# Supplementary material for: Phospholipid production and signaling by a plant defense inducer against Podosphaera xanthii is genotype-dependent
Source: Hortic Res. 2024 Jul 12;11(9):uhae190. doi: 10.1093/hr/uhae190 (PMC11377184; doi:10.1093/hr/uhae190)
Supplement: Web_Material_uhae190 [file web_material_uhae190.zip]

Archive with 15 entries (15 files):
- sup_fig_1.jpg
- sup_fig_2.jpg
- Supplementary Data Table S7.docx
- Supplementary Figure Legends.docx
- Supplementary_Data_Set_S1.xlsx
- Supplementary_Data_Set_S2.xlsx
- Supplementary_Data_Set_S3.xlsx
- Supplementary_Data_Set_S4.xlsx
- Supplementary_Data_Table _S2.xls
- Supplementary_Data_Table _S3.xls
- Supplementary_Data_Table _S4.xls
- Supplementary_Data_Table_S1.xls
- Supplementary_Data_Table_S5.xlsx
- Supplementary_Data_Table_S6.xls
- Supplementary_Data_Table_S8.docx
