# Supplementary material for: Phospholipid production and signaling by a plant defense inducer against Podosphaera xanthii is genotype-dependent
Source: Hortic Res. 2024 Jul 12;11(9):uhae190. doi: 10.1093/hr/uhae190 (PMC11377184; doi:10.1093/hr/uhae190)
Supplement: Web_Material_uhae190 [file web_material_uhae190.zip › Supplementary_Data_Set_S1.xlsx]

## Sheet: Sheet1
	counts
genes	SW1	SW5	SW7	SWX9	SWX3	SWX11	SRX12	SRX2	SRX8	SR4	SR10	IRW1	IRW7	IRW5	IRR4	IRR6	IRR10	IRWX9	IRWX11	IRRX8	IRRX12
Cp4.1LG00g00010.1	337	145	145	184	139	166	166	213	122	451	222	336	158	146	146	173	199	301	185	124	111
Cp4.1LG00g00020.1	43	26	26	18	20	7	7	10	58	47	28	32	30	36	36	12	21	6	12	11	3
Cp4.1LG00g00030.1	207	173	173	196	251	272	272	238	162	259	226	150	159	176	176	161	168	221	138	131	201
Cp4.1LG00g00040.1	296	319	319	312	256	240	240	191	161	273	410	411	287	298	298	276	258	313	186	236	197
Cp4.1LG00g00050.1	4	1	1	14	2	12	12	4	8	8	12	7	10	5	5	16	2	5	4	1	6
Cp4.1LG00g00060.1	1	0	0	0	0	1	1	0	0	2	6	4	0	0	0	0	0	0	0	0	0
Cp4.1LG00g00070.1	1183	1029	1029	1136	1301	1089	1089	1284	952	1153	868	1055	1071	715	715	1031	809	1198	943	1236	884
Cp4.1LG00g00080.1	974	889	889	864	956	904	904	851	835	953	799	712	799	587	587	816	587	913	793	976	682
Cp4.1LG00g00090.1	56	67	67	10	70	90	90	57	181	48	86	60	112	84	84	63	58	239	82	64	55
Cp4.1LG00g00100.1	77	32	32	44	93	90	90	56	28	87	43	71	54	90	90	76	52	250	101	72	111
Cp4.1LG00g00110.1	0	0	0	0	0	0	0	0	0	0	0	0	0	0	0	0	0	0	0	0	0
Cp4.1LG00g00120.1	107264	68847	68847	35454	49347	45763	45763	53054	36908	65550	66045	114507	161326	50153	50153	69568	95454	8136	13651	10861	11723
Cp4.1LG00g00130.1	157	114	114	139	97	174	174	55	200	178	461	139	154	230	230	80	90	145	50	55	31
Cp4.1LG00g00140.1	1664	1445	1445	1342	1142	1976	1976	962	2061	1761	2850	1367	1540	1509	1509	973	888	2413	990	994	1249
Cp4.1LG00g00150.1	978	1081	1081	937	1074	1139	1139	853	964	964	1386	924	1172	840	840	873	725	1019	840	1055	938
Cp4.1LG00g00160.1	207	280	280	245	303	306	306	157	298	178	332	161	310	335	335	162	173	331	196	202	189
Cp4.1LG00g00170.1	10	20	20	13	8	7	7	8	4	3	25	15	6	7	7	17	16	0	16	15	14
Cp4.1LG00g00180.1	153	144	144	138	61	113	113	110	36	147	279	123	112	103	103	103	75	81	53	61	84
Cp4.1LG00g00190.1	49	40	40	72	18	30	30	23	12	68	56	79	48	18	18	53	56	24	33	16	16
Cp4.1LG00g00200.1	76	139	139	116	149	324	324	149	255	412	190	278	266	174	174	208	191	449	208	281	153
Cp4.1LG00g00210.1	342	109	109	288	28	110	110	35	14	181	402	225	102	184	184	275	182	2222	402	196	165
Cp4.1LG00g00220.1	263	173	173	205	246	479	479	240	212	368	140	530	385	320	320	480	294	572	362	352	362
Cp4.1LG00g00230.1	71	47	47	120	226	211	211	146	97	86	80	70	142	118	118	95	108	186	128	224	154
Cp4.1LG00g00240.1	337	270	270	281	239	345	345	306	149	386	405	460	286	168	168	279	275	234	220	196	167
Cp4.1LG00g00250.1	0	16	16	8	5	0	0	3	0	0	3	0	2	1	1	8	1	0	0	2	3
Cp4.1LG00g00260.1	7	3	3	0	0	0	0	3	0	4	0	0	7	1	1	0	0	0	2	0	1
Cp4.1LG00g00270.1	0	0	0	0	0	0	0	4	0	0	0	0	0	0	0	6	0	0	0	0	0
Cp4.1LG00g00280.1	276	493	493	525	344	446	446	320	204	207	886	515	395	364	364	272	379	355	370	354	347
Cp4.1LG00g00290.1	3224	4405	4405	2075	3224	2510	2510	2169	1117	4022	2876	5661	5561	3783	3783	4151	4017	1135	2414	1989	2219
Cp4.1LG00g00300.1	0	0	0	0	0	0	0	0	0	0	0	1	0	8	8	0	0	0	0	1	0
Cp4.1LG00g00310.1	2	0	0	6	0	0	0	0	0	12	11	11	1	0	0	12	1	0	1	0	0
Cp4.1LG00g00320.1	148	88	88	134	73	89	89	70	108	128	298	150	121	94	94	128	106	84	74	109	84
Cp4.1LG00g00330.1	151	242	242	240	362	266	266	217	192	159	220	217	193	156	156	150	117	196	154	116	74
Cp4.1LG00g00340.1	154	223	223	195	147	159	159	80	278	260	296	200	209	286	286	222	149	182	135	137	168
Cp4.1LG00g00350.1	231	199	199	379	254	299	299	223	178	277	418	215	296	294	294	181	194	282	323	275	320
Cp4.1LG00g00360.1	395	427	427	572	549	556	556	412	204	517	661	578	673	437	437	406	415	475	445	415	379
Cp4.1LG00g00370.1	0	0	0	0	1	0	0	0	0	0	0	0	0	0	0	0	0	0	0	0	0
Cp4.1LG00g00380.1	496	459	459	591	535	556	556	431	369	747	996	823	711	720	720	950	637	857	782	619	855
Cp4.1LG00g00390.1	0	0	0	0	0	0	0	0	0	0	0	0	0	0	0	0	0	0	0	0	0
Cp4.1LG00g00400.1	0	0	0	0	0	0	0	0	0	0	0	0	0	0	0	0	0	0	0	0	0
Cp4.1LG00g00410.1	2203	1284	1284	1682	1202	1592	1592	841	685	2564	2569	2335	2523	1775	1775	1855	1909	1452	2047	1598	2253
Cp4.1LG00g00420.1	75	50	50	97	151	163	163	133	134	110	213	129	137	191	191	119	113	167	119	164	185
Cp4.1LG00g00430.1	322	204	204	740	881	960	960	785	361	612	794	804	839	763	763	789	543	630	821	941	1036
Cp4.1LG00g00440.1	4	3	3	0	7	0	0	0	2	3	2	0	4	11	11	2	1	4	7	7	0
Cp4.1LG00g00450.1	36	21	21	97	73	56	56	133	24	23	1	79	48	86	86	44	21	66	51	38	50
Cp4.1LG00g00460.1	1142	1070	1070	543	845	792	792	692	898	1423	672	1527	1382	1370	1370	2179	1501	1361	1645	2441	2035
Cp4.1LG00g00470.1	52	225	225	2	3	0	0	1	40	23	13	245	36	101	101	32	40	130	124	18	88
Cp4.1LG00g00480.1	0	2	2	9	1	3	3	5	10	3	1	6	0	5	5	3	0	6	1	2	2
Cp4.1LG00g00490.1	0	0	0	0	0	0	0	0	0	0	0	0	0	0	0	0	0	0	0	0	0
Cp4.1LG00g00500.1	44	50	50	48	26	38	38	47	72	54	80	115	46	19	19	44	26	30	46	41	44
Cp4.1LG00g00510.1	0	0	0	0	0	0	0	0	0	0	0	0	0	0	0	0	0	0	0	0	0
Cp4.1LG00g00520.1	0	0	0	0	0	0	0	0	0	0	0	0	0	0	0	0	0	0	0	0	0
Cp4.1LG00g00530.1	318	142	142	562	150	222	222	159	873	374	384	148	123	179	179	109	143	465	245	197	236
Cp4.1LG00g00540.1	24	41	41	15	42	29	29	28	10	17	56	11	101	14	14	25	25	23	19	18	14
Cp4.1LG00g00550.1	53	69	69	25	87	59	59	28	34	41	70	54	38	84	84	28	44	86	49	36	15
Cp4.1LG00g00560.1	44	36	36	59	40	52	52	42	34	32	86	44	62	33	33	35	66	30	23	43	40
Cp4.1LG00g00570.1	246	307	307	305	207	275	275	201	172	235	494	360	262	430	430	264	242	332	275	263	258
Cp4.1LG00g00580.1	1	0	0	11	4	8	8	6	14	18	5	8	6	6	6	7	2	1	20	5	6
Cp4.1LG00g00590.1	50	44	44	34	26	18	18	19	50	49	111	19	28	12	12	23	25	16	20	14	10
Cp4.1LG00g00600.1	9	9	9	10	5	3	3	0	0	15	17	11	7	0	0	2	2	13	6	0	3
Cp4.1LG00g00610.1	1311	1683	1683	1727	2664	1899	1899	1466	1535	1247	1908	1843	2102	1918	1918	1490	1397	2567	1669	1754	1959
Cp4.1LG00g00620.1	40	64	64	82	93	70	70	75	98	21	73	136	91	76	76	71	77	70	100	96	79
Cp4.1LG00g00630.1	187	278	278	151	55	87	87	71	46	292	362	272	239	172	172	124	133	40	68	22	28
Cp4.1LG00g00640.1	497	630	630	907	648	758	758	580	380	628	717	832	766	614	614	571	588	639	563	636	564
Cp4.1LG00g00650.1	660	910	910	1055	1114	1220	1220	801	936	795	1042	1094	1238	1087	1087	816	792	1345	1053	1061	1141
Cp4.1LG00g00660.1	36	24	24	18	20	8	8	18	12	36	56	20	24	33	33	40	22	141	8	5	22
Cp4.1LG00g00670.1	8	0	0	4	9	2	2	6	16	46	6	10	14	2	2	12	16	10	4	0	10
Cp4.1LG00g00680.1	0	0	0	0	2	2	2	0	0	1	0	0	0	0	0	0	0	4	0	1	0
Cp4.1LG00g00690.1	0	0	0	2	0	0	0	2	0	0	0	0	8	0	0	0	5	1	0	4	0
Cp4.1LG00g00700.1	0	2	2	0	0	0	0	0	0	0	0	0	0	0	0	0	0	0	2	0	0
Cp4.1LG00g00710.1	0	0	0	0	0	0	0	0	0	0	0	0	0	0	0	0	0	0	0	0	0
Cp4.1LG00g00720.1	0	0	0	0	0	0	0	0	0	0	0	0	1	0	0	0	0	0	8	0	0
Cp4.1LG00g00730.1	0	0	0	0	1	5	5	1	0	0	10	4	2	2	2	0	0	0	2	1	5
Cp4.1LG00g00740.1	251	246	246	537	483	432	432	345	128	401	440	511	434	368	368	277	375	322	352	287	366
Cp4.1LG00g00750.1	18	61	61	10	40	13	13	12	71	4	33	3	26	30	30	19	12	67	9	3	5
Cp4.1LG00g00760.1	62	138	138	65	62	30	30	20	28	43	92	41	66	82	82	25	32	53	29	25	14
Cp4.1LG00g00770.1	2426	3822	3822	5245	11108	9324	9324	5365	3737	2849	2460	2500	6027	3652	3652	2276	2380	4470	4234	5419	4872
Cp4.1LG00g00780.1	239	313	313	211	358	312	312	302	420	346	302	224	300	216	216	192	165	676	166	146	177
Cp4.1LG00g00790.1	1330	982	982	2062	1525	2117	2117	1300	1184	1276	1862	1780	2246	1985	1985	1944	1545	2105	2078	2000	2796
Cp4.1LG00g00800.1	2	7	7	0	18	10	10	4	5	16	105	18	3	21	21	16	8	48	1	5	7
Cp4.1LG00g00810.1	1	18	18	14	1	28	28	6	12	0	3	2	12	6	6	9	0	14	6	0	11
Cp4.1LG00g00820.1	325	389	389	303	475	507	507	604	302	351	352	426	329	208	208	458	240	378	266	540	288
Cp4.1LG00g00830.1	0	28	28	6	10	8	8	1	6	0	12	22	27	11	11	10	7	41	84	19	26
Cp4.1LG00g00840.1	218	244	244	98	55	88	88	82	145	194	239	189	154	122	122	192	166	160	100	98	69
Cp4.1LG00g00850.1	0	0	0	0	0	0	0	1	0	0	1	0	4	0	0	0	0	0	2	1	0
Cp4.1LG00g00860.1	1	0	0	0	4	1	1	2	0	6	6	4	0	0	0	0	0	7	0	3	0
Cp4.1LG00g00870.1	6	42	42	8	2	3	3	13	31	24	4	54	11	32	32	8	16	14	11	4	16
Cp4.1LG00g00880.1	0	0	0	1	0	0	0	1	0	4	0	2	2	0	0	0	0	1	0	0	0
Cp4.1LG00g00890.1	4	10	10	10	22	25	25	6	0	2	11	12	25	24	24	22	26	4	12	10	4
Cp4.1LG00g00900.1	49	14	14	28	8	11	11	99	22	40	7	52	40	14	14	14	13	40	22	29	37
Cp4.1LG00g00910.1	11	50	50	45	21	30	30	38	0	49	51	27	22	12	12	20	16	17	34	37	15
Cp4.1LG00g00920.1	16	0	0	15	15	36	36	15	10	12	32	30	13	18	18	37	6	68	24	37	10
Cp4.1LG00g00930.1	1	7	7	5	0	5	5	6	0	8	17	12	24	2	2	16	2	33	25	10	27
Cp4.1LG00g00940.1	0	0	0	0	0	0	0	0	0	0	0	0	0	0	0	0	0	0	0	0	0
Cp4.1LG00g00950.1	110	126	126	256	285	274	274	244	32	214	124	160	249	190	190	240	204	187	398	490	452
Cp4.1LG00g00960.1	2	0	0	3	0	6	6	2	4	0	0	4	1	7	7	5	1	6	11	11	0
Cp4.1LG00g00970.1	289	280	280	393	411	428	428	326	215	355	513	369	385	262	262	325	266	270	246	232	259
Cp4.1LG00g00980.1	1480	1362	1362	1374	1703	1615	1615	1552	1369	1517	2135	1492	1173	1132	1132	1471	1212	1003	1146	1216	1118
Cp4.1LG00g00990.1	0	0	0	1	0	1	1	0	0	2	8	3	2	2	2	2	2	1	0	0	0
Cp4.1LG00g01000.1	0	0	0	0	0	2	2	0	0	0	1	2	0	5	5	2	2	0	0	2	0
Cp4.1LG00g01010.1	195	146	146	242	328	397	397	129	726	101	104	117	231	274	274	201	133	280	116	169	163
Cp4.1LG00g01020.1	14	32	32	12	14	3	3	5	84	14	49	13	18	27	27	17	7	27	2	2	7
Cp4.1LG00g01030.1	14	109	109	55	51	63	63	62	46	68	87	65	71	83	83	68	43	108	60	113	61
Cp4.1LG00g01040.1	1	4	4	5	6	3	3	0	8	2	1	0	1	0	0	0	2	16	0	1	1
Cp4.1LG00g01050.1	0	0	0	6	0	0	0	0	0	0	0	0	0	0	0	0	0	0	0	0	0
Cp4.1LG00g01060.1	167	158	158	195	189	206	206	166	118	177	262	239	209	151	151	155	179	101	119	119	145
Cp4.1LG00g01070.1	8	2	2	3	5	0	0	1	2	1	7	61	92	58	58	28	51	45	41	59	85
Cp4.1LG00g01080.1	0	0	0	0	0	0	0	0	0	4	0	0	0	0	0	0	0	0	0	0	1
Cp4.1LG00g01090.1	0	0	0	0	0	0	0	0	0	0	0	0	0	0	0	0	0	0	0	0	0
Cp4.1LG00g01100.1	129	213	213	142	185	164	164	121	179	143	332	163	118	142	142	151	113	158	110	98	99
Cp4.1LG00g01110.1	448	521	521	642	495	661	661	366	276	586	829	613	564	502	502	522	526	448	486	496	563
Cp4.1LG00g01120.1	139	94	94	82	91	67	67	81	100	66	237	118	138	56	56	81	96	92	92	95	85
Cp4.1LG00g01130.1	349	335	335	417	302	436	436	319	182	411	748	560	532	431	431	434	512	384	320	232	411
Cp4.1LG00g01140.1	290	311	311	391	356	331	331	227	114	382	437	571	443	365	365	345	400	210	318	331	310
Cp4.1LG00g01150.1	0	0	0	0	0	0	0	0	0	0	0	0	0	0	0	0	0	0	6	2	4
Cp4.1LG00g01160.1	97	112	112	119	90	123	123	99	74	101	180	135	99	85	85	104	73	96	58	73	60
Cp4.1LG00g01170.1	0	0	0	0	0	0	0	0	0	0	0	0	0	0	0	0	0	0	0	0	0
Cp4.1LG00g01180.1	46	17	17	30	47	63	63	15	41	36	34	45	73	18	18	34	29	31	14	6	17
Cp4.1LG00g01190.1	152	116	116	163	169	176	176	183	199	341	208	180	198	227	227	178	172	282	217	174	199
Cp4.1LG00g01200.1	552	607	607	605	658	729	729	429	500	420	599	422	546	467	467	482	304	667	360	491	469
Cp4.1LG00g01210.1	412	668	668	447	451	308	308	386	504	576	592	1576	1103	1246	1246	1273	918	1249	1038	738	1102
Cp4.1LG00g01220.1	196	228	228	404	415	378	378	322	388	333	279	233	358	298	298	211	165	598	328	371	408
Cp4.1LG00g01230.1	1207	1834	1834	1646	2041	1773	1773	1249	1513	1431	2067	2116	2068	1732	1732	1666	1392	2083	1719	2010	2067
Cp4.1LG00g01240.1	0	4	4	0	0	1	1	0	0	0	4	0	0	0	0	0	0	0	0	0	0
Cp4.1LG00g01250.1	2	0	0	3	8	8	8	2	0	14	2	3	11	2	2	8	0	4	3	3	4
Cp4.1LG00g01260.1	0	0	0	0	2	0	0	0	0	1	0	0	0	0	0	0	0	0	6	6	0
Cp4.1LG00g01270.1	522	468	468	630	492	552	552	358	610	614	1065	883	709	741	741	861	637	779	752	663	839
Cp4.1LG00g01280.1	385	454	454	644	726	736	736	568	385	539	605	811	697	481	481	454	628	489	501	657	657
Cp4.1LG00g01290.1	725	590	590	1037	829	962	962	778	530	844	1169	939	1039	944	944	689	662	1020	949	760	790
Cp4.1LG00g01300.1	45	45	45	63	54	27	27	57	58	55	52	92	44	60	60	46	64	60	51	29	43
Cp4.1LG00g01310.1	3300	3973	3973	3373	3757	3615	3615	2600	2591	4733	4889	5092	4112	3865	3865	3982	4078	2914	3690	3706	3615
Cp4.1LG00g01320.1	65	58	58	54	48	59	59	31	23	39	135	71	118	58	58	62	99	101	43	52	36
Cp4.1LG00g01330.1	4	11	11	19	6	13	13	24	0	10	10	14	8	4	4	6	6	7	11	6	15
Cp4.1LG00g01340.1	6	28	28	16	10	12	12	17	0	12	19	13	13	9	9	5	7	14	19	7	29
Cp4.1LG00g01350.1	484	467	467	499	438	406	406	291	394	358	639	489	581	403	403	433	403	407	351	363	418
Cp4.1LG00g01360.1	329	395	395	428	462	470	470	416	277	301	511	419	440	399	399	330	311	526	365	472	405
Cp4.1LG00g01370.1	4309	5441	5441	3990	5613	5510	5510	3777	3230	4772	4184	4634	6295	4443	4443	4405	3551	3329	4063	5159	4982
Cp4.1LG00g01380.1	46	54	54	53	46	50	50	34	55	18	87	34	61	53	53	59	50	70	39	23	70
Cp4.1LG00g01390.1	4101	4349	4349	3955	5053	6301	6301	4831	3591	3191	5187	5117	6558	5261	5261	5132	3824	4296	4358	5111	4885
Cp4.1LG00g01400.1	4687	4988	4988	4247	5055	6646	6646	4771	5318	3272	6227	5315	6435	6472	6472	6031	3931	5533	4169	5468	5397
Cp4.1LG00g01410.1	399	474	474	598	470	539	539	356	484	544	816	679	721	606	606	540	391	561	422	358	382
Cp4.1LG00g01420.1	183	361	361	317	328	283	283	192	193	250	292	401	341	270	270	294	267	326	338	311	282
Cp4.1LG00g01430.1	32	184	184	31	78	48	48	212	85	852	1425	502	2573	1060	1060	1624	569	4516	2145	2135	2855
Cp4.1LG00g01440.1	638	416	416	907	596	925	925	654	305	665	1003	789	833	553	553	568	557	467	492	536	439
Cp4.1LG00g01450.1	96	129	129	82	149	115	115	126	34	95	83	129	159	93	93	145	58	87	74	165	97
Cp4.1LG00g01460.1	415	447	447	949	851	830	830	618	319	670	747	783	758	393	393	517	601	626	674	689	735
Cp4.1LG00g01470.1	13321	17258	17258	16046	22902	21937	21937	15873	10631	14459	12810	17566	19984	13302	13302	14654	13108	10983	13132	17688	15423
Cp4.1LG00g01480.1	1505	3052	3052	838	1275	1040	1040	1441	604	997	1022	1476	1291	939	939	1117	1186	923	679	995	649
Cp4.1LG00g01490.1	336	604	604	468	615	611	611	234	375	549	454	512	447	302	302	361	333	399	360	290	361
Cp4.1LG00g01500.1	10	14	14	3	4	6	6	5	3	12	26	5	23	0	0	5	4	9	16	6	8
Cp4.1LG00g01510.1	42	44	44	21	40	28	28	13	9	13	40	26	20	14	14	34	18	26	18	21	12
Cp4.1LG00g01520.1	256	348	348	383	411	266	266	280	327	226	381	382	261	278	278	250	206	526	209	245	315
Cp4.1LG00g01530.1	0	0	0	0	0	0	0	0	0	0	0	0	0	0	0	0	0	0	0	0	0
Cp4.1LG00g01540.1	0	0	0	0	0	0	0	0	0	0	0	0	0	0	0	0	0	0	0	0	0
Cp4.1LG00g01550.1	433	393	393	558	359	449	449	437	347	395	639	472	662	437	437	454	328	596	396	356	399
Cp4.1LG00g01560.1	3	5	5	5	9	11	11	0	20	8	36	7	2	4	4	6	4	13	12	8	6
Cp4.1LG00g01570.1	0	0	0	0	2	0	0	2	0	0	0	0	4	0	0	1	0	0	0	1	0
Cp4.1LG00g01580.1	2230	2740	2740	2327	3190	3500	3500	1786	2688	1985	2575	2202	2600	2839	2839	2235	1643	3000	2495	3074	3245
Cp4.1LG00g01590.1	22	15	15	27	16	28	28	11	10	16	52	22	26	22	22	10	11	16	16	6	19
Cp4.1LG00g01600.1	58	57	57	50	19	33	33	37	64	47	112	50	73	58	58	45	39	50	72	42	53
Cp4.1LG00g01610.1	317	284	284	278	269	249	249	190	240	427	525	357	327	307	307	295	262	312	260	222	202
Cp4.1LG00g01620.1	0	0	0	0	0	0	0	0	0	0	0	0	0	0	0	0	0	0	0	0	0
Cp4.1LG00g01630.1	0	0	0	0	0	0	0	0	0	0	0	0	0	0	0	0	0	0	0	0	0
Cp4.1LG00g01640.1	1	6	6	4	3	10	10	8	0	10	11	10	0	6	6	6	1	0	3	19	6
Cp4.1LG00g01650.1	16	3	3	9	19	23	23	17	0	7	16	15	10	8	8	18	1	8	15	11	4
Cp4.1LG00g01660.1	85	62	62	82	75	54	54	61	48	92	86	149	106	64	64	55	46	100	62	81	40
Cp4.1LG00g01670.1	262	247	247	284	201	361	361	155	248	353	483	359	342	302	302	279	278	309	235	263	196
Cp4.1LG00g01680.1	33	14	14	29	11	17	17	24	10	14	21	28	20	10	10	10	12	13	26	15	15
Cp4.1LG00g01690.1	769	1492	1492	1563	1366	1427	1427	848	648	1173	1168	1503	1694	1036	1036	932	1171	669	1046	1184	857
Cp4.1LG00g01700.1	52546	50856	50856	18858	49658	28458	28458	40867	44681	48798	16431	62110	52681	44631	44631	57715	44139	32862	36075	47223	34843
Cp4.1LG00g01710.1	78	67	67	88	98	114	114	51	24	88	134	168	100	112	112	140	80	82	98	72	84
Cp4.1LG00g01720.1	26	45	45	78	62	89	89	58	56	62	50	88	70	61	61	27	51	59	67	44	82
Cp4.1LG00g01730.1	802	577	577	291	402	354	354	290	415	670	877	662	601	458	458	645	445	339	190	265	270
Cp4.1LG00g01740.1	174	234	234	251	199	316	316	277	192	242	380	238	236	196	196	211	232	152	204	142	186
Cp4.1LG00g01750.1	749	733	733	880	1361	1115	1115	794	1103	599	778	1338	1343	1435	1435	1152	966	1648	1102	1057	1238
Cp4.1LG00g01760.1	295	357	357	404	314	524	524	295	148	373	786	393	461	417	417	376	279	328	327	316	304
Cp4.1LG00g01770.1	0	17	17	18	28	18	18	12	2	49	34	26	19	19	19	10	21	14	4	6	15
Cp4.1LG00g01780.1	60	84	84	67	72	94	94	78	48	41	142	134	87	44	44	78	71	56	43	81	49
Cp4.1LG00g01790.1	357	327	327	353	350	496	496	365	246	387	765	408	421	339	339	341	399	393	249	293	323
Cp4.1LG00g01800.1	4	9	9	0	2	17	17	7	1	5	12	0	0	0	0	4	4	6	0	0	6
Cp4.1LG00g01810.1	387	405	405	625	422	996	996	907	141	703	506	545	634	304	304	437	424	351	392	495	294
Cp4.1LG00g01820.1	998	1324	1324	2105	1093	3093	3093	2132	603	1340	2659	1841	1285	1305	1305	1410	1254	1395	1383	1727	1464
Cp4.1LG00g01830.1	121	616	616	860	868	1110	1110	946	146	418	502	1037	892	302	302	350	968	586	991	952	813
Cp4.1LG00g01840.1	248	292	292	261	200	226	226	151	132	275	372	345	310	263	263	255	247	249	298	286	286
Cp4.1LG00g01850.1	0	0	0	0	0	0	0	0	0	0	0	0	0	0	0	0	0	0	0	0	0
Cp4.1LG00g01860.1	0	0	0	0	0	0	0	0	0	0	0	0	0	0	0	0	0	0	0	0	0
Cp4.1LG00g01870.1	0	0	0	0	0	0	0	0	0	0	0	0	0	0	0	0	0	0	1	0	0
Cp4.1LG00g01880.1	0	0	0	0	0	0	0	0	0	0	0	0	0	0	0	0	0	0	0	0	0
Cp4.1LG00g01890.1	0	0	0	0	2	1	1	2	0	0	0	1	0	0	0	8	8	0	4	8	1
Cp4.1LG00g01900.1	68	96	96	98	67	56	56	20	14	71	60	94	52	70	70	67	75	62	61	54	85
Cp4.1LG00g01910.1	7	12	12	3	0	4	4	0	6	5	8	19	4	13	13	2	0	0	4	3	5
Cp4.1LG00g01920.1	0	0	0	0	0	0	0	0	5	0	0	2	10	4	4	0	1	24	0	6	10
Cp4.1LG00g01930.1	0	0	0	0	0	0	0	0	0	0	0	0	0	0	0	0	0	0	0	0	0
Cp4.1LG00g01940.1	0	0	0	0	0	0	0	0	0	0	0	0	0	0	0	0	0	0	0	0	0
Cp4.1LG00g01950.1	0	0	0	0	0	0	0	0	0	0	0	0	0	0	0	0	0	0	0	0	0
Cp4.1LG00g01960.1	264	202	202	369	270	244	244	252	158	303	367	255	249	129	129	133	185	206	203	155	180
Cp4.1LG00g01970.1	0	0	0	0	0	0	0	0	0	0	0	0	0	0	0	0	0	0	0	0	0
Cp4.1LG00g01980.1	10	2	2	12	8	4	4	10	28	10	8	19	6	8	8	10	8	4	11	5	11
Cp4.1LG00g01990.1	0	0	0	8	75	0	0	0	0	0	0	49	51	6	6	9	59	13	13	19	22
Cp4.1LG00g02000.1	0	0	0	0	1	0	0	0	0	0	0	0	0	0	0	1	0	0	0	0	0
Cp4.1LG00g02010.1	0	0	0	0	0	0	0	0	0	0	0	0	0	0	0	0	0	0	0	0	0
Cp4.1LG00g02020.1	338	368	368	288	339	276	276	192	297	291	516	340	315	465	465	245	262	474	207	295	364
Cp4.1LG00g02030.1	316	467	467	451	387	367	367	248	372	436	574	426	397	443	443	372	347	446	351	356	380
Cp4.1LG00g02040.1	367	210	210	279	171	247	247	285	309	368	356	456	239	218	218	317	226	162	173	292	260
Cp4.1LG00g02050.1	872	680	680	889	1063	1127	1127	1316	637	951	815	1705	1184	773	773	1272	862	1431	1148	1392	1203
Cp4.1LG00g02060.1	253	223	223	319	278	260	260	288	228	234	330	339	626	343	343	261	240	240	265	224	277
Cp4.1LG00g02070.1	32	61	61	82	128	101	101	76	48	59	114	29	36	18	18	28	23	9	5	5	13
Cp4.1LG00g02080.1	16	9	9	4	12	11	11	0	0	8	162	19	11	1	1	9	5	18	2	1	11
Cp4.1LG00g02090.1	205	140	140	128	218	224	224	225	80	660	157	151	246	134	134	116	108	98	124	104	106
Cp4.1LG00g02100.1	0	0	0	0	0	0	0	0	0	0	0	0	0	0	0	0	0	0	0	0	0
Cp4.1LG00g02110.1	0	0	0	0	0	0	0	0	0	0	0	0	0	0	0	0	0	0	0	0	1
Cp4.1LG00g02120.1	0	0	0	0	0	0	0	0	0	0	0	0	0	0	0	0	0	0	0	0	0
Cp4.1LG00g02130.1	7	0	0	0	2	5	5	1	0	0	0	1	6	1	1	0	0	0	0	1	4
Cp4.1LG00g02140.1	34	44	44	43	35	33	33	17	8	37	89	65	28	34	34	15	31	53	17	32	8
Cp4.1LG00g02150.1	107	112	112	83	80	81	81	72	36	94	142	140	128	78	78	130	107	87	62	53	86
Cp4.1LG00g02160.1	82	118	118	92	49	97	97	70	78	105	204	137	159	98	98	147	111	90	76	72	70
Cp4.1LG00g02170.1	0	0	0	0	0	0	0	0	0	0	0	0	0	0	0	0	0	0	0	0	0
Cp4.1LG00g02180.1	2	0	0	4	10	0	0	0	0	0	6	0	8	0	0	1	0	0	0	4	0
Cp4.1LG00g02190.1	238	405	405	305	323	262	262	268	218	356	645	489	460	432	432	385	356	372	232	229	327
Cp4.1LG00g02200.1	84	101	101	107	102	107	107	72	66	87	116	124	122	71	71	97	108	84	72	61	65
Cp4.1LG00g02210.1	3	0	0	0	0	0	0	1	7	0	0	0	0	0	0	0	0	0	1	0	0
Cp4.1LG00g02220.1	70	24	24	29	28	28	28	13	33	19	72	27	21	11	11	31	26	25	26	25	33
Cp4.1LG00g02230.1	857	865	865	1078	703	1007	1007	598	999	946	2108	1236	1049	954	954	1259	801	1749	1039	1037	1053
Cp4.1LG00g02240.1	919	962	962	1119	937	1165	1165	731	1132	1052	2397	1309	1197	1064	1064	1479	1020	1911	1200	1202	1399
Cp4.1LG00g02250.1	12	21	21	17	15	12	12	8	32	3	40	5	14	17	17	16	9	17	3	13	17
Cp4.1LG00g02260.1	464	517	517	452	528	522	522	402	462	459	664	719	634	533	533	619	527	528	587	505	596
Cp4.1LG00g02270.1	366	434	434	667	520	426	426	440	138	553	690	656	582	437	437	468	518	390	441	425	489
Cp4.1LG00g02280.1	1	1	1	0	2	0	0	0	8	0	2	0	0	0	0	0	0	0	0	0	0
Cp4.1LG00g02290.1	0	1	1	0	3	0	0	2	0	0	0	0	0	0	0	0	0	0	0	0	0
Cp4.1LG00g02300.1	290	440	440	403	245	296	296	355	203	575	682	692	405	463	463	461	596	429	239	419	228
Cp4.1LG00g02310.1	1460	1335	1335	1388	1232	1830	1830	1412	696	1609	2430	1949	1897	1245	1245	1268	1543	933	1241	1123	1122
Cp4.1LG00g02320.1	0	0	0	0	0	0	0	0	0	0	0	0	0	0	0	0	0	0	0	0	0
Cp4.1LG00g02330.1	78	148	148	64	70	107	107	90	73	130	82	53	52	48	48	66	42	86	44	38	54
Cp4.1LG00g02340.1	167	183	183	150	132	217	217	130	154	188	355	219	220	138	138	234	200	117	127	126	121
Cp4.1LG00g02350.1	42	42	42	91	36	84	84	51	7	38	78	109	89	138	138	70	87	78	62	84	83
Cp4.1LG00g02360.1	0	0	0	0	0	0	0	0	0	0	0	0	0	0	0	0	0	0	0	0	0
Cp4.1LG00g02370.1	0	5	5	4	2	6	6	0	2	4	3	4	0	0	0	2	2	0	8	6	2
Cp4.1LG00g02380.1	0	18	18	12	0	0	0	15	0	0	0	22	8	22	22	39	5	15	2	6	5
Cp4.1LG00g02390.1	1	0	0	0	0	0	0	0	0	0	0	0	0	0	0	0	0	0	0	0	0
Cp4.1LG00g02400.1	0	0	0	0	1	0	0	2	0	0	0	0	0	0	0	0	0	0	0	0	0
Cp4.1LG00g02410.1	0	4	4	0	0	0	0	0	0	0	1	0	0	0	0	0	0	0	0	2	0
Cp4.1LG00g02420.1	0	0	0	0	0	0	0	0	0	0	0	0	0	0	0	0	0	0	0	0	0
Cp4.1LG00g02430.1	0	0	0	0	0	0	0	0	0	0	0	0	0	0	0	0	0	0	0	0	0
Cp4.1LG00g02440.1	0	0	0	0	0	0	0	0	0	0	0	0	0	0	0	0	0	0	0	0	0
Cp4.1LG00g02450.1	507	492	492	699	460	592	592	493	375	550	753	699	646	449	449	423	557	577	413	464	395
Cp4.1LG00g02460.1	126	141	141	215	125	88	88	95	110	179	321	270	216	101	101	149	150	162	138	157	123
Cp4.1LG00g02470.1	108	71	71	122	30	90	90	30	71	60	343	187	234	189	189	119	178	86	89	79	143
Cp4.1LG00g02480.1	8	0	0	20	34	18	18	12	8	8	4	4	16	10	10	11	1	4	14	22	24
Cp4.1LG00g02490.1	1	0	0	13	1	12	12	12	4	20	12	12	11	12	12	1	10	0	15	7	6
Cp4.1LG00g02500.1	25	40	40	33	10	14	14	26	14	33	72	87	32	28	28	33	89	16	21	15	15
Cp4.1LG00g02510.1	1235	1026	1026	1535	1122	1181	1181	947	914	1468	1848	1369	1047	1102	1102	1279	1065	1508	1238	1184	1174
Cp4.1LG00g02520.1	111	169	169	229	282	234	234	166	115	255	269	235	243	213	213	221	176	219	218	189	254
Cp4.1LG00g02530.1	0	0	0	0	0	0	0	0	0	0	0	0	0	0	0	0	0	2	0	0	1
Cp4.1LG00g02540.1	28	21	21	169	31	158	158	130	0	95	81	62	145	33	33	37	84	11	23	41	29
Cp4.1LG00g02550.1	101	130	130	179	125	147	147	147	103	168	160	229	248	185	185	190	201	179	119	115	149
Cp4.1LG00g02560.1	291	569	569	250	521	359	359	378	136	210	235	355	485	378	378	300	303	334	350	478	562
Cp4.1LG00g02570.1	151	197	197	261	178	301	301	92	184	253	282	214	254	307	307	133	137	148	136	158	187
Cp4.1LG00g02580.1	3620	3689	3689	5800	5892	6209	6209	3718	2817	4013	6271	5782	6678	5198	5198	4780	4353	4320	6081	6444	6094
Cp4.1LG00g02590.1	351	402	402	581	585	723	723	500	640	366	590	500	591	644	644	444	401	777	499	712	665
Cp4.1LG00g02600.1	135	91	91	92	49	67	67	27	114	128	261	65	81	74	74	76	56	118	92	112	110
Cp4.1LG00g02610.1	61	49	49	87	17	50	50	20	16	42	111	32	64	48	48	55	47	57	68	102	58
Cp4.1LG00g02620.1	91	72	72	195	208	145	145	126	75	106	115	135	151	122	122	117	82	59	76	98	124
Cp4.1LG00g02630.1	0	0	0	0	0	0	0	0	0	0	0	0	0	0	0	0	0	0	0	0	0
Cp4.1LG00g02640.1	190	375	375	593	418	725	725	224	196	218	674	262	361	361	361	307	180	434	313	328	294
Cp4.1LG00g02650.1	313	347	347	357	286	357	357	286	200	316	440	410	381	326	326	275	277	247	246	238	262
Cp4.1LG00g02660.1	350	406	406	469	396	521	521	385	338	491	641	411	432	408	408	373	321	327	502	409	474
Cp4.1LG00g02670.1	226	239	239	138	176	225	225	152	151	90	237	330	432	436	436	376	264	288	179	240	197
Cp4.1LG00g02680.1	168	253	253	186	161	158	158	184	166	134	293	272	310	301	301	296	221	241	132	105	162
Cp4.1LG00g02690.1	175	142	142	127	152	94	94	128	68	175	212	219	161	158	158	142	148	111	64	75	107
Cp4.1LG00g02700.1	67	62	62	41	37	25	25	50	46	53	97	63	56	70	70	53	28	87	36	37	56
Cp4.1LG00g02710.1	188	240	240	204	209	202	202	172	144	256	424	331	347	250	250	268	220	236	248	293	293
Cp4.1LG00g02720.1	1037	918	918	1339	1057	1341	1341	1352	703	1233	931	1354	1277	850	850	985	840	776	899	988	704
Cp4.1LG00g02730.1	996	787	787	1071	937	1338	1338	1305	698	1153	746	1250	1181	616	616	776	813	704	799	854	720
Cp4.1LG00g02740.1	588	524	524	672	901	709	709	567	384	507	600	804	652	564	564	727	439	733	656	992	777
Cp4.1LG00g02750.1	0	0	0	0	0	0	0	0	0	0	0	0	0	0	0	0	0	0	0	0	0
Cp4.1LG00g02760.1	84	65	65	33	8	32	32	73	50	70	78	48	80	72	72	49	52	42	24	38	32
Cp4.1LG00g02770.1	833	841	841	1058	1134	945	945	809	723	971	1684	1148	999	1127	1127	1245	981	1818	852	1010	1069
Cp4.1LG00g02780.1	9	17	17	15	11	36	36	16	24	14	18	23	18	26	26	20	17	56	12	17	26
Cp4.1LG00g02790.1	213	377	377	151	452	341	341	400	192	358	225	414	260	287	287	352	272	452	364	376	530
Cp4.1LG00g02800.1	13	12	12	17	27	17	17	1	6	10	18	34	2	19	19	18	11	26	11	7	14
Cp4.1LG00g02810.1	493	660	660	773	803	714	714	494	311	623	723	1060	962	695	695	840	807	789	921	939	980
Cp4.1LG00g02820.1	64	45	45	43	53	26	26	34	50	32	74	33	63	37	37	52	15	64	41	25	68
Cp4.1LG00g02830.1	0	0	0	0	0	0	0	0	0	0	0	0	0	0	0	0	0	0	0	0	0
Cp4.1LG00g02840.1	0	0	0	13	0	5	5	12	0	4	1	2	6	0	0	4	2	0	0	8	6
Cp4.1LG00g02850.1	150	397	397	257	228	445	445	347	74	669	1228	714	511	329	329	442	486	556	350	286	302
Cp4.1LG00g02860.1	49	58	58	53	60	72	72	61	76	149	44	50	56	43	43	34	26	70	65	65	75
Cp4.1LG00g02870.1	0	0	0	0	0	0	0	0	0	0	0	0	0	0	0	0	0	0	0	0	0
Cp4.1LG00g02880.1	1	0	0	0	2	8	8	2	0	0	18	10	3	0	0	4	0	0	2	8	0
Cp4.1LG00g02890.1	112	57	57	71	143	114	114	140	22	151	103	134	115	198	198	96	83	131	76	92	115
Cp4.1LG00g02900.1	2	6	6	44	64	58	58	42	0	8	2	76	68	8	8	18	45	21	48	96	23
Cp4.1LG00g02910.1	0	0	0	0	0	0	0	0	0	0	0	0	0	0	0	0	0	0	0	0	0
Cp4.1LG00g02920.1	24	572	572	331	714	141	141	576	374	234	107	349	247	272	272	210	228	251	287	357	245
Cp4.1LG00g02930.1	0	0	0	0	0	0	0	0	0	0	0	0	0	0	0	0	0	0	0	0	0
Cp4.1LG00g02940.1	1	0	0	6	8	4	4	8	0	0	4	1	2	0	0	8	12	0	1	3	14
Cp4.1LG00g02950.1	0	0	0	0	0	0	0	0	0	0	6	0	0	0	0	0	0	4	0	0	0
Cp4.1LG00g02960.1	9	12	12	8	16	10	10	16	16	3	6	15	7	13	13	5	12	11	7	15	10
Cp4.1LG00g02970.1	0	0	0	0	0	0	0	0	0	1	0	0	0	0	0	0	0	0	0	0	0
Cp4.1LG00g02980.1	12	49	49	22	31	19	19	53	0	32	8	73	51	28	28	18	40	68	97	130	111
Cp4.1LG00g02990.1	0	0	0	0	0	0	0	0	0	0	0	0	0	0	0	0	0	0	0	0	0
Cp4.1LG00g03000.1	3	4	4	1	2	2	2	0	7	2	5	0	7	2	2	0	0	2	3	4	3
Cp4.1LG00g03010.1	0	0	0	0	0	0	0	0	0	0	0	0	0	0	0	0	0	0	0	0	0
Cp4.1LG00g03020.1	121	112	112	146	107	152	152	113	146	173	218	121	104	105	105	112	80	140	120	108	136
Cp4.1LG00g03030.1	1815	730	730	2008	1815	3931	3931	2776	503	2983	2722	4370	9581	2459	2459	3725	4881	1164	2923	3230	2668
Cp4.1LG00g03040.1	0	0	0	0	0	0	0	1	0	1	1	0	4	0	0	1	1	0	0	0	1
Cp4.1LG00g03050.1	5	16	16	16	8	31	31	11	0	19	26	27	34	35	35	34	47	34	34	30	34
Cp4.1LG00g03060.1	0	0	0	2	0	46	46	1	0	14	0	0	0	0	0	0	4	0	0	6	0
Cp4.1LG00g03070.1	33	30	30	35	33	43	43	49	26	24	59	74	37	29	29	46	24	60	46	29	24
Cp4.1LG00g03080.1	509	357	357	469	323	344	344	422	400	405	552	382	492	300	300	380	287	566	360	311	332
Cp4.1LG00g03090.1	0	0	0	0	0	0	0	0	0	0	0	0	0	0	0	0	0	0	0	0	0
Cp4.1LG00g03100.1	86	77	77	58	106	111	111	87	82	73	95	97	112	61	61	96	75	116	61	67	102
Cp4.1LG00g03110.1	13	13	13	21	21	10	10	28	0	22	34	34	22	17	17	32	26	33	68	44	42
Cp4.1LG00g03120.1	1695	2038	2038	1566	2452	2319	2319	2026	1413	1452	1191	1506	1538	1006	1006	1813	1061	1523	1508	1977	1399
Cp4.1LG00g03130.1	30	55	55	40	21	44	44	26	38	34	98	79	60	62	62	69	35	45	14	30	51
Cp4.1LG00g03140.1	0	0	0	0	0	0	0	0	0	0	0	0	0	0	0	0	0	0	0	0	0
Cp4.1LG00g03150.1	0	0	0	0	0	0	0	0	0	0	0	0	0	0	0	0	0	0	0	0	0
Cp4.1LG00g03160.1	0	0	0	0	0	0	0	2	0	0	0	2	0	0	0	0	1	0	0	0	0
Cp4.1LG00g03170.1	0	0	0	0	0	0	0	0	0	0	0	0	0	0	0	0	0	0	0	0	0
Cp4.1LG00g03180.1	138	91	91	367	62	137	137	96	59	266	169	190	254	172	172	142	173	198	294	267	419
Cp4.1LG00g03190.1	256	378	378	683	894	850	850	650	153	458	218	774	826	407	407	458	512	255	721	802	707
Cp4.1LG00g03200.1	1	0	0	64	2	0	0	2	6	0	149	22	58	40	40	36	34	30	20	16	18
Cp4.1LG00g03210.1	72	110	110	283	363	295	295	234	64	186	84	251	352	66	66	138	215	112	213	196	165
Cp4.1LG00g03220.1	0	0	0	0	0	0	0	0	0	0	0	0	0	0	0	0	0	0	0	0	0
Cp4.1LG00g03230.1	152	178	178	150	284	242	242	216	97	169	155	224	216	127	127	123	188	182	138	250	236
Cp4.1LG00g03240.1	1863	1915	1915	2375	2015	1990	1990	1702	972	1824	2637	2760	2645	1825	1825	2204	2052	1905	1992	1805	1854
Cp4.1LG00g03250.1	20	7	7	32	55	26	26	19	30	18	10	5	17	9	9	18	10	8	29	40	6
Cp4.1LG00g03260.1	0	0	0	0	0	0	0	0	0	0	0	0	0	0	0	0	0	0	0	0	0
Cp4.1LG00g03270.1	28	71	71	37	61	55	55	60	40	49	26	57	33	16	16	25	26	26	25	35	18
Cp4.1LG00g03280.1	24	30	30	21	39	37	37	35	14	16	42	53	40	15	15	31	10	21	6	11	20
Cp4.1LG00g03290.1	117	109	109	80	70	102	102	87	100	128	198	83	123	96	96	102	122	81	38	36	62
Cp4.1LG00g03300.1	6	1	1	18	3	26	26	19	0	0	0	57	16	12	12	5	9	0	13	30	16
Cp4.1LG00g03310.1	0	0	0	0	0	0	0	0	0	0	0	0	0	0	0	0	0	0	2	0	0
Cp4.1LG00g03320.1	0	0	0	0	0	0	0	0	0	0	0	0	0	0	0	0	0	0	0	0	0
Cp4.1LG00g03330.1	2216	1487	1487	1690	1840	1767	1767	1454	1465	2220	2775	2438	1917	1993	1993	2559	1847	2374	2340	2106	2087
Cp4.1LG00g03340.1	62	71	71	114	71	74	74	77	47	60	28	177	157	49	49	65	88	98	92	123	92
Cp4.1LG00g03350.1	204	236	236	180	101	228	228	74	112	254	398	259	265	126	126	166	245	112	89	69	63
Cp4.1LG00g03360.1	485	646	646	644	576	514	514	404	481	625	888	653	884	674	674	688	558	542	428	548	489
Cp4.1LG00g03370.1	335	404	404	558	673	516	516	514	188	505	494	591	639	347	347	346	503	445	509	547	483
Cp4.1LG00g03380.1	22	37	37	18	10	29	29	12	6	41	121	29	37	33	33	37	30	19	17	8	8
Cp4.1LG00g03390.1	49	128	128	208	229	167	167	114	37	159	174	187	181	81	81	111	193	153	242	205	157
Cp4.1LG00g03400.1	243	313	313	365	268	301	301	213	121	271	645	363	344	313	313	266	287	344	242	272	321
Cp4.1LG00g03410.1	27	6	6	5	6	0	0	1	5	5	23	11	5	8	8	12	4	14	8	10	3
Cp4.1LG00g03420.1	0	1	1	0	1	0	0	0	0	0	4	0	1	9	9	0	0	1	1	0	3
Cp4.1LG00g03430.1	0	0	0	2	0	8	8	2	0	0	0	0	0	4	4	0	2	0	2	0	1
Cp4.1LG00g03440.1	16	44	44	49	57	74	74	29	28	32	82	70	28	43	43	52	53	20	28	33	37
Cp4.1LG00g03450.1	0	4	4	8	0	0	0	1	0	0	0	0	0	0	0	0	8	0	0	0	8
Cp4.1LG00g03460.1	6	0	0	0	0	0	0	0	0	1	1	0	0	0	0	0	0	0	0	4	2
Cp4.1LG00g03470.1	8	37	37	9	38	3	3	10	42	23	18	24	11	20	20	23	13	11	7	15	0
Cp4.1LG00g03480.1	0	0	0	0	0	2	2	0	0	0	0	0	0	0	0	0	0	4	0	1	0
Cp4.1LG00g03490.1	0	0	0	0	0	0	0	0	0	0	0	0	0	0	0	0	0	0	0	0	0
Cp4.1LG00g03500.1	75	46	46	55	29	22	22	12	36	69	144	49	36	20	20	42	11	27	26	9	23
Cp4.1LG00g03510.1	306	333	333	287	343	365	365	244	264	390	432	418	407	295	295	323	327	326	225	309	229
Cp4.1LG00g03520.1	79	92	92	90	123	66	66	81	30	113	85	119	122	82	82	85	75	46	51	39	41
Cp4.1LG00g03530.1	136	198	198	200	115	204	204	152	72	234	207	158	175	80	80	120	92	114	78	94	65
Cp4.1LG00g03540.1	0	0	0	0	1	0	0	3	0	0	0	0	1	0	0	0	0	0	0	0	0
Cp4.1LG00g03550.1	0	0	0	0	2	0	0	0	0	0	0	0	0	0	0	0	1	0	0	0	0
Cp4.1LG00g03560.1	6	7	7	3	0	0	0	1	0	15	0	4	9	25	25	3	6	17	14	12	0
Cp4.1LG00g03570.1	28	15	15	5	7	14	14	4	0	27	12	26	6	0	0	4	8	8	4	18	0
Cp4.1LG00g03580.1	0	0	0	0	0	0	0	0	0	0	0	0	0	0	0	0	0	0	0	0	0
Cp4.1LG00g03590.1	35	40	40	30	15	14	14	20	64	58	26	36	30	5	5	37	20	34	6	17	14
Cp4.1LG00g03600.1	36	32	32	22	28	29	29	17	65	21	103	37	32	32	32	19	31	65	18	35	32
Cp4.1LG00g03610.1	0	0	0	2	0	0	0	0	0	0	0	6	1	5	5	0	6	5	11	2	3
Cp4.1LG00g03620.1	0	0	0	0	0	115	115	105	0	0	70	79	166	118	118	99	70	102	38	49	51
Cp4.1LG00g03630.1	0	0	0	0	0	0	0	0	0	0	0	35	23	15	15	18	21	17	4	28	26
Cp4.1LG00g03640.1	4	0	0	1	0	0	0	0	0	1	1	0	0	0	0	0	0	0	1	0	0
Cp4.1LG00g03650.1	0	2	2	0	0	0	0	2	0	0	0	2	2	2	2	6	7	6	2	0	6
Cp4.1LG00g03660.1	4	2	2	4	0	4	4	0	0	6	0	4	4	1	1	4	1	6	4	0	1
Cp4.1LG00g03670.1	0	0	0	0	0	0	0	0	0	0	0	0	0	0	0	0	0	0	0	0	0
Cp4.1LG00g03680.1	8	19	19	30	7	21	21	39	18	11	16	31	9	19	19	14	7	31	52	55	41
Cp4.1LG00g03690.1	3010	4279	4279	4723	6113	5647	5647	4020	2202	2630	3139	5007	5162	3340	3340	2983	3308	2561	3844	4482	4138
Cp4.1LG00g03700.1	345	336	336	350	314	324	324	183	243	407	602	387	406	393	393	439	300	391	411	364	406
Cp4.1LG00g03710.1	253	202	202	236	231	330	330	57	371	148	411	244	282	275	275	328	195	551	167	155	263
Cp4.1LG00g03720.1	894	686	686	834	812	716	716	451	781	1083	1451	1858	1366	1452	1452	3529	1580	2202	1678	1609	1978
Cp4.1LG00g03730.1	959	1208	1208	1772	1481	1724	1724	1123	896	1349	1967	1828	1799	1257	1257	1371	1517	1304	1515	1338	1690
Cp4.1LG00g03740.1	553	706	706	744	868	1054	1054	615	466	491	763	707	644	542	542	489	449	620	560	686	603
Cp4.1LG00g03750.1	197	201	201	312	323	371	371	251	132	210	381	423	413	253	253	306	309	384	336	261	313
Cp4.1LG00g03760.1	501	620	620	622	578	728	728	576	322	521	1092	864	691	707	707	473	469	341	390	320	363
Cp4.1LG00g03770.1	226	329	329	386	252	284	284	216	263	280	497	432	388	390	390	266	301	304	294	255	328
Cp4.1LG00g03780.1	390	432	432	357	293	355	355	276	258	402	583	681	571	470	470	446	587	304	382	344	234
Cp4.1LG00g03790.1	0	12	12	6	10	0	0	20	6	0	10	9	10	11	11	1	7	20	18	4	6
Cp4.1LG00g03800.1	0	1	1	1	0	0	0	0	0	0	0	130	178	107	107	181	133	210	179	129	157
Cp4.1LG00g03810.1	0	0	0	0	0	0	0	0	0	0	0	0	1	0	0	0	0	0	0	0	0
Cp4.1LG00g03820.1	10	4	4	9	19	11	11	4	0	22	13	10	11	1	1	11	8	0	6	6	8
Cp4.1LG00g03830.1	0	12	12	5	1	3	3	14	0	4	10	2	10	12	12	1	14	24	2	5	3
Cp4.1LG00g03840.1	0	0	0	0	0	0	0	0	0	0	0	0	0	0	0	0	0	0	0	0	0
Cp4.1LG00g03850.1	0	0	0	0	0	0	0	0	0	0	0	0	0	0	0	0	0	0	0	0	0
Cp4.1LG00g03860.1	0	0	0	0	0	0	0	0	0	0	0	0	0	0	0	0	0	0	0	0	0
Cp4.1LG00g03870.1	0	0	0	0	0	0	0	0	0	0	0	0	0	0	0	0	0	0	0	0	0
Cp4.1LG00g03880.1	6	2	2	1	28	6	6	2	0	0	14	8	5	4	4	5	5	30	24	10	6
Cp4.1LG00g03890.1	0	0	0	0	0	0	0	0	0	0	0	0	0	0	0	0	0	0	0	0	0
Cp4.1LG00g03900.1	48	42	42	14	25	21	21	24	30	47	24	45	47	30	30	42	30	25	13	11	12
Cp4.1LG00g03910.1	41	19	19	40	25	42	42	55	46	40	42	48	47	27	27	12	35	21	46	70	48
Cp4.1LG00g03920.1	52	50	50	56	58	50	50	36	0	46	41	71	47	103	103	79	26	77	47	45	47
Cp4.1LG00g03930.1	729	840	840	1236	719	859	859	484	761	982	1332	837	974	825	825	709	755	850	790	644	671
Cp4.1LG00g03940.1	408	422	422	449	507	446	446	427	351	461	554	726	536	485	485	606	532	509	506	462	480
Cp4.1LG00g03950.1	20	11	11	10	33	13	13	14	0	25	62	20	23	43	43	12	20	33	21	11	20
Cp4.1LG00g03960.1	755	879	879	838	1026	1046	1046	649	752	878	1087	996	951	822	822	935	733	925	872	893	897
Cp4.1LG00g03970.1	661	626	626	864	736	835	835	572	437	792	980	1129	797	606	606	631	780	687	909	803	899
Cp4.1LG00g03980.1	287	252	252	258	316	328	328	313	184	270	409	390	376	280	280	373	338	272	338	294	321
Cp4.1LG00g03990.1	399	402	402	547	511	514	514	366	399	456	946	665	769	553	553	495	483	649	437	496	452
Cp4.1LG00g04000.1	11	10	10	17	3	18	18	11	18	1	40	7	14	33	33	7	7	0	0	8	8
Cp4.1LG00g04010.1	1931	2154	2154	2255	2253	2089	2089	1580	1148	2162	3277	2575	2532	2523	2523	2112	2272	2005	1793	1696	1856
Cp4.1LG00g04020.1	62	80	80	93	86	161	161	136	20	107	92	82	125	34	34	78	54	95	65	92	126
Cp4.1LG00g04030.1	772	844	844	947	1032	1128	1128	856	1106	758	907	850	981	918	918	741	594	931	682	1067	1054
Cp4.1LG00g04040.1	48	12	12	35	14	39	39	19	0	46	76	48	14	19	19	20	23	12	34	30	14
Cp4.1LG00g04050.1	18	0	0	0	0	0	0	0	0	0	0	24	13	26	26	30	10	50	12	8	13
Cp4.1LG00g04060.1	1949	21	21	6	33	19	19	22	64	15	5	2928	2552	2618	2618	2872	2031	2356	2605	3746	2940
Cp4.1LG00g04070.1	114	64	64	87	53	50	50	45	4	77	108	120	84	77	77	92	90	60	30	37	88
Cp4.1LG00g04080.1	0	0	0	0	0	0	0	0	0	0	0	28	8	34	34	22	40	16	0	4	4
Cp4.1LG00g04090.1	712	575	575	530	573	566	566	480	660	689	718	520	810	654	654	672	503	637	513	498	494
Cp4.1LG00g04100.1	0	0	0	0	4	0	0	0	0	0	1	0	0	0	0	0	0	4	0	0	0
Cp4.1LG00g04110.1	59	47	47	125	87	44	44	53	2	64	114	123	99	64	64	78	66	43	89	61	82
Cp4.1LG00g04120.1	19	0	0	0	0	0	0	0	0	0	0	11	32	26	26	23	21	35	36	11	17
Cp4.1LG00g04130.1	18	30	30	54	28	32	32	17	58	46	58	30	16	13	13	25	24	6	29	57	64
Cp4.1LG00g04140.1	0	0	0	0	0	0	0	0	0	0	0	0	0	0	0	0	0	0	0	0	0
Cp4.1LG00g04150.1	0	0	0	0	0	0	0	0	0	0	0	0	0	0	0	0	0	0	0	0	0
Cp4.1LG00g04160.1	0	0	0	0	0	0	0	0	0	0	0	0	0	0	0	0	0	0	0	0	0
Cp4.1LG00g04170.1	2	5	5	0	2	0	0	0	0	0	11	3	4	0	0	0	3	1	0	3	1
Cp4.1LG00g04180.1	1067	1081	1081	718	1061	1096	1096	540	1188	1134	1213	580	550	820	820	599	460	644	497	449	514
Cp4.1LG00g04190.1	6	2	2	4	8	3	3	2	3	1	3	0	8	1	1	1	3	7	8	8	0
Cp4.1LG00g04200.1	0	0	0	0	0	0	0	0	0	0	0	0	0	0	0	0	0	0	0	0	0
Cp4.1LG00g04210.1	286	245	245	456	346	341	341	318	161	317	394	406	463	257	257	299	273	334	261	378	317
Cp4.1LG00g04220.1	118	30	30	64	55	49	49	103	18	60	52	164	136	135	135	132	121	80	64	118	98
Cp4.1LG00g04230.1	0	20	20	2	0	0	0	0	0	0	0	1	0	0	0	4	0	0	0	0	0
Cp4.1LG00g04240.1	26	106	106	4	16	2	2	12	0	2	0	196	60	76	76	76	78	124	106	56	64
Cp4.1LG00g04250.1	0	0	0	0	0	0	0	0	0	0	0	0	2	0	0	0	0	3	0	0	0
Cp4.1LG00g04260.1	5	5	5	27	21	52	52	7	54	21	27	492	550	936	936	842	466	788	730	826	953
Cp4.1LG00g04270.1	0	0	0	0	0	0	0	0	0	0	0	0	0	0	0	0	2	0	0	0	0
Cp4.1LG00g04280.1	0	0	0	0	6	0	0	0	0	4	0	2	0	0	0	0	0	0	2	0	0
Cp4.1LG00g04290.1	69	46	46	110	117	137	137	84	56	80	86	165	112	90	90	108	110	69	95	94	106
Cp4.1LG00g04300.1	0	0	0	0	0	0	0	0	0	0	0	0	0	0	0	0	0	0	0	0	0
Cp4.1LG00g04310.1	2	2	2	1	0	0	0	0	0	0	0	142	155	103	103	143	133	173	124	217	172
Cp4.1LG00g04320.1	48	38	38	43	48	52	52	23	0	57	99	33	49	46	46	44	36	33	12	29	35
Cp4.1LG00g04330.1	0	0	0	0	0	0	0	0	0	0	0	0	0	0	0	0	0	0	0	0	0
Cp4.1LG00g04340.1	22	24	24	38	68	75	75	87	24	51	57	63	93	23	23	20	38	37	35	46	43
Cp4.1LG00g04350.1	29	25	25	12	1	16	16	5	28	9	18	9	4	21	21	0	8	12	23	9	21
Cp4.1LG00g04360.1	4	3	3	5	6	61	61	14	0	0	66	4	0	2	2	3	5	4	8	4	2
Cp4.1LG00g04370.1	0	0	0	3	2	1	1	0	0	0	8	6	1	8	8	2	7	2	10	0	0
Cp4.1LG00g04380.1	1	2	2	0	0	4	4	0	0	3	2	0	0	0	0	0	0	0	0	0	0
Cp4.1LG00g04390.1	0	0	0	0	0	0	0	0	0	0	0	0	0	1	1	0	0	0	0	0	2
Cp4.1LG00g04400.1	0	0	0	0	0	0	0	0	0	0	0	0	0	0	0	0	0	0	0	0	0
Cp4.1LG00g04410.1	109	76	76	26	17	200	200	54	16	105	256	9	20	20	20	26	28	42	6	13	17
Cp4.1LG00g04420.1	1	0	0	0	0	0	0	0	0	1	0	0	0	0	0	1	1	0	0	0	0
Cp4.1LG00g04430.1	191	128	128	201	78	207	207	69	80	145	552	140	106	143	143	196	133	275	131	114	119
Cp4.1LG00g04440.1	1	0	0	0	0	0	0	0	0	1	0	0	0	0	0	1	1	0	0	0	0
Cp4.1LG00g04450.1	0	16	16	34	0	0	0	0	0	6	32	0	2	0	0	0	0	0	0	0	0
Cp4.1LG00g04460.1	13	21	21	16	13	32	32	13	7	13	26	19	44	7	7	6	8	15	7	7	21
Cp4.1LG00g04470.1	0	8	8	0	5	5	5	6	0	0	0	0	1	4	4	4	0	0	1	2	5
Cp4.1LG00g04480.1	22	14	14	19	21	27	27	17	27	29	15	5	19	7	7	13	11	18	17	27	18
Cp4.1LG00g04490.1	106	94	94	84	86	136	136	73	112	99	161	162	166	181	181	129	164	162	133	106	166
Cp4.1LG00g04500.1	9	28	28	6	8	23	23	22	18	62	18	20	67	92	92	48	38	68	96	43	86
Cp4.1LG00g04510.1	146	185	185	156	148	157	157	234	94	228	205	198	174	123	123	198	119	92	135	88	94
Cp4.1LG00g04520.1	116	636	636	2	26	42	42	328	31	25	66	762	363	453	453	333	346	300	238	205	167
Cp4.1LG00g04530.1	0	0	0	0	0	0	0	0	0	0	0	0	0	0	0	0	0	0	0	0	0
Cp4.1LG00g04540.1	1	4	4	10	0	11	11	6	0	0	8	0	2	0	0	0	1	0	0	0	0
Cp4.1LG00g04550.1	0	0	0	1	2	0	0	3	0	0	6	4	4	4	4	2	4	6	6	2	7
Cp4.1LG00g04560.1	38	16	16	35	44	39	39	15	16	26	20	365	391	197	197	247	283	209	271	273	246
Cp4.1LG00g04570.1	0	0	0	0	0	0	0	0	0	0	0	0	0	0	0	0	0	0	0	0	0
Cp4.1LG00g04580.1	3845	2831	2831	52	3016	254	254	5802	3351	2296	77	4167	1636	817	817	4164	1391	616	671	1511	410
Cp4.1LG00g04590.1	866	946	946	759	673	980	980	418	691	869	1041	928	856	861	861	882	665	896	666	648	735
Cp4.1LG00g04600.1	0	2	2	2	0	4	4	0	0	12	4	5	2	3	3	6	1	4	0	6	6
Cp4.1LG00g04610.1	0	0	0	0	0	0	0	0	0	0	0	0	0	0	0	0	0	0	0	0	0
Cp4.1LG00g04620.1	6	8	8	16	18	1	1	4	0	0	11	26	14	10	10	20	10	8	4	4	4
Cp4.1LG00g04630.1	115	79	79	78	92	0	0	26	209	63	223	92	108	122	122	110	85	444	53	37	41
Cp4.1LG00g04640.1	2	6	6	12	4	8	8	18	0	9	0	25	10	0	0	8	6	4	20	14	8
Cp4.1LG00g04650.1	28	45	45	0	0	77	77	12	6	42	49	0	0	0	0	2	0	0	0	0	0
Cp4.1LG00g04660.1	0	8	8	0	0	7	7	7	0	8	0	0	0	0	0	0	0	0	0	0	0
Cp4.1LG00g04670.1	298	379	379	2	1	1470	1470	1238	102	417	880	2	2	2	2	0	2	0	0	1	0
Cp4.1LG00g04680.1	8	4	4	12	10	14	14	12	0	0	7	11	4	6	6	6	6	6	6	4	8
Cp4.1LG00g04690.1	127	99	99	89	125	159	159	127	42	182	137	163	126	141	141	183	92	78	179	146	179
Cp4.1LG00g04700.1	2	0	0	2	2	0	0	5	0	0	0	2	0	0	0	0	0	0	0	2	0
Cp4.1LG00g04710.1	8	0	0	2	0	3	3	0	0	0	4	5	0	0	0	0	0	2	2	1	0
Cp4.1LG00g04720.1	0	0	0	0	0	0	0	0	0	0	0	0	0	0	0	0	0	0	0	0	0
Cp4.1LG00g04730.1	0	1	1	6	2	2	2	8	14	1	0	4	4	4	4	3	3	24	0	5	2
Cp4.1LG00g04740.1	0	0	0	0	0	0	0	0	0	0	0	0	0	0	0	0	0	0	0	0	0
Cp4.1LG00g04750.1	4	8	8	41	26	28	28	37	4	21	7	21	42	10	10	16	15	4	25	31	16
Cp4.1LG00g04760.1	2	0	0	2	1	1	1	0	0	2	4	0	7	0	0	1	1	1	0	1	1
Cp4.1LG00g04770.1	6	9	9	26	10	18	18	30	5	16	18	32	27	9	9	32	25	6	13	44	12
Cp4.1LG00g04780.1	0	0	0	0	0	0	0	0	0	0	0	0	0	0	0	0	0	0	0	0	0
Cp4.1LG00g04790.1	0	0	0	0	0	0	0	0	0	0	0	0	0	0	0	0	0	0	0	0	0
Cp4.1LG00g04800.1	19	13	13	30	35	14	14	21	0	31	41	55	87	26	26	46	41	15	37	20	47
Cp4.1LG00g04810.1	475	603	603	361	478	433	433	287	910	276	841	487	481	356	356	455	225	893	396	397	438
Cp4.1LG00g04820.1	164	233	233	217	200	180	180	96	69	233	326	287	359	231	231	284	283	171	183	195	240
Cp4.1LG00g04830.1	164	181	181	77	151	134	134	93	152	93	229	56	67	43	43	78	54	54	33	26	44
Cp4.1LG00g04840.1	0	0	0	0	0	0	0	0	0	0	0	0	0	0	0	0	0	0	0	0	0
Cp4.1LG00g04850.1	76	50	50	111	90	64	64	66	4	105	6	119	95	51	51	65	102	30	105	67	47
Cp4.1LG00g04860.1	124	63	63	131	104	104	104	50	35	89	0	84	73	72	72	62	78	33	52	65	76
Cp4.1LG00g04870.1	65	67	67	72	79	104	104	78	122	65	75	81	119	73	73	107	80	190	87	68	63
Cp4.1LG00g04880.1	98	200	200	222	245	215	215	309	149	234	149	426	193	156	156	224	185	193	217	330	233
Cp4.1LG00g04890.1	0	57	57	3	152	102	102	2	128	111	112	206	226	152	152	100	128	191	190	181	135
Cp4.1LG00g04900.1	0	0	0	0	0	2	2	0	0	0	0	0	0	0	0	0	2	0	0	6	0
Cp4.1LG00g04910.1	248	284	284	357	334	404	404	325	319	345	459	379	333	340	340	237	323	250	279	271	370
Cp4.1LG00g04920.1	514	368	368	544	277	550	550	355	314	509	1256	621	612	410	410	505	646	1086	491	433	413
Cp4.1LG00g04930.1	4	2	2	8	13	6	6	13	32	0	0	6	9	4	4	23	4	6	4	10	6
Cp4.1LG00g04940.1	0	0	0	0	2	2	2	0	0	0	0	119	79	68	68	62	106	27	61	45	82
Cp4.1LG00g04950.1	0	0	0	0	0	0	0	0	0	0	0	0	0	0	0	0	0	0	0	0	0
Cp4.1LG00g04960.1	0	0	0	0	0	0	0	0	0	0	0	0	0	0	0	0	0	0	0	0	0
Cp4.1LG00g04970.1	4	4	4	6	3	3	3	2	0	1	4	12	6	0	0	9	0	6	10	6	2
Cp4.1LG00g04980.1	8	6	6	8	7	24	24	7	0	5	0	6	0	5	5	10	1	0	5	0	2
Cp4.1LG00g04990.1	0	0	0	0	0	0	0	0	0	0	0	0	0	0	0	0	0	0	0	0	0
Cp4.1LG00g05000.1	0	0	0	0	0	0	0	0	0	0	0	0	0	0	0	0	0	0	0	0	0
Cp4.1LG00g05010.1	190	21	21	10	203	15	15	26	0	322	48	748	651	648	648	767	610	344	336	273	351
Cp4.1LG00g05020.1	14	5	5	0	1	2	2	1	0	3	10	1	7	5	5	3	9	2	2	0	5
Cp4.1LG00g05030.1	194	253	253	2	3	98	98	124	0	2	16	3	16	8	8	3	8	2	3	2	5
Cp4.1LG00g05040.1	9	8	8	8	4	8	8	5	1	9	11	2	7	9	9	3	2	6	5	2	5
Cp4.1LG00g05050.1	55	78	78	72	67	110	110	56	73	78	141	79	86	90	90	68	51	110	64	44	77
Cp4.1LG00g05060.1	0	0	0	0	0	0	0	0	0	0	0	0	0	0	0	0	0	0	0	0	0
Cp4.1LG00g05070.1	102	80	80	237	304	151	151	250	52	161	145	114	110	76	76	124	109	82	119	100	104
Cp4.1LG00g05080.1	0	0	0	3	0	0	0	0	0	0	0	0	1	0	0	1	0	0	0	0	0
Cp4.1LG00g05090.1	112	97	97	76	76	7	7	58	45	26	74	27	34	24	24	37	17	16	14	16	7
Cp4.1LG00g05100.1	0	0	0	0	0	0	0	0	0	0	0	0	0	0	0	0	0	0	0	0	0
Cp4.1LG00g05110.1	0	0	0	0	0	0	0	0	0	0	0	0	0	0	0	0	0	0	0	0	0
Cp4.1LG00g05120.1	0	0	0	0	0	0	0	0	0	0	0	0	0	1	1	0	0	0	4	0	0
Cp4.1LG00g05130.1	0	0	0	0	0	0	0	0	0	0	0	0	0	0	0	0	0	0	0	0	0
Cp4.1LG00g05140.1	0	0	0	0	0	0	0	0	0	0	0	0	0	0	0	0	0	0	0	0	0
Cp4.1LG00g05150.1	24	29	29	6	5	8	8	4	14	36	20	23	6	9	9	3	4	0	6	12	0
Cp4.1LG00g05160.1	0	0	0	0	1	0	0	0	0	0	0	0	2	0	0	0	0	0	0	3	0
Cp4.1LG00g05170.1	350	395	395	371	242	368	368	422	287	498	491	459	306	333	333	410	206	394	361	335	334
Cp4.1LG00g05180.1	436	446	446	399	348	428	428	357	231	465	586	585	441	389	389	459	335	567	429	334	381
Cp4.1LG00g05190.1	42	30	30	28	43	93	93	49	32	23	20	9	14	24	24	40	9	29	10	6	15
Cp4.1LG00g05200.1	0	0	0	0	0	0	0	0	0	0	0	0	0	0	0	0	0	0	0	0	0
Cp4.1LG00g05210.1	0	1	1	0	0	1	1	0	0	0	0	0	0	0	0	0	0	0	2	0	0
Cp4.1LG00g05220.1	0	1	1	1	0	0	0	0	0	0	0	0	0	0	0	0	0	0	3	0	0
Cp4.1LG00g05230.1	0	0	0	0	0	0	0	0	0	0	0	0	0	0	0	0	0	0	0	0	0
Cp4.1LG00g05240.1	71	37	37	54	26	66	66	35	12	53	32	10	5	1	1	12	20	0	24	6	17
Cp4.1LG00g05250.1	118	114	114	103	136	113	113	110	100	124	206	87	105	127	127	132	83	110	80	39	65
Cp4.1LG00g05260.1	0	0	0	0	0	0	0	0	0	0	2	0	0	4	4	0	0	2	0	0	0
Cp4.1LG00g05270.1	6	17	17	16	8	6	6	5	8	4	9	5	4	4	4	6	5	8	8	2	6
Cp4.1LG00g05280.1	2	76	76	128	120	56	56	4	23	10	14	0	0	0	0	2	2	2	4	0	9
Cp4.1LG00g05290.1	0	0	0	0	0	1	1	0	0	0	4	0	0	0	0	0	0	0	0	0	0
Cp4.1LG00g05300.1	0	1	1	4	2	0	0	0	0	0	6	2	0	0	0	1	0	0	0	0	0
Cp4.1LG00g05310.1	4	3	3	7	1	2	2	10	10	4	12	4	0	4	4	0	0	2	0	0	0
Cp4.1LG00g05320.1	0	0	0	5	0	0	0	2	0	0	12	0	0	0	0	1	2	0	0	0	0
Cp4.1LG00g05330.1	0	0	0	0	0	0	0	0	0	0	0	0	0	0	0	0	0	0	0	0	0
Cp4.1LG00g05340.1	0	0	0	0	0	0	0	0	0	0	0	0	0	0	0	0	0	0	0	0	0
Cp4.1LG00g05350.1	0	0	0	0	0	0	0	0	0	0	0	0	0	0	0	0	0	0	0	0	0
Cp4.1LG00g05360.1	0	0	0	0	0	0	0	0	0	0	0	0	0	0	0	0	0	0	0	0	0
Cp4.1LG00g05370.1	0	0	0	0	0	0	0	0	0	0	0	0	0	0	0	0	0	0	0	0	0
Cp4.1LG00g05380.1	5	0	0	0	0	0	0	3	2	1	1	0	4	1	1	5	0	2	3	4	8
Cp4.1LG00g05390.1	1	3	3	1	8	9	9	3	0	4	3	8	3	6	6	4	3	1	5	4	3
Cp4.1LG00g05400.1	0	1	1	0	0	0	0	0	0	4	0	0	0	0	0	4	0	0	0	4	0
Cp4.1LG00g05410.1	0	0	0	0	1	0	0	5	0	0	5	0	0	0	0	1	0	5	0	0	0
Cp4.1LG00g05420.1	0	0	0	0	0	0	0	0	0	0	0	0	0	0	0	1	0	0	0	0	0
Cp4.1LG00g05430.1	0	0	0	0	0	0	0	0	0	0	0	0	0	0	0	0	0	3	0	0	0
Cp4.1LG00g05440.1	0	0	0	0	0	0	0	0	0	0	0	0	0	0	0	0	0	0	0	0	0
Cp4.1LG00g05450.1	0	0	0	4	0	0	0	0	0	0	3	0	0	2	2	3	2	0	2	2	0
Cp4.1LG00g05460.1	11	10	10	4	4	1	1	1	0	2	0	0	4	0	0	0	0	0	4	6	6
Cp4.1LG00g05470.1	54	106	106	172	146	202	202	113	76	102	114	190	198	70	70	76	176	96	191	158	112
Cp4.1LG00g05480.1	0	0	0	0	0	0	0	0	0	0	0	0	0	0	0	0	0	0	0	0	0
Cp4.1LG00g05490.1	0	0	0	0	0	0	0	0	0	0	0	0	0	0	0	0	0	0	0	0	0
Cp4.1LG00g05500.1	94	72	72	19	70	112	112	74	0	103	66	180	181	216	216	180	173	128	209	216	180
Cp4.1LG00g05510.1	0	0	0	0	0	1	1	0	0	0	7	2	0	1	1	0	0	11	0	1	0
Cp4.1LG00g05520.1	0	0	0	0	0	0	0	0	0	0	0	0	0	0	0	0	0	0	0	0	0
Cp4.1LG00g05530.1	0	0	0	1	0	0	0	0	0	0	0	0	0	0	0	0	0	0	0	0	0
Cp4.1LG00g05540.1	0	6	6	14	0	16	16	4	18	4	13	17	17	1	1	0	20	6	20	26	15
Cp4.1LG00g05550.1	0	4	4	2	0	0	0	0	0	0	0	2	0	0	0	0	0	0	0	0	0
Cp4.1LG00g05560.1	0	0	0	0	0	0	0	0	0	0	0	0	0	0	0	0	0	0	0	0	0
Cp4.1LG00g05570.1	0	0	0	0	0	0	0	0	0	0	0	0	0	0	0	0	0	0	0	0	0
Cp4.1LG00g05580.1	0	0	0	0	0	2	2	0	0	0	0	0	0	0	0	0	0	0	0	1	0
Cp4.1LG00g05590.1	43	58	58	59	45	56	56	52	110	42	69	84	71	83	83	77	63	53	50	52	75
Cp4.1LG00g05600.1	0	0	0	0	0	0	0	0	0	0	0	0	0	0	0	0	0	0	0	0	0
Cp4.1LG00g05610.1	0	0	0	0	2	1	1	0	0	3	0	0	2	4	4	0	0	4	1	0	0
Cp4.1LG00g05620.1	1	0	0	0	2	1	1	0	0	3	0	0	0	2	2	0	0	0	1	0	0
Cp4.1LG00g05630.1	0	0	0	0	0	2	2	0	0	0	0	0	1	0	0	0	0	0	1	0	0
Cp4.1LG00g05640.1	0	2	2	0	0	2	2	1	0	10	0	4	0	0	0	1	0	10	0	2	6
Cp4.1LG00g05650.1	0	0	0	0	5	0	0	0	0	2	0	4	0	0	0	1	2	0	8	0	6
Cp4.1LG00g05660.1	16	42	42	60	103	78	78	84	68	29	24	156	60	84	84	74	79	145	184	189	118
Cp4.1LG00g05670.1	0	0	0	0	0	0	0	0	0	0	0	0	0	0	0	0	0	0	4	0	0
Cp4.1LG00g05680.1	0	10	10	8	32	4	4	0	8	0	20	0	0	0	0	0	0	0	0	0	0
Cp4.1LG00g05690.1	0	0	0	0	0	0	0	0	0	0	0	0	0	0	0	0	0	0	0	0	0
Cp4.1LG00g05700.1	0	0	0	2	0	0	0	0	0	0	0	0	0	0	0	0	0	0	0	1	0
Cp4.1LG00g05710.1	0	8	8	4	11	11	11	0	3	13	0	8	2	0	0	3	17	17	5	4	2
Cp4.1LG00g05720.1	0	0	0	1	0	1	1	0	0	0	0	22	24	16	16	23	45	2	4	15	25
Cp4.1LG00g05730.1	17	3	3	15	4	11	11	0	5	6	52	3	6	3	3	5	2	10	20	8	3
Cp4.1LG00g05740.1	4	3	3	15	7	8	8	2	12	23	27	5	2	4	4	6	2	4	0	2	0
Cp4.1LG00g05750.1	0	0	0	0	0	0	0	0	0	0	0	0	0	0	0	0	0	0	0	0	0
Cp4.1LG00g05760.1	9	12	12	3	6	5	5	2	7	17	13	17	13	33	33	15	6	5	13	8	6
Cp4.1LG00g05770.1	0	0	0	0	0	0	0	152	0	0	0	0	0	0	0	0	0	0	0	0	0
Cp4.1LG00g05780.1	0	0	0	0	0	0	0	1	0	0	0	0	0	0	0	0	0	0	0	0	1
Cp4.1LG00g05790.1	0	0	0	0	0	0	0	0	0	0	0	0	0	0	0	0	0	0	0	0	0
Cp4.1LG00g05800.1	26	36	36	118	41	36	36	24	0	36	77	27	54	21	21	10	20	17	12	16	8
Cp4.1LG00g05810.1	8	2	2	0	5	0	0	12	0	0	1	0	6	0	0	0	0	0	0	0	0
Cp4.1LG00g05820.1	0	0	0	0	0	0	0	0	0	0	0	0	0	0	0	0	0	0	0	0	0
Cp4.1LG00g05830.1	0	0	0	0	0	0	0	0	0	0	0	0	0	0	0	0	0	0	0	4	0
Cp4.1LG00g05840.1	22	6	6	0	6	0	0	0	0	14	61	0	0	0	0	0	0	0	0	0	0
Cp4.1LG00g05850.1	101	115	115	135	177	186	186	85	98	115	160	85	155	182	182	154	132	47	89	120	107
Cp4.1LG00g05860.1	0	0	0	0	0	0	0	0	0	0	0	0	0	0	0	0	0	0	0	0	0
Cp4.1LG00g05870.1	0	1	1	2	6	1	1	0	0	2	8	0	0	0	0	0	2	2	1	6	0
Cp4.1LG00g05880.1	378	252	252	371	225	307	307	279	158	301	447	254	258	154	154	235	228	188	247	167	128
Cp4.1LG00g05890.1	24	23	23	29	39	41	41	13	34	23	36	11	24	26	26	19	19	36	29	31	49
Cp4.1LG00g05900.1	115	298	298	279	407	328	328	263	87	199	138	294	439	213	213	159	282	189	267	373	275
Cp4.1LG00g05910.1	41	45	45	65	47	52	52	19	41	67	48	26	33	20	20	28	12	20	40	22	42
Cp4.1LG00g05920.1	0	0	0	0	0	0	0	0	0	0	0	0	0	0	0	0	0	0	0	0	0
Cp4.1LG00g05930.1	1	0	0	0	0	0	0	4	0	0	0	0	0	0	0	0	0	0	0	0	0
Cp4.1LG00g05940.1	0	0	0	0	0	0	0	1	0	0	0	0	0	0	0	0	2	0	0	0	1
Cp4.1LG00g05950.1	0	0	0	0	2	0	0	0	0	0	0	0	0	0	0	0	0	0	1	0	0
Cp4.1LG00g05960.1	6	7	7	7	14	38	38	22	0	24	30	5	22	0	0	8	2	1	2	2	6
Cp4.1LG00g05970.1	90	176	176	434	570	470	470	320	94	281	155	413	576	125	125	238	442	106	428	508	425
Cp4.1LG00g05980.1	2	6	6	8	10	1	1	4	13	3	10	4	9	11	11	6	2	11	1	8	10
Cp4.1LG00g05990.1	273	283	283	319	301	356	356	205	343	249	328	243	326	365	365	336	291	329	279	398	403
Cp4.1LG00g06000.1	17	18	18	25	21	50	50	9	53	30	77	63	41	33	33	99	33	59	30	49	48
Cp4.1LG00g06010.1	0	0	0	0	0	0	0	0	0	0	0	0	0	0	0	0	0	0	0	0	0
Cp4.1LG00g06020.1	0	0	0	0	0	0	0	0	0	0	0	0	0	0	0	0	0	0	0	0	0
Cp4.1LG00g06030.1	0	2	2	8	8	81	81	144	28	108	2	6	4	6	6	0	0	4	6	8	7
Cp4.1LG00g06040.1	0	2	2	0	0	0	0	12	0	14	2	0	4	0	0	0	0	0	6	0	0
Cp4.1LG00g06050.1	0	1	1	0	0	0	0	6	0	1	0	4	7	0	0	0	2	5	10	10	2
Cp4.1LG00g06060.1	57	90	90	82	52	90	90	104	35	59	265	254	108	64	64	105	174	129	109	115	71
Cp4.1LG00g06070.1	0	0	0	3	0	0	0	0	0	0	0	0	2	0	0	0	0	0	2	0	0
Cp4.1LG00g06080.1	4	0	0	5	8	6	6	18	0	5	10	4	6	4	4	6	11	5	0	0	5
Cp4.1LG00g06090.1	0	0	0	0	0	0	0	0	0	0	0	0	0	0	0	0	0	0	0	0	0
Cp4.1LG00g06100.1	0	0	0	0	0	0	0	0	0	0	0	0	0	0	0	0	0	0	0	0	0
Cp4.1LG00g06110.1	0	0	0	0	0	0	0	0	0	0	0	0	0	0	0	0	0	0	0	0	0
Cp4.1LG00g06120.1	0	0	0	0	0	0	0	0	0	0	0	0	0	0	0	0	0	0	0	0	0
Cp4.1LG00g06130.1	35	57	57	38	70	82	82	47	25	40	15	78	85	35	35	42	64	37	54	82	49
Cp4.1LG00g06140.1	80	94	94	41	64	34	34	24	22	30	70	109	122	189	189	148	80	94	86	44	98
Cp4.1LG00g06150.1	4	2	2	1	0	2	2	0	0	4	0	2	4	16	16	2	0	6	0	0	2
Cp4.1LG00g06160.1	0	0	0	0	0	0	0	0	0	0	0	0	0	0	0	0	0	0	0	0	0
Cp4.1LG00g06170.1	0	0	0	0	0	0	0	0	0	0	0	0	0	0	0	0	0	0	0	0	0
Cp4.1LG00g06180.1	0	0	0	0	0	0	0	0	0	0	0	0	0	0	0	0	0	0	0	0	0
Cp4.1LG00g06190.1	138	208	208	93	37	35	35	30	86	184	311	238	154	205	205	184	160	114	57	35	32
Cp4.1LG00g06200.1	2	28	28	31	40	37	37	15	21	3	30	26	37	32	32	17	28	28	23	35	21
Cp4.1LG00g06210.1	0	0	0	0	0	0	0	0	0	0	0	0	0	0	0	0	0	0	0	0	0
Cp4.1LG00g06220.1	7	6	6	30	27	37	37	18	18	16	55	14	19	4	4	12	16	12	8	15	11
Cp4.1LG00g06230.1	0	0	0	0	0	0	0	0	0	0	0	0	0	0	0	0	0	0	0	0	0
Cp4.1LG00g06240.1	152	151	151	137	63	217	217	51	61	105	352	192	109	156	156	130	103	529	332	148	229
Cp4.1LG00g06250.1	3	0	0	0	1	1	1	1	0	0	5	1	2	1	1	4	0	4	7	0	0
Cp4.1LG00g06260.1	10	8	8	0	0	0	0	0	0	0	0	1	0	0	0	2	0	1	2	0	0
Cp4.1LG00g06270.1	4	10	10	3	14	5	5	10	0	44	12	1	0	5	5	4	0	2	0	5	9
Cp4.1LG00g06280.1	437	473	473	253	353	280	280	203	264	414	738	170	273	262	262	165	116	97	96	93	84
Cp4.1LG00g06290.1	0	0	0	0	0	0	0	0	0	0	0	14	28	2	2	4	14	6	0	0	2
Cp4.1LG00g06300.1	2	5	5	6	1	2	2	2	0	5	3	11	11	19	19	10	12	17	11	15	9
Cp4.1LG00g06310.1	2	1	1	0	1	0	0	0	4	2	1	6	4	0	0	3	5	1	2	0	0
Cp4.1LG00g06320.1	8	3	3	0	2	8	8	1	0	4	4	5	4	2	2	4	1	4	0	1	1
Cp4.1LG00g06330.1	0	0	0	0	0	0	0	0	0	0	0	0	0	1	1	0	0	0	0	0	0
Cp4.1LG00g06340.1	28	0	0	36	16	66	66	14	178	46	34	22	50	27	27	17	8	45	34	38	27
Cp4.1LG00g06350.1	4	20	20	56	72	57	57	66	0	25	7	34	26	14	14	10	38	8	32	30	2
Cp4.1LG00g06360.1	0	0	0	0	0	0	0	0	0	0	0	2	0	0	0	2	0	0	0	0	2
Cp4.1LG00g06370.1	12	18	18	22	28	13	13	12	0	5	16	6	10	1	1	4	22	0	2	12	4
Cp4.1LG00g06380.1	0	0	0	0	0	0	0	0	0	0	0	0	0	0	0	0	0	0	0	2	0
Cp4.1LG00g06390.1	0	0	0	5	0	0	0	0	0	0	0	0	0	0	0	0	0	0	0	0	0
Cp4.1LG00g06400.1	15	7	7	5	4	13	13	2	2	15	6	9	7	11	11	9	1	6	6	5	6
Cp4.1LG00g06410.1	6	4	4	10	0	0	0	0	8	5	0	0	0	0	0	0	0	0	0	0	0
Cp4.1LG00g06420.1	2	0	0	13	1	4	4	5	8	9	0	12	30	12	12	12	15	27	34	37	21
Cp4.1LG00g06430.1	0	0	0	0	0	0	0	0	0	0	0	1	0	0	0	0	0	0	0	0	2
Cp4.1LG00g06440.1	23	47	47	26	26	22	22	7	8	21	44	61	49	34	34	20	25	19	22	39	19
Cp4.1LG00g06450.1	2	4	4	7	2	6	6	3	2	5	3	6	3	2	2	4	3	4	2	6	5
Cp4.1LG00g06460.1	9	0	0	5	3	10	10	1	3	7	4	8	5	2	2	4	3	9	5	4	2
Cp4.1LG00g06470.1	0	0	0	0	0	0	0	0	0	0	0	0	0	0	0	0	0	0	0	0	0
Cp4.1LG00g06480.1	0	0	0	0	0	0	0	0	0	0	0	0	0	0	0	0	0	0	0	0	0
Cp4.1LG00g06490.1	3	100	100	78	51	4	4	45	95	62	92	87	98	150	150	109	79	163	94	93	119
Cp4.1LG00g06500.1	0	0	0	0	0	0	0	0	0	0	0	0	0	0	0	0	0	0	0	0	0
Cp4.1LG00g06510.1	0	2	2	0	0	0	0	0	10	0	0	0	0	0	0	0	0	0	0	0	0
Cp4.1LG00g06520.1	0	0	0	0	0	0	0	0	0	0	0	0	0	0	0	0	0	0	0	0	0
Cp4.1LG00g06530.1	0	2	2	0	0	0	0	0	0	0	0	0	0	2	2	0	0	0	2	0	2
Cp4.1LG00g06540.1	0	0	0	0	0	0	0	0	0	0	0	1	0	0	0	0	0	0	0	0	0
Cp4.1LG00g06550.1	0	67	67	0	115	4	4	3	92	7	3	80	120	94	94	56	77	101	120	71	114
Cp4.1LG00g06560.1	0	2	2	0	3	6	6	1	16	1	4	4	0	0	0	0	2	0	0	2	0
Cp4.1LG00g06570.1	0	0	0	0	1	0	0	0	0	0	0	0	0	0	0	0	0	0	0	0	0
Cp4.1LG00g06580.1	0	0	0	0	0	5	5	0	0	2	2	2	0	0	0	0	1	0	0	0	0
Cp4.1LG00g06590.1	66	87	87	259	174	90	90	71	62	236	50	395	165	120	120	174	164	321	255	214	136
Cp4.1LG00g06600.1	0	0	0	0	0	0	0	0	0	0	0	0	0	0	0	0	0	0	0	0	0
Cp4.1LG00g06610.1	41	39	39	102	65	39	39	37	35	38	44	8	0	0	0	5	7	66	12	23	18
Cp4.1LG00g06620.1	0	8	8	4	0	5	5	0	0	11	0	0	5	0	0	0	2	6	2	0	0
Cp4.1LG00g06630.1	0	0	0	2	0	0	0	0	0	6	0	26	8	4	4	8	6	4	44	16	14
Cp4.1LG00g06640.1	0	0	0	0	0	0	0	0	0	0	0	0	0	0	0	0	0	0	0	0	0
Cp4.1LG00g06650.1	0	0	0	0	0	0	0	0	0	0	0	0	0	0	0	0	0	0	0	0	0
Cp4.1LG00g06660.1	0	0	0	0	0	0	0	0	0	0	0	0	0	0	0	0	0	0	0	0	0
Cp4.1LG00g06670.1	0	0	0	0	0	0	0	0	0	0	0	0	0	0	0	0	0	0	0	0	0
Cp4.1LG00g06680.1	12	18	18	14	28	72	72	10	12	6	16	22	89	31	31	48	32	54	51	156	96
Cp4.1LG00g06690.1	232	373	373	215	94	179	179	100	84	142	640	6	5	2	2	2	0	0	0	0	0
Cp4.1LG00g06700.1	0	0	0	0	4	0	0	0	0	4	0	0	0	0	0	0	0	0	0	0	0
Cp4.1LG00g06710.1	2	0	0	0	0	0	0	0	0	0	0	0	0	0	0	1	0	0	0	0	4
Cp4.1LG00g06720.1	0	0	0	0	0	0	0	0	0	0	0	4	0	0	0	0	0	0	0	1	0
Cp4.1LG00g06730.1	65	132	132	98	122	102	102	89	24	83	30	108	144	34	34	65	78	50	62	107	84
Cp4.1LG00g06740.1	0	0	0	0	0	0	0	0	0	0	0	0	0	0	0	0	0	0	0	0	0
Cp4.1LG00g06750.1	0	0	0	0	0	0	0	0	0	3	0	0	0	0	0	0	0	1	0	0	0
Cp4.1LG00g06760.1	0	0	0	0	0	0	0	0	0	0	0	0	0	0	0	0	0	0	0	0	0
Cp4.1LG00g06770.1	2	0	0	1	1	0	0	0	0	0	0	2	1	0	0	3	0	0	0	4	0
Cp4.1LG00g06780.1	0	0	0	0	0	0	0	0	0	0	0	0	0	0	0	0	0	0	0	0	0
Cp4.1LG00g06790.1	0	0	0	0	0	0	0	0	0	0	0	0	0	2	2	0	0	0	0	0	0
Cp4.1LG00g06800.1	0	0	0	0	0	0	0	0	0	1	0	0	0	0	0	0	0	0	0	0	0
Cp4.1LG00g06810.1	1	17	17	27	3	0	0	0	20	9	0	38	21	13	13	28	35	25	46	55	42
Cp4.1LG00g06820.1	9	0	0	0	0	0	0	0	0	2	26	4	4	4	4	1	0	4	0	0	5
Cp4.1LG00g06830.1	0	0	0	0	0	0	0	0	0	0	0	0	0	0	0	0	0	0	0	0	0
Cp4.1LG00g06840.1	1	1	1	4	10	0	0	0	0	8	0	3	0	0	0	0	0	6	0	1	0
Cp4.1LG00g06850.1	0	0	0	0	0	0	0	0	0	0	0	0	0	0	0	0	0	0	0	0	0
Cp4.1LG00g06860.1	0	0	0	0	0	0	0	0	0	0	0	0	0	0	0	0	0	0	0	0	0
Cp4.1LG00g06870.1	9	2	2	49	29	15	15	45	0	51	59	0	0	0	0	0	4	0	2	0	2
Cp4.1LG00g06880.1	3	0	0	6	10	1	1	1	0	0	2	62	36	41	41	70	49	30	62	43	26
Cp4.1LG00g06890.1	0	215	215	0	180	93	93	93	103	0	0	0	0	0	0	0	0	0	2	0	0
Cp4.1LG00g06900.1	0	0	0	0	0	0	0	0	0	0	0	0	0	0	0	0	0	0	0	0	0
Cp4.1LG00g06910.1	0	0	0	0	0	0	0	0	0	0	0	0	0	0	0	0	0	0	0	0	0
Cp4.1LG00g06920.1	0	0	0	0	0	0	0	0	0	0	0	0	0	0	0	0	0	0	0	0	0
Cp4.1LG00g06930.1	0	2	2	36	52	16	16	18	0	15	36	29	35	23	23	18	22	7	32	32	32
Cp4.1LG00g06940.1	0	0	0	0	0	2	2	0	0	0	0	0	0	0	0	0	0	0	1	0	0
Cp4.1LG00g06950.1	0	0	0	0	0	0	0	0	0	0	0	0	0	0	0	0	0	0	0	0	0
Cp4.1LG00g06960.1	0	0	0	0	0	6	6	0	0	0	0	0	0	3	3	0	0	0	0	0	0
Cp4.1LG00g06970.1	15	10	10	7	10	5	5	2	0	7	24	22	11	2	2	4	5	4	8	4	0
Cp4.1LG00g06980.1	859	342	342	478	149	297	297	181	120	436	2325	529	321	309	309	778	628	4847	631	487	430
Cp4.1LG00g06990.1	0	0	0	0	0	0	0	0	0	0	0	0	0	0	0	0	0	0	0	0	0
Cp4.1LG00g07000.1	6	7	7	6	0	0	0	12	0	0	1	2	9	11	11	28	5	11	2	12	2
Cp4.1LG00g07010.1	0	2	2	0	2	4	4	1	2	0	0	112	146	96	96	100	70	56	96	66	69
Cp4.1LG00g07020.1	5165	5244	5244	3771	5935	5774	5774	4112	4404	4526	3976	2627	3140	2241	2241	2409	2035	2294	1944	2185	2387
Cp4.1LG00g07030.1	5	4	4	10	6	8	8	13	0	16	9	16	12	12	12	4	16	8	4	20	6
Cp4.1LG00g07040.1	14	0	0	1	0	0	0	0	2	2	0	12	14	32	32	16	9	0	24	24	11
Cp4.1LG00g07050.1	4	10	10	9	15	8	8	6	1	4	0	11	10	10	10	6	4	2	14	20	9
Cp4.1LG00g07060.1	9	90	90	12	118	5	5	14	6	8	23	69	33	67	67	77	27	133	36	100	32
Cp4.1LG00g07070.1	10	2	2	1	3	0	0	1	7	3	3	0	5	3	3	1	1	7	4	3	1
Cp4.1LG00g07080.1	12	230	230	122	667	4	4	10	6	4	40	214	121	92	92	185	145	70	106	257	125
Cp4.1LG00g07090.1	5	3	3	4	2	4	4	2	4	7	4	4	17	0	0	9	3	7	3	9	3
Cp4.1LG00g07100.1	31	62	62	60	62	38	38	16	22	16	50	54	20	28	28	42	31	26	40	28	34
Cp4.1LG00g07110.1	0	0	0	0	0	0	0	0	0	0	0	0	0	0	0	0	0	0	0	0	4
Cp4.1LG00g07120.1	43	16	16	19	11	42	42	8	12	25	17	30	21	9	9	25	15	22	13	12	6
Cp4.1LG00g07130.1	420	3	3	591	188	225	225	233	4	7	14	10	4	12	12	8	4	0	10	5	2
Cp4.1LG00g07140.1	0	0	0	0	0	0	0	0	0	0	0	0	0	0	0	0	0	0	0	0	0
Cp4.1LG00g07150.1	0	0	0	0	0	0	0	0	0	0	0	0	0	0	0	0	0	0	0	0	0
Cp4.1LG00g07160.1	0	0	0	211	0	0	0	0	52	0	105	0	1	1	1	2	2	8	2	0	0
Cp4.1LG00g07170.1	21	2	2	84	34	1	1	29	0	44	53	28	55	47	47	40	31	44	27	34	39
Cp4.1LG00g07180.1	6	38	38	0	34	42	42	20	20	16	46	37	39	27	27	25	35	28	24	36	40
Cp4.1LG00g07190.1	0	0	0	0	0	0	0	0	0	0	0	0	0	0	0	0	0	0	0	0	0
Cp4.1LG00g07200.1	3	0	0	0	0	0	0	0	0	0	0	0	0	0	0	0	0	0	0	0	0
Cp4.1LG00g07210.1	0	8	8	2	3	1	1	11	0	2	0	3	1	4	4	3	1	1	1	5	9
Cp4.1LG00g07220.1	0	0	0	0	0	0	0	0	0	0	0	0	0	0	0	0	0	0	0	0	0
Cp4.1LG00g07230.1	7	6	6	0	2	6	6	0	0	6	16	8	2	1	1	4	0	0	0	0	0
Cp4.1LG00g07240.1	8	4	4	8	2	22	22	25	1	12	14	18	14	6	6	21	9	17	28	4	10
Cp4.1LG00g07250.1	0	0	0	0	0	0	0	0	0	0	0	0	0	0	0	0	0	0	0	0	0
Cp4.1LG00g07260.1	0	1	1	0	1	6	6	2	0	0	0	10	0	4	4	3	0	9	8	0	2
Cp4.1LG00g07270.1	11	6	6	5	2	0	0	2	0	14	14	10	4	10	10	9	3	14	2	10	13
Cp4.1LG00g07280.1	1	1	1	1	2	8	8	1	0	4	6	4	3	2	2	1	1	1	4	5	1
Cp4.1LG00g07290.1	0	0	0	0	0	0	0	0	0	0	0	0	0	0	0	0	0	0	0	0	0
Cp4.1LG00g07300.1	0	0	0	0	0	0	0	0	0	0	0	0	0	0	0	0	0	0	0	0	0
Cp4.1LG00g07310.1	0	0	0	0	0	1	1	0	0	0	5	0	0	0	0	0	0	0	0	0	0
Cp4.1LG00g07320.1	103	109	109	75	47	98	98	45	108	138	326	64	70	127	127	83	65	118	65	38	56
Cp4.1LG00g07330.1	0	20	20	5	4	0	0	20	0	0	27	34	39	54	54	40	12	28	32	41	38
Cp4.1LG00g07340.1	335	288	288	64	11	2	2	97	33	1	594	462	345	1053	1053	639	562	5547	1076	891	781
Cp4.1LG00g07350.1	5	12	12	8	26	4	4	18	10	6	8	18	16	2	2	5	8	16	7	6	0
Cp4.1LG00g07360.1	0	0	0	0	0	0	0	0	0	0	0	0	0	0	0	0	0	0	0	0	0
Cp4.1LG00g07370.1	0	4	4	0	0	0	0	0	0	2	2	0	0	0	0	0	1	0	1	0	4
Cp4.1LG00g07380.1	79	74	74	59	85	70	70	68	54	51	107	99	140	72	72	106	45	109	63	67	32
Cp4.1LG00g07390.1	15	22	22	4	4	10	10	0	0	0	0	6	4	1	1	8	3	26	3	0	1
Cp4.1LG00g07400.1	0	22	22	58	0	0	0	16	16	20	24	4	22	12	12	10	21	20	24	16	20
Cp4.1LG00g07410.1	0	0	0	0	0	0	0	0	0	0	0	0	0	0	0	0	0	0	0	0	0
Cp4.1LG00g07420.1	0	0	0	0	0	0	0	0	0	0	0	0	0	0	0	0	0	0	0	0	0
Cp4.1LG00g07430.1	0	0	0	0	0	0	0	0	0	0	0	0	0	0	0	0	0	0	0	0	0
Cp4.1LG00g07440.1	0	0	0	0	0	0	0	0	0	0	0	0	0	0	0	0	0	0	0	0	0
Cp4.1LG00g07450.1	0	0	0	0	0	0	0	0	0	0	0	0	0	2	2	1	0	0	1	2	0
Cp4.1LG00g07460.1	2	4	4	4	4	0	0	2	2	0	5	1	1	7	7	7	1	7	3	4	2
Cp4.1LG00g07470.1	0	0	0	0	0	0	0	0	0	0	0	0	0	0	0	0	0	0	0	0	0
Cp4.1LG00g07480.1	81	120	120	202	173	185	185	166	29	155	88	187	155	49	49	111	128	89	167	186	138
Cp4.1LG00g07490.1	14	25	25	147	97	34	34	31	10	54	27	109	113	36	36	46	57	41	98	163	83
Cp4.1LG00g07500.1	0	0	0	0	0	0	0	0	0	0	0	0	0	0	0	2	0	0	0	0	0
Cp4.1LG00g07510.1	44	18	18	12	33	68	68	18	4	38	87	69	53	65	65	89	29	56	25	24	20
Cp4.1LG00g07520.1	0	26	26	2	21	6	6	1	0	2	3	5	6	8	8	6	0	0	3	5	0
Cp4.1LG00g07530.1	0	0	0	0	0	0	0	0	0	0	0	0	0	0	0	0	0	0	0	0	0
Cp4.1LG00g07540.1	2	0	0	0	0	0	0	0	0	0	0	1	2	0	0	2	0	0	0	0	0
Cp4.1LG00g07550.1	2	0	0	3	2	4	4	2	0	1	1	0	2	4	4	3	1	2	1	3	1
Cp4.1LG00g07560.1	0	0	0	0	1	1	1	0	0	0	0	0	0	0	0	0	0	0	0	0	0
Cp4.1LG00g07570.1	0	21	21	21	32	10	10	14	0	15	7	10	9	17	17	7	3	11	4	7	15
Cp4.1LG00g07580.1	49	107	107	103	36	55	55	38	99	60	157	57	70	102	102	67	66	51	30	34	44
Cp4.1LG00g07590.1	5	9	9	0	8	5	5	3	10	4	0	2	11	11	11	7	17	0	3	13	5
Cp4.1LG00g07600.1	14	15	15	27	3	21	21	9	3	17	29	24	25	10	10	24	20	21	10	23	21
Cp4.1LG00g07610.1	60	92	92	191	235	178	178	117	27	106	69	185	192	95	95	79	155	80	129	127	135
Cp4.1LG00g07620.1	0	1	1	0	0	0	0	4	0	0	0	2	2	0	0	0	1	0	0	0	0
Cp4.1LG00g07630.1	103	89	89	100	71	136	136	45	32	182	162	103	83	133	133	98	74	73	75	64	133
Cp4.1LG00g07640.1	0	0	0	0	0	0	0	0	0	0	0	0	0	0	0	0	0	0	0	0	0
Cp4.1LG00g07650.1	0	0	0	0	0	1	1	0	0	0	0	0	0	0	0	0	0	0	0	0	0
Cp4.1LG00g07660.1	5	4	4	9	2	10	10	9	13	8	5	10	3	9	9	10	5	14	32	19	11
Cp4.1LG00g07670.1	0	0	0	0	0	0	0	0	0	0	0	0	0	0	0	0	0	0	0	0	0
Cp4.1LG00g07680.1	0	12	12	16	21	2	2	27	0	14	0	37	16	5	5	2	8	30	13	18	7
Cp4.1LG00g07690.1	5	6	6	20	32	20	20	14	0	20	7	10	24	4	4	16	4	1	23	8	36
Cp4.1LG00g07700.1	0	0	0	0	0	0	0	0	0	0	0	20	32	20	20	4	26	24	12	21	18
Cp4.1LG00g07710.1	2596	1870	1870	2942	1991	2531	2531	1599	1123	2938	5401	1552	1303	1521	1521	1778	1327	1693	1833	1703	1769
Cp4.1LG00g07720.1	0	0	0	0	0	0	0	0	0	0	4	0	0	0	0	0	0	4	0	0	0
Cp4.1LG00g07730.1	0	0	0	0	0	0	0	0	0	0	0	0	0	0	0	0	0	0	0	0	0
Cp4.1LG00g07740.1	0	0	0	0	0	0	0	0	0	0	0	0	0	0	0	0	0	0	0	0	0
Cp4.1LG00g07750.1	0	0	0	0	0	0	0	0	0	0	0	0	0	0	0	0	0	0	0	0	0
Cp4.1LG00g07760.1	0	0	0	0	0	0	0	0	0	0	0	0	0	0	0	0	0	0	0	0	0
Cp4.1LG00g07770.1	0	0	0	0	0	0	0	0	0	0	0	0	0	0	0	0	0	0	0	0	0
Cp4.1LG00g07780.1	0	0	0	0	0	0	0	0	0	0	0	0	0	0	0	0	0	0	0	0	0
Cp4.1LG00g07790.1	0	0	0	0	0	0	0	0	0	0	0	0	0	0	0	0	0	0	0	0	0
Cp4.1LG00g07800.1	0	0	0	0	0	0	0	0	0	0	0	0	0	0	0	0	0	0	0	0	0
Cp4.1LG00g07810.1	252	182	182	98	32	137	137	0	48	183	6	421	272	327	327	314	330	409	208	196	207
Cp4.1LG00g07820.1	0	0	0	0	0	0	0	0	0	0	0	0	0	0	0	0	0	0	0	0	0
Cp4.1LG00g07830.1	26	42	42	32	18	13	13	12	20	20	70	20	4	35	35	43	32	6	22	14	36
Cp4.1LG00g07840.1	0	1	1	4	0	2	2	0	0	2	0	2	0	0	0	0	0	0	0	0	0
Cp4.1LG00g07850.1	8	60	60	104	86	76	76	57	20	48	29	46	74	60	60	48	43	118	149	34	110
Cp4.1LG00g07860.1	0	0	0	17	24	28	28	30	0	22	80	0	0	0	0	1	1	0	0	1	0
Cp4.1LG00g07870.1	320	378	378	420	350	391	391	317	415	337	518	438	456	375	375	489	225	496	255	260	329
Cp4.1LG00g07880.1	0	4	4	1	0	0	0	5	0	1	2	2	0	0	0	4	2	2	2	0	2
Cp4.1LG00g07890.1	0	0	0	0	0	0	0	0	4	0	0	0	0	0	0	0	0	0	0	0	0
Cp4.1LG00g07900.1	35	69	69	102	91	61	61	63	14	67	111	161	107	48	48	58	79	46	70	59	34
Cp4.1LG00g07910.1	0	1	1	0	0	0	0	1	0	0	0	0	0	0	0	0	1	1	0	0	0
Cp4.1LG00g07920.1	0	0	0	1	0	0	0	4	0	2	0	0	2	2	2	1	0	3	0	0	2
Cp4.1LG00g07930.1	0	4	4	0	7	0	0	5	0	12	0	1	0	2	2	1	0	2	1	1	2
Cp4.1LG00g07940.1	0	0	0	0	0	0	0	4	15	0	1	0	0	0	0	2	0	0	0	0	0
Cp4.1LG00g07950.1	0	0	0	0	0	0	0	0	0	0	0	0	0	0	0	0	0	0	0	0	0
Cp4.1LG00g07960.1	25	15	15	30	12	18	18	16	1	13	37	40	34	45	45	36	31	50	29	44	27
Cp4.1LG00g07970.1	0	0	0	0	0	0	0	0	0	0	0	0	0	0	0	0	0	0	0	0	0
Cp4.1LG00g07980.1	0	0	0	0	0	0	0	0	0	0	0	0	0	0	0	0	0	0	0	0	0
Cp4.1LG00g07990.1	4	3	3	0	3	4	4	0	0	0	0	0	0	0	0	2	0	0	0	0	0
Cp4.1LG00g08000.1	0	0	0	0	0	0	0	0	0	0	0	0	0	0	0	0	0	0	0	0	0
Cp4.1LG00g08010.1	0	0	0	0	0	0	0	0	0	0	0	0	0	0	0	0	0	0	0	0	0
Cp4.1LG00g08020.1	0	0	0	0	0	0	0	0	0	0	0	0	0	0	0	0	0	0	0	0	0
Cp4.1LG00g08030.1	23	53	53	40	26	13	13	6	14	54	94	103	91	69	69	63	55	20	19	11	6
Cp4.1LG00g08040.1	7	4	4	36	23	40	40	19	0	37	9	98	105	61	61	68	96	36	68	101	66
Cp4.1LG00g08050.1	0	0	0	1	0	2	2	0	0	0	0	0	2	0	0	0	1	0	0	0	0
Cp4.1LG00g08060.1	2	0	0	0	0	0	0	0	0	0	0	6	0	2	2	4	2	0	2	0	4
Cp4.1LG00g08070.1	0	0	0	0	0	0	0	0	0	0	0	0	0	0	0	0	0	0	0	0	0
Cp4.1LG00g08080.1	0	0	0	0	0	0	0	0	0	0	2	0	0	0	0	0	0	0	0	0	0
Cp4.1LG00g08090.1	4	2	2	4	0	6	6	2	0	0	0	1	1	0	0	6	0	1	0	0	4
Cp4.1LG00g08100.1	9	8	8	12	10	10	10	10	6	12	7	3	30	14	14	12	15	17	16	26	76
Cp4.1LG00g08110.1	2	0	0	0	0	0	0	0	0	0	0	0	0	0	0	0	0	1	0	0	2
Cp4.1LG00g08120.1	0	0	0	0	12	0	0	0	0	0	0	0	0	0	0	0	0	0	4	0	0
Cp4.1LG00g08130.1	0	0	0	0	0	0	0	0	0	0	0	0	0	0	0	0	0	0	0	0	0
Cp4.1LG00g08140.1	37	0	0	1	25	32	32	12	25	6	101	2	6	8	8	8	3	10	5	19	8
Cp4.1LG00g08150.1	2	1	1	7	1	0	0	0	2	0	4	4	0	0	0	0	3	0	3	3	3
Cp4.1LG00g08160.1	58	69	69	117	49	106	106	68	12	98	160	71	60	42	42	53	42	34	68	27	56
Cp4.1LG00g08170.1	2	0	0	0	28	0	0	0	0	0	0	24	41	48	48	20	30	32	30	26	39
Cp4.1LG00g08180.1	5661	5029	5029	4315	7229	5511	5511	6041	2533	5641	3283	6916	8036	3742	3742	4961	5425	2644	4265	6091	4288
Cp4.1LG00g08190.1	0	0	0	0	0	0	0	0	0	0	0	0	4	0	0	0	2	0	6	2	0
Cp4.1LG00g08200.1	0	0	0	0	0	0	0	0	0	0	0	0	0	0	0	0	0	0	0	0	0
Cp4.1LG00g08210.1	0	0	0	10	0	0	0	0	0	0	0	0	0	0	0	0	0	0	0	0	0
Cp4.1LG00g08220.1	0	0	0	0	0	0	0	0	0	0	0	0	0	0	0	0	0	0	0	0	0
Cp4.1LG00g08230.1	22	31	31	25	6	26	26	32	34	36	58	6	7	0	0	2	3	4	0	12	0
Cp4.1LG00g08240.1	0	0	0	0	1	0	0	0	0	2	0	7	0	7	7	1	9	0	0	1	6
Cp4.1LG00g08250.1	26	22	22	19	14	18	18	16	9	14	30	19	22	10	10	8	4	10	8	8	8
Cp4.1LG00g08260.1	0	0	0	0	0	0	0	0	0	0	0	0	0	0	0	0	0	0	0	0	0
Cp4.1LG00g08270.1	0	0	0	0	0	0	0	0	0	0	0	0	0	0	0	0	0	0	0	0	0
Cp4.1LG00g08280.1	94	200	200	138	102	147	147	90	156	193	397	230	201	166	166	163	165	248	107	70	79
Cp4.1LG00g08290.1	0	0	0	0	0	0	0	0	0	0	0	0	0	0	0	0	0	0	0	0	0
Cp4.1LG00g08300.1	22	40	40	40	42	60	60	25	20	44	51	36	36	21	21	8	29	16	40	22	16
Cp4.1LG00g08310.1	5	1	1	14	21	0	0	0	5	16	28	33	34	24	24	50	22	115	27	52	34
Cp4.1LG00g08320.1	722	715	715	391	341	782	782	379	1191	592	1703	1211	1064	1219	1219	1328	1056	1825	942	918	982
Cp4.1LG00g08330.1	1	0	0	1	0	6	6	0	0	1	0	4	10	6	6	4	4	0	0	0	0
Cp4.1LG00g08340.1	4	21	21	61	39	50	50	20	0	24	10	87	49	12	12	13	26	13	41	46	13
Cp4.1LG00g08350.1	0	0	0	0	0	0	0	0	0	0	0	0	0	0	0	0	0	0	0	0	0
Cp4.1LG00g08360.1	0	0	0	0	0	0	0	0	0	0	0	0	0	0	0	0	0	0	0	0	0
Cp4.1LG00g08370.1	1	2	2	2	3	0	0	3	0	3	5	0	0	0	0	0	0	0	0	0	0
Cp4.1LG00g08380.1	0	0	0	0	0	0	0	0	0	0	0	0	0	0	0	0	0	0	0	0	0
Cp4.1LG00g08390.1	0	0	0	0	0	0	0	0	0	0	0	0	0	0	0	0	0	0	0	0	0
Cp4.1LG00g08400.1	4	6	6	6	0	2	2	0	0	0	1	0	4	0	0	0	0	0	1	0	0
Cp4.1LG00g08410.1	0	0	0	0	0	0	0	0	0	0	0	0	0	0	0	0	0	0	0	0	0
Cp4.1LG00g08420.1	0	0	0	5	4	2	2	0	0	0	6	5	2	0	0	0	2	6	1	10	0
Cp4.1LG00g08430.1	2	0	0	2	0	0	0	0	0	0	0	0	0	0	0	0	0	0	0	0	0
Cp4.1LG00g08440.1	5	5	5	2	9	2	2	9	0	4	2	7	0	4	4	1	4	0	1	0	0
Cp4.1LG00g08450.1	2	2	2	22	9	6	6	7	0	0	4	14	16	2	2	6	8	6	0	12	9
Cp4.1LG00g08460.1	0	0	0	0	0	0	0	0	0	0	0	1	0	1	1	0	0	0	0	0	0
Cp4.1LG00g08470.1	0	0	0	0	10	0	0	1	6	0	0	4	0	2	2	2	0	0	0	3	4
Cp4.1LG00g08480.1	7	4	4	0	0	7	7	0	8	4	2	0	0	0	0	0	0	0	0	0	0
Cp4.1LG00g08490.1	0	0	0	0	0	0	0	32	0	0	2	70	97	16	16	11	36	8	27	56	39
Cp4.1LG00g08500.1	0	53	53	0	0	0	0	0	0	77	100	29	42	105	105	34	18	11	25	10	18
Cp4.1LG00g08510.1	0	0	0	0	0	0	0	0	0	0	0	0	0	0	0	0	0	0	0	0	0
Cp4.1LG00g08520.1	6	13	13	14	8	4	4	39	6	8	8	36	18	4	4	8	24	10	18	22	10
Cp4.1LG00g08530.1	0	0	0	0	0	0	0	0	0	0	0	0	0	0	0	0	0	0	0	0	0
Cp4.1LG00g08540.1	0	0	0	0	0	0	0	0	0	0	0	0	0	0	0	0	0	0	0	0	0
Cp4.1LG00g08550.1	0	0	0	0	0	0	0	0	0	0	0	0	0	0	0	0	0	0	0	0	0
Cp4.1LG00g08560.1	0	0	0	0	0	0	0	0	0	0	0	1	0	0	0	0	0	0	0	0	0
Cp4.1LG00g08570.1	5	0	0	6	5	0	0	0	0	4	1	3	0	1	1	8	1	1	6	0	7
Cp4.1LG00g08580.1	1	0	0	0	1	4	4	0	0	0	0	2	2	0	0	0	6	0	1	0	2
Cp4.1LG00g08590.1	0	1	1	0	2	2	2	0	0	0	1	0	0	0	0	0	0	0	0	0	0
Cp4.1LG00g08600.1	0	0	0	0	0	0	0	0	0	0	0	0	0	0	0	2	0	0	0	0	0
Cp4.1LG00g08610.1	0	0	0	0	0	0	0	0	0	0	0	0	0	0	0	0	0	0	0	0	0
Cp4.1LG00g08620.1	0	0	0	0	0	0	0	0	0	0	0	0	0	0	0	0	0	0	0	0	0
Cp4.1LG00g08630.1	120	110	110	94	130	153	153	76	58	115	257	71	70	82	82	76	64	89	58	45	107
Cp4.1LG00g08640.1	20	7	7	25	12	16	16	22	11	10	27	16	18	2	2	19	9	8	11	7	2
Cp4.1LG00g08650.1	6	8	8	5	1	11	11	2	0	0	14	14	7	3	3	2	2	14	7	4	6
Cp4.1LG00g08660.1	0	0	0	0	0	0	0	0	0	0	0	0	4	0	0	0	0	0	0	0	0
Cp4.1LG00g08670.1	36	8	8	46	53	38	38	28	14	24	20	32	65	8	8	17	26	16	18	32	6
Cp4.1LG00g08680.1	0	0	0	0	0	1	1	0	0	0	0	0	0	0	0	0	0	0	0	0	0
Cp4.1LG00g08690.1	10	20	20	8	0	6	6	2	0	12	8	12	6	28	28	8	6	8	2	8	8
Cp4.1LG00g08700.1	0	0	0	0	0	0	0	0	0	0	0	0	20	0	0	0	1	8	0	0	0
Cp4.1LG00g08710.1	8	2	2	10	2	0	0	0	0	0	487	7	5	10	10	4	6	38	9	4	8
Cp4.1LG00g08720.1	0	0	0	0	0	0	0	0	0	0	0	0	0	0	0	0	0	3	0	1	0
Cp4.1LG00g08730.1	0	0	0	0	0	0	0	0	0	0	0	0	0	0	0	0	0	0	0	0	0
Cp4.1LG00g08740.1	0	0	0	0	0	0	0	0	0	0	0	0	0	0	0	0	0	0	0	0	0
Cp4.1LG00g08750.1	6	8	8	6	20	9	9	11	0	6	10	6	36	12	12	16	14	0	14	2	12
Cp4.1LG00g08760.1	7	0	0	0	1	0	0	0	0	0	0	1	1	3	3	2	0	0	4	0	2
Cp4.1LG00g08770.1	83	86	86	54	88	66	66	44	68	104	181	90	149	136	136	92	53	142	70	47	68
Cp4.1LG00g08780.1	24	28	28	29	10	38	38	20	18	8	88	30	25	12	12	16	8	54	34	14	8
Cp4.1LG00g08790.1	10	10	10	8	10	4	4	7	18	32	26	11	16	8	8	22	10	50	25	8	0
Cp4.1LG00g08800.1	0	0	0	0	0	0	0	0	0	0	0	0	0	0	0	0	0	0	0	0	0
Cp4.1LG00g08810.1	0	2	2	0	0	0	0	0	0	6	0	0	0	1	1	0	0	0	0	0	0
Cp4.1LG00g08820.1	0	0	0	0	0	0	0	0	0	0	0	0	0	0	0	0	0	0	0	0	0
Cp4.1LG00g08830.1	16	0	0	0	0	0	0	2	0	0	10	13	5	12	12	11	10	4	14	14	6
Cp4.1LG00g08840.1	26	18	18	28	10	2	2	10	0	18	41	10	3	16	16	10	11	21	7	2	16
Cp4.1LG00g08850.1	0	0	0	0	0	4	4	0	0	0	4	0	0	0	0	0	0	0	0	0	0
Cp4.1LG00g08860.1	74	79	79	76	34	5	5	21	2	78	33	30	70	27	27	24	37	73	28	32	28
Cp4.1LG00g08870.1	80	76	76	59	60	68	68	65	22	104	77	114	74	47	47	42	80	26	17	28	21
Cp4.1LG00g08880.1	0	0	0	0	1	0	0	0	2	0	0	0	0	0	0	0	0	0	0	0	0
Cp4.1LG00g08890.1	2	11	11	3	0	5	5	3	2	2	0	173	175	159	159	120	184	103	155	187	196
Cp4.1LG00g08900.1	0	0	0	0	0	0	0	0	0	0	0	0	0	0	0	0	0	0	0	0	0
Cp4.1LG00g08910.1	0	0	0	0	0	0	0	0	0	2	2	0	0	2	2	0	0	0	0	0	0
Cp4.1LG00g08920.1	105	75	75	349	323	238	238	129	52	292	137	582	432	183	183	562	517	168	444	446	444
Cp4.1LG00g08930.1	0	6	6	0	0	0	0	2	14	2	2	9	2	0	0	2	8	20	1	2	4
Cp4.1LG00g08940.1	10	2	2	1	4	2	2	16	0	6	4	2	8	10	10	6	0	0	8	3	0
Cp4.1LG00g08950.1	74	61	61	125	68	37	37	88	18	108	84	112	112	89	89	71	67	71	84	78	84
Cp4.1LG00g08960.1	53	44	44	89	140	0	0	498	86	20	26	123	129	14	14	50	32	20	60	143	72
Cp4.1LG00g08970.1	18	29	29	24	56	92	92	10	34	12	26	6	25	14	14	10	6	11	10	24	10
Cp4.1LG00g08980.1	0	0	0	0	0	0	0	0	0	0	17	50	17	42	42	30	29	44	32	26	26
Cp4.1LG00g08990.1	2	2	2	3	9	0	0	2	0	0	2	0	3	6	6	6	0	0	7	0	1
Cp4.1LG00g09000.1	0	0	0	0	4	0	0	24	0	0	0	37	3	0	0	28	10	0	2	28	0
Cp4.1LG00g09010.1	0	0	0	1	0	0	0	0	0	0	0	0	0	0	0	0	0	0	0	0	2
Cp4.1LG00g09020.1	0	0	0	0	0	0	0	0	0	0	0	0	0	0	0	0	0	0	0	0	0
Cp4.1LG00g09030.1	2	0	0	0	1	1	1	0	0	0	0	0	0	2	2	8	4	10	0	4	4
Cp4.1LG00g09040.1	3	0	0	4	88	1	1	1	80	0	95	67	103	90	90	110	72	121	69	92	106
Cp4.1LG00g09050.1	0	1	1	4	0	0	0	0	0	0	0	0	8	0	0	0	0	0	0	0	0
Cp4.1LG00g09060.1	2	0	0	1	2	5	5	1	1	0	5	2	3	4	4	2	3	3	7	0	4
Cp4.1LG00g09070.1	0	0	0	0	0	0	0	0	0	0	0	0	0	0	0	0	0	0	0	0	0
Cp4.1LG00g09080.1	0	0	0	0	0	0	0	0	0	0	0	0	0	0	0	0	0	0	0	0	0
Cp4.1LG00g09090.1	0	0	0	0	0	0	0	0	0	0	0	0	0	0	0	0	0	0	0	0	0
Cp4.1LG00g09100.1	0	0	0	0	0	2	2	0	0	0	0	0	0	0	0	0	0	0	0	0	0
Cp4.1LG00g09110.1	0	0	0	0	0	0	0	0	0	0	2	1	0	0	0	0	1	0	0	0	0
Cp4.1LG00g09120.1	5	2	2	0	0	0	0	0	2	2	0	0	0	0	0	0	2	0	2	0	0
Cp4.1LG00g09130.1	0	0	0	0	0	0	0	0	0	0	0	0	0	0	0	0	0	0	0	0	0
Cp4.1LG00g09140.1	48	51	51	35	32	25	25	15	69	37	48	61	74	39	39	56	41	53	37	56	47
Cp4.1LG00g09150.1	101	94	94	85	235	132	132	93	104	80	106	94	90	88	88	119	76	159	147	260	214
Cp4.1LG00g09160.1	7	14	14	5	12	12	12	3	20	2	9	17	27	20	20	11	17	22	25	14	25
Cp4.1LG00g09170.1	2	2	2	3	4	5	5	0	0	0	0	5	4	3	3	5	3	6	9	1	4
Cp4.1LG00g09180.1	0	2	2	0	0	0	0	2	0	0	1	0	2	3	3	2	1	0	1	0	1
Cp4.1LG00g09190.1	0	0	0	0	0	0	0	0	0	0	0	0	0	0	0	0	0	0	0	0	0
Cp4.1LG00g09200.1	181	145	145	352	107	284	284	128	118	279	417	94	103	99	99	106	123	53	62	45	62
Cp4.1LG00g09210.1	0	0	0	0	0	2	2	1	0	0	0	0	1	0	0	0	0	0	0	1	0
Cp4.1LG00g09220.1	10	6	6	20	13	4	4	4	0	14	15	18	18	8	8	8	12	22	20	10	8
Cp4.1LG00g09230.1	18	12	12	22	69	6	6	4	6	16	19	22	17	6	6	5	19	18	22	8	28
Cp4.1LG00g09240.1	201	209	209	102	117	302	302	121	98	119	235	171	212	219	219	196	105	177	112	144	155
Cp4.1LG00g09250.1	0	0	0	0	2	0	0	0	1	18	1	30	28	0	0	26	4	19	0	2	20
Cp4.1LG00g09260.1	0	0	0	2	0	0	0	0	0	0	0	0	2	0	0	0	2	4	0	2	2
Cp4.1LG00g09270.1	2	0	0	0	0	0	0	2	0	0	0	0	0	0	0	0	4	0	10	0	8
Cp4.1LG00g09280.1	0	92	92	74	2	149	149	122	62	88	151	77	124	52	52	52	54	50	35	28	50
Cp4.1LG00g09290.1	0	12	12	0	0	0	0	1	16	1	3	0	0	14	14	6	1	0	0	0	5
Cp4.1LG00g09300.1	90	218	218	61	111	29	29	170	324	177	159	1	0	0	0	0	1	2	0	2	1
Cp4.1LG00g09310.1	0	6	6	0	0	0	0	0	0	0	0	0	0	1	1	0	0	0	0	3	6
Cp4.1LG00g09320.1	0	0	0	0	0	0	0	0	0	0	0	0	0	0	0	0	0	0	0	0	0
Cp4.1LG00g09330.1	0	0	0	0	0	0	0	4	0	0	0	2	0	0	0	0	0	7	0	0	0
Cp4.1LG00g09340.1	0	0	0	0	0	0	0	0	0	0	0	0	0	0	0	0	0	0	0	0	0
Cp4.1LG00g09350.1	0	0	0	0	0	0	0	0	0	0	0	0	0	0	0	0	0	0	0	0	0
Cp4.1LG00g09360.1	0	0	0	0	0	0	0	0	0	0	0	0	0	0	0	0	0	0	0	0	0
Cp4.1LG00g09370.1	1187	1341	1341	776	2137	780	780	469	956	622	2025	859	973	990	990	929	731	2019	920	777	1070
Cp4.1LG00g09380.1	0	0	0	0	0	0	0	0	0	0	0	0	0	0	0	0	0	0	0	0	0
Cp4.1LG00g09390.1	0	0	0	0	0	0	0	0	0	0	0	0	0	0	0	0	0	0	2	0	0
Cp4.1LG00g09400.1	0	0	0	0	0	0	0	0	0	0	0	0	0	0	0	0	0	0	0	0	0
Cp4.1LG00g09410.1	0	0	0	0	0	0	0	0	0	0	0	53	42	12	12	26	30	12	36	64	14
Cp4.1LG00g09420.1	0	0	0	0	0	0	0	0	0	0	0	0	0	0	0	0	0	0	0	0	0
Cp4.1LG00g09430.1	0	0	0	0	0	1	1	0	0	0	1	0	0	0	0	0	0	0	0	0	0
Cp4.1LG00g09440.1	747	1537	1537	1550	90	428	428	38	178	1368	1132	1404	338	627	627	1268	740	970	870	179	462
Cp4.1LG00g09450.1	71	52	52	164	186	91	91	10	0	38	56	115	212	68	68	43	84	28	136	112	84
Cp4.1LG00g09460.1	0	0	0	0	0	0	0	0	0	4	0	0	0	0	0	0	0	0	0	0	0
Cp4.1LG00g09470.1	0	0	0	0	0	0	0	0	0	0	0	0	0	0	0	0	0	0	0	0	0
Cp4.1LG00g09480.1	0	0	0	0	0	0	0	0	0	0	0	0	0	0	0	0	0	0	0	0	0
Cp4.1LG00g09490.1	0	0	0	6	0	0	0	0	0	0	0	0	0	0	0	0	0	0	0	4	0
Cp4.1LG00g09500.1	0	0	0	0	0	0	0	2	0	1	0	0	0	0	0	0	0	0	0	0	0
Cp4.1LG00g09510.1	114	133	133	103	98	150	150	95	88	170	78	92	93	104	104	102	52	106	85	64	93
Cp4.1LG00g09520.1	0	1	1	1	0	0	0	0	0	1	4	8	0	1	1	0	0	0	0	0	0
Cp4.1LG00g09530.1	1	0	0	1	0	2	2	0	0	1	0	0	0	3	3	0	2	0	1	1	2
Cp4.1LG00g09540.1	0	0	0	0	0	0	0	0	0	0	5	1	0	0	0	0	0	7	0	0	0
Cp4.1LG00g09550.1	0	0	0	0	0	0	0	0	0	0	0	0	0	0	0	0	0	0	0	0	0
Cp4.1LG00g09560.1	0	0	0	0	0	0	0	0	0	0	0	0	0	0	0	0	0	0	0	0	0
Cp4.1LG00g09570.1	0	0	0	0	0	0	0	0	0	0	0	0	0	0	0	0	0	0	0	0	0
Cp4.1LG00g09580.1	0	0	0	0	0	0	0	0	0	0	0	0	0	0	0	0	0	0	0	0	0
Cp4.1LG00g09590.1	0	0	0	0	0	0	0	0	0	0	0	0	0	0	0	0	0	0	0	0	0
Cp4.1LG00g09600.1	0	0	0	0	0	0	0	0	0	2	0	0	0	0	0	2	2	0	0	0	0
Cp4.1LG00g09610.1	2	0	0	2	2	0	0	0	0	1	2	4	12	5	5	7	3	8	4	4	1
Cp4.1LG00g09620.1	0	0	0	0	0	0	0	0	0	0	0	0	0	0	0	0	0	0	0	0	0
Cp4.1LG00g09630.1	18	6	6	20	22	4	4	8	52	16	8	9	27	1	1	10	8	17	15	13	4
Cp4.1LG00g09640.1	0	0	0	0	0	0	0	0	0	0	0	0	7	0	0	0	0	0	0	0	0
Cp4.1LG00g09650.1	0	0	0	0	0	0	0	0	0	0	0	0	0	0	0	0	0	0	0	0	0
Cp4.1LG00g09660.1	0	0	0	0	0	0	0	0	0	0	0	0	0	0	0	0	0	0	0	0	0
Cp4.1LG00g09670.1	0	0	0	0	0	0	0	0	0	0	0	0	0	0	0	2	0	0	0	0	0
Cp4.1LG00g09680.1	7	22	22	23	40	30	30	28	10	11	5	32	38	12	12	10	44	34	32	46	26
Cp4.1LG00g09690.1	0	0	0	0	0	0	0	0	0	0	0	0	0	0	0	0	2	0	0	0	0
Cp4.1LG00g09700.1	44	26	26	16	34	39	39	28	44	40	42	28	50	26	26	9	24	44	12	16	28
Cp4.1LG00g09710.1	267	196	196	275	351	371	371	332	254	264	142	478	552	363	363	347	329	341	484	531	707
Cp4.1LG00g09720.1	12	12	12	43	19	30	30	23	30	27	21	8	26	9	9	9	14	15	15	15	14
Cp4.1LG00g09730.1	10	4	4	40	6	21	21	4	18	34	12	23	12	11	11	9	19	7	17	2	9
Cp4.1LG00g09740.1	1	0	0	0	0	1	1	0	0	5	0	1	0	0	0	1	0	0	0	3	0
Cp4.1LG00g09750.1	4	0	0	0	0	0	0	0	0	0	0	7	0	0	0	2	0	0	2	4	0
Cp4.1LG00g09760.1	2	12	12	5	16	0	0	7	0	6	2	10	2	0	0	2	10	9	5	2	0
Cp4.1LG00g09770.1	2	5	5	12	10	3	3	2	4	7	12	4	4	3	3	7	2	3	5	8	3
Cp4.1LG00g09780.1	0	10	10	19	33	10	10	14	24	18	6	17	12	2	2	14	10	1	21	22	28
Cp4.1LG00g09790.1	2	2	2	801	224	67	67	281	80	8	562	113	585	232	232	96	121	72	179	89	170
Cp4.1LG00g09800.1	45	149	149	0	23	68	68	71	40	113	68	70	54	49	49	48	32	72	66	74	74
Cp4.1LG00g09810.1	0	0	0	0	0	0	0	0	0	0	0	1	0	0	0	0	0	2	0	0	0
Cp4.1LG00g09820.1	0	0	0	0	0	1	1	0	0	0	0	0	0	0	0	0	0	0	0	0	0
Cp4.1LG00g09830.1	2	0	0	7	0	0	0	0	0	0	0	0	12	0	0	1	0	2	2	1	1
Cp4.1LG00g09840.1	18	34	34	31	11	48	48	14	16	45	28	23	12	8	8	16	11	46	2	11	20
Cp4.1LG00g09850.1	27	24	24	42	2	6	6	0	0	26	26	12	23	22	22	44	16	26	12	18	4
Cp4.1LG00g09860.1	0	2	2	0	0	7	7	0	0	4	0	4	0	0	0	0	0	4	0	4	0
Cp4.1LG00g09870.1	0	0	0	0	0	0	0	0	0	0	0	0	0	0	0	0	0	0	0	0	0
Cp4.1LG00g09880.1	0	0	0	0	0	0	0	0	0	2	0	0	0	0	0	0	0	0	0	0	0
Cp4.1LG00g09890.1	0	0	0	0	0	0	0	1	0	0	0	0	0	0	0	0	0	0	0	0	0
Cp4.1LG00g09900.1	7	0	0	1	1	9	9	2	0	2	3	7	2	0	0	0	3	2	6	1	2
Cp4.1LG00g09910.1	1	0	0	0	0	0	0	0	0	0	4	0	0	0	0	0	0	0	0	0	0
Cp4.1LG00g09920.1	0	0	0	0	0	0	0	0	0	38	0	18	6	21	21	17	13	35	17	11	8
Cp4.1LG00g09930.1	0	1	1	2	1	2	2	4	0	2	0	2	1	7	7	3	0	6	0	1	1
Cp4.1LG00g09940.1	0	0	0	0	0	0	0	0	0	0	0	0	0	0	0	5	0	0	0	0	2
Cp4.1LG00g09950.1	0	10	10	33	16	0	0	5	0	14	10	27	18	10	10	6	19	9	39	12	10
Cp4.1LG00g09960.1	33	14	14	13	14	14	14	11	4	1	3	12	8	9	9	4	0	0	5	11	7
Cp4.1LG00g09970.1	26	6	6	17	20	15	15	10	0	0	0	0	0	0	0	0	0	0	0	0	0
Cp4.1LG00g09980.1	4	0	0	2	0	2	2	2	0	0	0	0	0	0	0	0	0	0	0	0	0
Cp4.1LG00g09990.1	0	0	0	2	0	2	2	0	0	3	0	0	2	1	1	6	0	1	0	2	2
Cp4.1LG00g10000.1	0	0	0	0	0	0	0	2	0	0	0	0	0	0	0	0	0	0	0	0	0
Cp4.1LG00g10010.1	0	0	0	0	0	0	0	0	0	0	0	0	0	0	0	0	0	6	0	0	0
Cp4.1LG00g10020.1	0	0	0	0	5	0	0	0	0	0	0	0	0	0	0	0	0	0	0	0	0
Cp4.1LG00g10030.1	0	0	0	33	192	33	33	214	12	0	10	96	50	27	27	26	14	24	90	144	293
Cp4.1LG00g10040.1	0	2	2	32	9	5	5	13	12	0	17	9	2	12	12	2	2	0	8	0	18
Cp4.1LG00g10050.1	59	112	112	163	1879	194	194	1456	544	1193	608	2189	2473	790	790	993	1552	741	1511	1837	1429
Cp4.1LG00g10060.1	0	0	0	0	0	0	0	0	0	0	4	2	6	4	4	1	6	6	10	4	5
Cp4.1LG00g10070.1	0	0	0	8	2	3	3	1	0	3	0	3	2	0	0	4	0	6	0	0	2
Cp4.1LG00g10080.1	357	188	188	284	126	160	160	171	82	321	509	306	201	123	123	217	190	128	128	117	172
Cp4.1LG00g10090.1	0	2	2	2	0	2	2	0	8	2	0	2	16	1	1	2	0	0	6	0	0
Cp4.1LG00g10100.1	0	0	0	0	0	2	2	0	0	0	0	0	0	0	0	0	0	0	0	0	0
Cp4.1LG00g10110.1	0	0	0	0	0	0	0	0	0	0	0	0	0	0	0	2	0	0	0	0	1
Cp4.1LG00g10120.1	43	126	126	92	96	64	64	74	27	118	156	104	195	95	95	111	90	40	61	32	78
Cp4.1LG00g10130.1	0	6	6	3	0	0	0	0	0	0	0	0	0	0	0	0	2	0	2	0	0
Cp4.1LG00g10140.1	1	0	0	0	0	0	0	0	0	0	2	0	0	0	0	0	0	0	0	1	2
Cp4.1LG00g10150.1	0	0	0	0	0	0	0	0	0	0	0	0	0	0	0	0	0	0	0	0	0
Cp4.1LG00g10160.1	0	0	0	4	12	19	19	0	10	7	0	0	0	0	0	0	3	0	1	0	0
Cp4.1LG00g10170.1	44	100	100	130	96	126	126	92	26	95	103	90	54	14	14	34	62	38	52	48	34
Cp4.1LG00g10180.1	0	0	0	0	0	38	38	0	0	0	0	46	67	9	9	30	40	13	20	19	14
Cp4.1LG00g10190.1	0	0	0	0	0	0	0	0	0	0	0	0	2	0	0	0	0	0	0	0	0
Cp4.1LG00g10200.1	0	0	0	0	0	0	0	0	0	0	0	0	0	0	0	0	0	0	0	0	0
Cp4.1LG00g10210.1	6	0	0	0	0	4	4	1	0	4	0	2	4	2	2	8	0	0	0	2	0
Cp4.1LG00g10220.1	2	2	2	3	0	0	0	0	2	0	2	0	0	1	1	0	0	0	0	0	0
Cp4.1LG00g10230.1	0	0	0	0	0	0	0	0	0	0	0	0	0	0	0	0	0	0	0	0	0
Cp4.1LG00g10240.1	0	0	0	0	0	0	0	0	0	0	0	0	0	0	0	0	0	0	0	0	0
Cp4.1LG00g10250.1	12	19	19	24	19	15	15	10	13	12	39	24	20	34	34	28	40	25	18	21	20
Cp4.1LG00g10260.1	0	0	0	0	0	0	0	0	0	0	0	0	0	0	0	0	0	0	0	0	0
Cp4.1LG00g10270.1	263	605	605	991	977	1240	1240	1242	162	601	146	11	5	7	7	2	4	15	1	2	19
Cp4.1LG00g10280.1	0	0	0	0	0	0	0	0	0	0	0	0	0	0	0	0	0	0	0	0	0
Cp4.1LG00g10290.1	0	10	10	0	0	0	0	0	0	0	0	10	8	2	2	4	12	14	4	6	1
Cp4.1LG00g10300.1	0	0	0	4	2	1	1	0	0	0	3	34	28	10	10	22	66	10	21	36	16
Cp4.1LG00g10310.1	0	0	0	0	2	0	0	0	0	0	0	0	0	0	0	0	0	0	0	0	0
Cp4.1LG00g10320.1	0	0	0	0	0	0	0	0	0	0	0	0	0	1	1	0	0	0	0	0	0
Cp4.1LG00g10330.1	4	0	0	14	0	0	0	0	0	0	0	14	1	0	0	3	0	8	8	16	16
Cp4.1LG00g10340.1	0	1	1	14	0	0	0	6	0	12	36	10	10	14	14	9	11	26	10	10	15
Cp4.1LG00g10350.1	4	0	0	32	3	0	0	0	0	0	0	0	0	0	0	0	0	0	0	0	0
Cp4.1LG00g10360.1	0	0	0	0	0	0	0	0	0	0	0	0	0	0	0	0	0	0	0	0	0
Cp4.1LG00g10370.1	23	14	14	10	0	3	3	7	0	27	12	0	0	0	0	0	0	0	0	0	0
Cp4.1LG00g10380.1	0	0	0	0	0	0	0	0	0	0	0	0	0	0	0	0	0	0	0	0	0
Cp4.1LG00g10390.1	36	0	0	31	0	0	0	0	0	5	0	0	0	1	1	0	0	0	1	1	1
Cp4.1LG00g10400.1	5	3	3	0	1	6	6	0	0	2	2	1	5	1	1	1	0	2	0	0	0
Cp4.1LG00g10410.1	0	0	0	0	0	0	0	0	0	0	0	0	0	0	0	0	0	0	0	0	0
Cp4.1LG00g10420.1	36	56	56	49	65	50	50	100	32	142	164	0	0	91	91	0	0	0	0	0	1
Cp4.1LG00g10430.1	0	0	0	0	0	0	0	0	0	0	0	0	0	0	0	0	0	0	0	0	0
Cp4.1LG00g10440.1	0	0	0	0	0	0	0	0	0	0	0	0	0	0	0	0	0	0	0	0	0
Cp4.1LG00g10450.1	0	0	0	0	0	0	0	0	0	0	0	0	0	0	0	0	0	0	0	0	0
Cp4.1LG00g10460.1	622	522	522	297	357	528	528	300	707	713	1309	253	269	285	285	241	190	322	199	203	233
Cp4.1LG00g10470.1	5	13	13	4	12	6	6	15	0	5	0	8	4	0	0	2	0	0	10	2	0
Cp4.1LG00g10480.1	18	52	52	40	53	38	38	33	24	45	42	57	79	33	33	20	34	30	48	42	30
Cp4.1LG00g10490.1	26	56	56	32	48	39	39	39	7	38	38	42	50	21	21	24	8	13	36	38	22
Cp4.1LG00g10500.1	1	1	1	0	1	0	0	4	0	0	0	1611	1787	2077	2077	1518	1128	1699	1187	1685	1954
Cp4.1LG00g10510.1	0	0	0	0	0	0	0	0	0	0	0	0	0	0	0	0	0	0	0	0	0
Cp4.1LG00g10520.1	0	0	0	0	0	0	0	0	0	0	0	0	0	0	0	0	0	0	0	0	0
Cp4.1LG00g10530.1	0	0	0	0	0	0	0	0	0	0	0	0	0	0	0	0	0	0	0	0	0
Cp4.1LG00g10540.1	0	0	0	0	0	0	0	0	0	0	0	0	0	0	0	0	0	0	0	0	0
Cp4.1LG00g10550.1	14	21	21	35	10	4	4	18	0	44	64	41	60	46	46	19	62	22	33	14	24
Cp4.1LG00g10560.1	0	0	0	0	0	0	0	0	0	0	0	0	0	0	0	0	0	0	0	0	0
Cp4.1LG00g10570.1	2	0	0	0	4	0	0	0	0	8	0	0	0	0	0	7	0	0	0	0	0
Cp4.1LG00g10580.1	2	5	5	16	1	8	8	7	0	17	4	10	8	3	3	3	3	8	10	8	9
Cp4.1LG00g10590.1	0	0	0	0	0	0	0	0	0	0	0	0	5	0	0	0	0	0	0	0	0
Cp4.1LG00g10600.1	56	0	0	0	31	0	0	28	0	0	51	36	84	59	59	40	46	84	56	36	55
Cp4.1LG00g10610.1	0	0	0	0	0	10	10	0	0	1	0	6	6	0	0	0	0	0	0	1	0
Cp4.1LG00g10620.1	0	0	0	0	0	0	0	0	0	0	0	0	0	0	0	0	0	0	0	0	0
Cp4.1LG00g10630.1	0	0	0	0	0	0	0	0	0	0	0	0	0	0	0	0	0	0	0	0	0
Cp4.1LG00g10640.1	0	0	0	0	0	0	0	0	0	0	0	0	0	0	0	0	0	0	0	0	0
Cp4.1LG00g10650.1	0	0	0	1	0	2	2	1	0	8	8	10	6	10	10	8	9	0	18	14	12
Cp4.1LG00g10660.1	0	0	0	0	0	0	0	0	0	0	0	0	0	0	0	0	0	0	0	0	0
Cp4.1LG00g10670.1	34	80	80	106	62	84	84	63	32	84	98	82	61	45	45	82	34	64	52	84	72
Cp4.1LG00g10680.1	6	1	1	0	0	0	0	0	0	0	0	0	0	0	0	0	0	0	0	0	0
Cp4.1LG00g10690.1	9	7	7	13	6	1	1	6	0	6	28	2	5	8	8	8	2	2	2	3	2
Cp4.1LG00g10700.1	1	10	10	10	16	0	0	8	0	18	15	7	12	7	7	18	0	8	13	4	6
Cp4.1LG00g10710.1	34	40	40	74	42	38	38	20	24	34	170	82	62	66	66	82	86	97	45	32	34
Cp4.1LG00g10720.1	39	14	14	12	24	6	6	10	0	12	14	35	16	7	7	22	18	4	9	14	24
Cp4.1LG00g10730.1	0	0	0	0	0	0	0	0	0	0	0	0	0	0	0	0	0	0	0	0	0
Cp4.1LG00g10740.1	14	11	11	0	0	0	0	5	0	9	3	1	4	3	3	3	0	16	1	6	9
Cp4.1LG00g10750.1	97	213	213	74	30	50	50	289	34	244	138	424	208	116	116	128	230	80	139	134	58
Cp4.1LG00g10760.1	0	0	0	0	3	11	11	4	0	1	0	2	0	0	0	0	0	0	0	0	1
Cp4.1LG00g10770.1	0	0	0	0	0	0	0	0	0	0	0	0	0	0	0	0	0	0	0	0	0
Cp4.1LG00g10780.1	0	0	0	0	0	0	0	0	0	0	0	0	0	0	0	0	0	0	0	0	0
Cp4.1LG00g10790.1	0	0	0	0	0	0	0	0	0	0	2	0	0	0	0	0	0	0	0	1	0
Cp4.1LG00g10800.1	0	0	0	0	0	0	0	0	0	0	0	0	0	0	0	0	0	0	0	0	0
Cp4.1LG00g10810.1	0	0	0	0	0	0	0	0	0	0	0	0	0	0	0	0	0	0	0	0	0
Cp4.1LG00g10820.1	0	0	0	0	0	0	0	0	0	0	0	0	0	0	0	0	0	0	0	0	0
Cp4.1LG00g10830.1	0	0	0	0	0	0	0	0	0	0	0	0	0	0	0	0	0	0	0	0	0
Cp4.1LG00g10840.1	0	0	0	0	0	0	0	0	0	0	6	0	0	0	0	0	0	0	0	0	0
Cp4.1LG00g10850.1	0	0	0	0	0	0	0	0	0	0	0	0	0	0	0	0	0	0	0	0	0
Cp4.1LG00g10860.1	0	0	0	0	0	0	0	0	0	0	0	1	0	0	0	0	0	0	0	0	0
Cp4.1LG00g10870.1	5	2	2	14	9	4	4	6	0	6	3	5	2	5	5	3	2	0	0	8	1
Cp4.1LG00g10880.1	2	0	0	1	0	6	6	3	0	4	1	1	0	1	1	0	2	1	4	0	1
Cp4.1LG00g10890.1	0	0	0	2	2	0	0	0	0	4	2	2	0	2	2	0	0	1	1	0	0
Cp4.1LG00g10900.1	6	2	2	13	10	8	8	6	0	24	14	10	8	10	10	7	10	6	4	8	22
Cp4.1LG00g10910.1	0	0	0	0	0	0	0	0	0	0	0	0	0	0	0	0	0	0	0	0	0
Cp4.1LG00g10920.1	0	0	0	0	0	0	0	0	0	0	0	0	0	0	0	0	0	0	0	0	0
Cp4.1LG00g10930.1	0	1	1	0	6	1	1	0	0	70	0	10	4	6	6	2	0	8	0	0	2
Cp4.1LG00g10940.1	0	0	0	0	1	0	0	0	0	0	0	0	0	0	0	0	0	0	0	0	0
Cp4.1LG00g10950.1	0	0	0	0	0	1	1	0	0	0	0	0	0	0	0	0	0	0	0	0	0
Cp4.1LG00g10960.1	0	0	0	0	0	0	0	0	0	0	0	0	0	0	0	0	0	0	0	0	0
Cp4.1LG00g10970.1	0	0	0	0	0	0	0	0	0	0	0	0	0	0	0	0	0	0	0	0	0
Cp4.1LG00g10980.1	0	0	0	0	0	0	0	0	0	0	0	0	0	0	0	0	0	0	0	0	0
Cp4.1LG00g10990.1	1	1	1	3	6	0	0	6	0	0	0	7	0	0	0	0	4	6	0	6	0
Cp4.1LG00g11000.1	0	0	0	0	0	0	0	0	0	0	0	0	0	0	0	0	0	0	0	0	0
Cp4.1LG00g11010.1	4	0	0	10	4	0	0	4	0	1	16	0	0	1	1	0	0	0	0	0	0
Cp4.1LG00g11020.1	0	0	0	0	0	0	0	0	0	0	0	0	0	0	0	0	0	0	0	0	0
Cp4.1LG00g11030.1	0	4	4	10	6	1	1	8	0	2	14	16	10	6	6	0	0	12	4	0	4
Cp4.1LG00g11040.1	0	0	0	0	0	0	0	0	0	0	0	0	2	1	1	0	2	0	0	0	0
Cp4.1LG00g11050.1	13	16	16	2	6	18	18	4	0	8	8	30	9	17	17	2	16	6	1	2	4
Cp4.1LG00g11060.1	0	0	0	0	0	0	0	0	0	0	0	0	0	0	0	0	0	0	0	0	0
Cp4.1LG00g11070.1	0	0	0	0	0	4	4	0	0	0	0	14	16	0	0	4	0	3	0	8	4
Cp4.1LG00g11080.1	26	0	0	6	12	22	22	14	2	16	26	12	26	14	14	7	18	0	10	4	0
Cp4.1LG00g11090.1	8	20	20	26	49	42	42	98	61	40	30	29	46	26	26	27	35	34	51	11	23
Cp4.1LG00g11100.1	18	26	26	77	78	46	46	44	8	37	68	38	82	26	26	61	47	12	53	30	62
Cp4.1LG00g11110.1	5	0	0	0	3	6	6	6	0	2	7	4	3	0	0	0	6	4	1	0	1
Cp4.1LG00g11120.1	0	0	0	0	0	0	0	0	0	2	0	2	0	2	2	0	0	0	0	2	0
Cp4.1LG00g11130.1	4	10	10	10	12	2	2	10	0	1	18	4	3	4	4	4	14	0	2	8	2
Cp4.1LG00g11140.1	0	0	0	0	0	0	0	2	0	0	1	0	0	0	0	0	0	0	0	0	0
Cp4.1LG00g11150.1	15	20	20	16	6	10	10	12	19	11	14	16	20	15	15	21	17	10	10	8	4
Cp4.1LG00g11160.1	12	20	20	14	20	20	20	7	0	4	42	32	34	2	2	8	7	0	20	12	7
Cp4.1LG00g11170.1	0	0	0	0	0	0	0	0	0	0	0	0	0	0	0	0	0	0	0	0	0
Cp4.1LG00g11180.1	0	0	0	0	0	0	0	0	0	0	0	0	0	0	0	0	0	0	0	0	0
Cp4.1LG00g11190.1	0	0	0	0	0	0	0	0	0	0	0	0	0	0	0	0	0	0	0	0	0
Cp4.1LG00g11200.1	70	20	20	196	8	0	0	19	0	22	13	46	25	28	28	54	25	184	35	28	26
Cp4.1LG00g11210.1	0	0	0	0	0	0	0	0	0	0	0	0	0	0	0	0	0	0	0	0	0
Cp4.1LG00g11220.1	0	1	1	42	34	34	34	0	0	0	4	34	60	31	31	28	38	29	30	28	37
Cp4.1LG00g11230.1	0	0	0	0	0	0	0	0	0	0	0	2	0	0	0	0	0	0	0	0	0
Cp4.1LG00g11240.1	21	1	1	0	0	4	4	0	4	2	0	17	5	14	14	20	11	24	19	10	14
Cp4.1LG00g11250.1	0	0	0	0	0	0	0	0	0	0	0	0	0	0	0	0	0	0	0	0	0
Cp4.1LG00g11260.1	0	0	0	0	0	0	0	2	0	0	0	6	12	2	2	4	9	6	14	11	12
Cp4.1LG00g11270.1	854	851	851	147	81	184	184	692	120	129	1251	773	1448	678	678	631	797	381	645	595	486
Cp4.1LG00g11280.1	7	7	7	24	23	33	33	10	0	14	32	8	16	8	8	10	22	6	13	4	28
Cp4.1LG00g11290.1	0	0	0	0	0	0	0	0	0	0	0	0	0	0	0	0	0	0	0	0	0
Cp4.1LG00g11300.1	0	0	0	0	0	0	0	2	0	0	0	0	0	2	2	4	6	2	10	2	2
Cp4.1LG00g11310.1	0	0	0	0	0	0	0	0	0	0	0	0	0	0	0	0	0	0	0	0	0
Cp4.1LG00g11320.1	0	4	4	14	38	37	37	19	0	4	0	7	1	0	0	2	1	0	0	2	1
Cp4.1LG00g11330.1	0	0	0	0	0	0	0	0	0	0	0	0	0	0	0	0	0	0	0	0	0
Cp4.1LG00g11340.1	0	0	0	0	0	0	0	0	0	0	0	0	1	0	0	0	0	0	0	0	0
Cp4.1LG00g11350.1	0	0	0	0	4	0	0	0	0	0	0	0	4	0	0	1	0	2	2	0	0
Cp4.1LG00g11360.1	0	11	11	0	1	2	2	0	0	0	0	0	4	5	5	0	0	0	0	1	0
Cp4.1LG00g11370.1	0	0	0	0	0	0	0	0	0	0	0	0	0	0	0	0	0	0	0	0	0
Cp4.1LG00g11380.1	12	18	18	10	0	0	0	8	0	18	4	12	7	18	18	6	4	18	10	12	8
Cp4.1LG00g11390.1	0	0	0	0	0	0	0	0	0	0	0	0	0	0	0	0	0	0	0	0	0
Cp4.1LG00g11400.1	0	0	0	0	0	0	0	0	0	0	0	0	0	0	0	0	0	0	0	0	1
Cp4.1LG00g11410.1	0	0	0	0	0	0	0	0	0	0	0	0	0	0	0	2	0	0	0	0	0
Cp4.1LG00g11420.1	0	0	0	0	0	0	0	0	0	0	0	0	0	0	0	0	0	0	0	0	0
Cp4.1LG00g11430.1	0	0	0	0	0	0	0	0	0	0	0	0	0	0	0	0	0	0	0	0	0
Cp4.1LG00g11440.1	3	0	0	1	0	0	0	0	0	0	0	46	80	55	55	70	40	58	30	52	42
Cp4.1LG00g11450.1	0	0	0	0	0	0	0	0	0	0	0	0	0	0	0	0	0	0	0	0	0
Cp4.1LG00g11460.1	36	63	63	24	64	64	64	48	30	30	20	21	60	28	28	16	32	17	19	28	23
Cp4.1LG00g11470.1	1	0	0	0	0	0	0	0	0	0	0	0	0	0	0	0	0	0	0	0	0
Cp4.1LG00g11480.1	5	4	4	14	16	14	14	12	0	10	16	0	26	12	12	0	2	14	4	10	2
Cp4.1LG00g11490.1	0	0	0	0	0	0	0	0	0	0	0	0	0	0	0	0	0	0	0	0	0
Cp4.1LG00g11500.1	0	0	0	0	0	0	0	0	0	0	0	0	0	0	0	0	0	0	0	0	0
Cp4.1LG00g11510.1	0	0	0	0	0	1	1	2	0	0	0	1	0	0	0	0	0	0	0	0	0
Cp4.1LG00g11520.1	22	46	46	105	82	80	80	55	70	84	162	100	246	162	162	100	69	44	57	45	43
Cp4.1LG00g11530.1	0	0	0	0	0	0	0	0	0	0	0	1	0	0	0	0	0	0	0	0	0
Cp4.1LG00g11540.1	0	0	0	0	0	0	0	0	0	1	0	0	0	0	0	0	1	0	2	2	0
Cp4.1LG00g11550.1	0	0	0	0	0	0	0	0	0	0	0	0	0	0	0	0	0	0	0	0	0
Cp4.1LG00g11560.1	0	0	0	0	0	1	1	0	0	0	4	0	0	0	0	0	0	0	0	0	2
Cp4.1LG00g11570.1	16	44	44	61	22	36	36	41	46	41	47	35	19	9	9	34	50	10	22	40	34
Cp4.1LG00g11580.1	6	1	1	5	7	8	8	14	0	12	2	12	12	2	2	0	6	0	0	0	2
Cp4.1LG00g11590.1	0	0	0	0	0	0	0	0	0	0	0	0	0	0	0	0	0	0	0	0	0
Cp4.1LG00g11600.1	82	182	182	158	85	141	141	76	148	135	167	84	56	29	29	54	41	73	24	31	54
Cp4.1LG00g11610.1	0	396	396	689	997	0	0	2	0	4	327	368	504	364	364	400	407	340	330	442	498
Cp4.1LG00g11620.1	0	0	0	0	0	0	0	0	0	0	0	0	0	0	0	0	0	0	0	0	0
Cp4.1LG00g11630.1	0	0	0	0	0	0	0	0	0	0	0	0	0	0	0	0	0	0	0	0	0
Cp4.1LG00g11640.1	0	3	3	3	0	1	1	0	1	1	1	0	2	2	2	0	2	0	2	0	0
Cp4.1LG00g11650.1	24	2	2	10	1	6	6	4	8	12	8	0	2	0	0	2	4	6	18	11	4
Cp4.1LG00g11660.1	0	0	0	1	0	0	0	0	0	0	0	0	0	0	0	0	2	0	1	0	0
Cp4.1LG00g11670.1	0	0	0	0	0	0	0	0	0	0	0	0	0	0	0	0	0	0	0	0	0
Cp4.1LG00g11680.1	0	0	0	4	0	0	0	0	0	0	0	1	0	0	0	0	0	0	0	0	0
Cp4.1LG00g11690.1	0	0	0	0	0	0	0	0	0	0	0	0	0	0	0	0	0	0	0	0	0
Cp4.1LG00g11700.1	8	19	19	0	22	16	16	12	0	8	0	26	17	18	18	10	26	2	20	8	18
Cp4.1LG00g11710.1	0	0	0	0	0	0	0	0	0	0	0	0	0	0	0	0	0	0	0	0	0
Cp4.1LG00g11720.1	13	2	2	0	10	8	8	0	0	6	1	0	8	4	4	4	4	12	6	0	4
Cp4.1LG00g11730.1	0	0	0	0	0	0	0	0	0	0	0	0	0	0	0	0	0	0	0	0	0
Cp4.1LG00g11740.1	0	0	0	0	0	0	0	0	0	0	0	0	0	0	0	0	0	0	0	0	0
Cp4.1LG00g11750.1	2	0	0	0	0	0	0	0	0	0	0	0	0	0	0	0	0	2	0	0	0
Cp4.1LG00g11760.1	30	12	12	8	15	4	4	20	0	38	22	50	32	14	14	28	18	14	12	9	14
Cp4.1LG00g11770.1	0	4	4	8	0	0	0	10	0	8	2	2	2	0	0	0	0	0	0	2	1
Cp4.1LG00g11780.1	48	62	62	47	47	43	43	37	31	79	112	56	66	61	61	67	28	52	38	55	39
Cp4.1LG00g11790.1	0	0	0	0	0	0	0	0	0	0	0	0	0	0	0	0	0	0	0	0	0
Cp4.1LG00g11800.1	0	0	0	0	0	0	0	0	0	0	0	0	0	0	0	0	0	0	0	0	0
Cp4.1LG00g11810.1	0	0	0	0	0	0	0	0	0	0	0	0	0	0	0	0	0	0	0	0	0
Cp4.1LG00g11820.1	0	0	0	0	0	0	0	0	0	0	0	0	0	0	0	0	0	0	0	0	0
Cp4.1LG00g11830.1	70	177	177	168	148	80	80	58	54	132	208	157	121	167	167	105	89	97	62	84	114
Cp4.1LG00g11840.1	1	2	2	5	0	0	0	0	0	0	1	0	1	0	0	1	0	0	0	2	0
Cp4.1LG00g11850.1	4	0	0	7	1	7	7	18	9	7	2	10	2	2	2	2	4	10	8	5	10
Cp4.1LG00g11860.1	3	2	2	4	2	2	2	4	4	0	0	8	0	2	2	0	0	1	7	12	1
Cp4.1LG00g11870.1	0	0	0	0	0	0	0	0	0	0	0	0	1	0	0	0	0	0	0	0	0
Cp4.1LG00g11880.1	0	0	0	1	0	0	0	0	0	0	0	0	0	0	0	0	0	0	0	0	0
Cp4.1LG00g11890.1	0	0	0	0	0	0	0	0	0	0	0	0	0	0	0	0	0	0	0	0	0
Cp4.1LG00g11900.1	0	0	0	0	0	0	0	0	0	0	0	0	0	0	0	0	0	0	0	0	0
Cp4.1LG00g11910.1	4	6	6	8	18	8	8	14	0	12	13	17	22	28	28	14	14	14	27	18	14
Cp4.1LG00g11920.1	0	0	0	0	0	0	0	0	0	0	0	0	0	0	0	0	0	0	0	0	0
Cp4.1LG00g11930.1	72	65	65	135	119	124	124	106	22	52	94	96	133	48	48	70	95	37	85	54	82
Cp4.1LG00g11940.1	0	2	2	0	0	0	0	0	0	0	2	1	2	1	1	0	0	0	0	0	2
Cp4.1LG00g11950.1	10	18	18	22	20	24	24	7	4	34	56	4	8	16	16	6	12	0	6	10	8
Cp4.1LG00g11960.1	9	0	0	0	0	2	2	0	6	0	7	1	2	2	2	3	2	8	0	1	0
Cp4.1LG00g11970.1	72	97	97	78	131	83	83	84	72	184	201	190	164	127	127	129	171	226	113	126	133
Cp4.1LG00g11980.1	86	118	118	177	118	136	136	195	0	164	111	167	159	120	120	85	116	64	116	72	89
Cp4.1LG00g11990.1	0	0	0	0	0	0	0	0	0	0	0	0	0	0	0	0	0	0	0	0	6
Cp4.1LG00g12000.1	0	0	0	0	0	0	0	0	0	2	0	1	1	0	0	0	0	0	0	0	0
Cp4.1LG00g12010.1	0	0	0	0	0	0	0	0	0	0	0	0	0	0	0	0	0	0	0	0	0
Cp4.1LG00g12020.1	0	0	0	0	0	1	1	0	0	0	0	0	6	0	0	0	0	0	0	0	0
Cp4.1LG00g12030.1	0	0	0	0	0	0	0	0	0	0	0	0	0	0	0	0	0	0	0	0	0
Cp4.1LG00g12040.1	232	98	98	204	182	1	1	71	141	86	371	2	0	0	0	4	2	0	0	0	0
Cp4.1LG00g12050.1	0	0	0	0	0	0	0	0	0	0	0	0	0	0	0	0	0	0	0	0	0
Cp4.1LG00g12060.1	33	2	2	8	28	14	14	10	12	8	26	0	0	0	0	0	0	0	0	0	0
Cp4.1LG00g12070.1	159	108	108	101	255	228	228	231	56	120	198	6	3	6	6	4	0	0	1	1	5
Cp4.1LG00g12080.1	0	0	0	0	0	0	0	0	0	0	0	0	0	0	0	0	0	0	0	0	0
Cp4.1LG00g12090.1	8	3	3	9	2	6	6	5	0	11	14	11	2	8	8	3	2	5	3	4	4
Cp4.1LG00g12100.1	83	90	90	18	21	8	8	19	12	49	100	12	10	6	6	6	6	2	2	0	0
Cp4.1LG00g12110.1	0	0	0	0	0	0	0	0	0	0	0	0	0	0	0	0	0	0	0	0	0
Cp4.1LG00g12120.1	0	0	0	0	0	0	0	0	0	0	0	0	0	0	0	0	0	0	0	0	0
Cp4.1LG00g12130.1	0	0	0	0	0	0	0	0	0	0	0	0	0	0	0	0	0	0	0	0	0
Cp4.1LG00g12140.1	0	0	0	0	0	0	0	0	0	0	0	0	0	0	0	0	0	0	0	0	0
Cp4.1LG00g12150.1	1056	1048	1048	610	880	682	682	893	548	964	515	1053	1016	677	677	910	661	676	751	1024	794
Cp4.1LG00g12160.1	0	0	0	0	0	1	1	0	0	0	0	0	1	0	0	1	4	2	1	1	2
Cp4.1LG00g12170.1	76	52	52	75	15	71	71	36	4	74	69	4	2	6	6	3	8	34	0	0	2
Cp4.1LG00g12180.1	0	0	0	1	8	0	0	1	0	6	0	1	1	0	0	12	4	4	4	0	14
Cp4.1LG00g12190.1	0	9	9	7	4	3	3	0	0	0	2	0	2	0	0	1	0	0	0	0	1
Cp4.1LG00g12200.1	0	0	0	0	0	0	0	0	0	0	0	0	0	0	0	0	1	0	0	0	0
Cp4.1LG00g12210.1	0	0	0	2	0	0	0	0	0	0	0	0	0	0	0	0	0	0	4	2	0
Cp4.1LG00g12220.1	0	0	0	0	0	0	0	0	0	0	0	0	0	0	0	0	0	0	0	0	0
Cp4.1LG00g12230.1	0	24	24	0	0	12	12	0	0	10	8	6	0	6	6	4	0	0	0	0	8
Cp4.1LG00g12240.1	0	4	4	6	4	8	8	1	36	0	2	776	817	1151	1151	959	545	1072	562	480	748
Cp4.1LG00g12250.1	0	0	0	0	0	2	2	0	0	0	0	0	0	0	0	0	0	0	0	0	0
Cp4.1LG00g12260.1	30	30	30	55	44	50	50	18	8	22	59	46	37	32	32	25	18	46	20	25	33
Cp4.1LG00g12270.1	0	0	0	0	0	4	4	0	0	0	0	0	0	0	0	0	0	0	1	6	0
Cp4.1LG00g12280.1	0	6	6	0	0	0	0	0	12	0	0	0	0	0	0	2	0	0	0	6	0
Cp4.1LG00g12290.1	22	17	17	20	34	65	65	36	42	9	70	0	0	0	0	0	0	0	0	0	0
Cp4.1LG00g12300.1	2	8	8	14	30	4	4	24	0	16	10	13	26	4	4	2	12	1	8	8	0
Cp4.1LG00g12310.1	0	0	0	0	0	0	0	0	0	0	0	0	0	0	0	0	0	0	0	0	0
Cp4.1LG00g12320.1	0	1	1	0	1	0	0	0	0	0	0	0	0	0	0	1	0	0	0	0	0
Cp4.1LG00g12330.1	2	2	2	6	1	1	1	1	0	3	6	1	7	1	1	0	3	3	0	1	1
Cp4.1LG00g12340.1	0	0	0	0	0	0	0	0	0	0	0	0	0	0	0	0	0	0	0	0	0
Cp4.1LG00g12350.1	0	0	0	0	0	0	0	0	0	0	0	0	0	0	0	0	0	0	0	0	0
Cp4.1LG00g12360.1	0	0	0	0	0	0	0	0	0	0	0	0	0	0	0	0	0	0	0	0	0
Cp4.1LG00g12370.1	574	126	126	436	277	683	683	168	196	116	696	192	196	272	272	159	133	359	284	349	386
Cp4.1LG00g12380.1	16	24	24	66	24	48	48	36	30	12	34	22	12	14	14	6	23	4	28	14	19
Cp4.1LG00g12390.1	0	0	0	0	0	0	0	0	0	0	0	0	0	0	0	0	0	0	0	0	0
Cp4.1LG00g12400.1	0	0	0	0	0	0	0	0	0	0	0	0	0	0	0	0	0	0	0	0	0
Cp4.1LG00g12410.1	2	22	22	18	1	18	18	8	14	0	6	1	8	6	6	11	6	30	12	42	10
Cp4.1LG00g12420.1	0	0	0	4	0	2	2	0	0	0	0	2	3	0	0	5	3	0	5	6	0
Cp4.1LG00g12430.1	0	0	0	0	2	0	0	0	0	0	4	0	0	0	0	0	0	0	0	0	0
Cp4.1LG00g12440.1	8	0	0	4	4	14	14	4	0	10	32	0	14	0	0	0	4	0	0	0	0
Cp4.1LG00g12450.1	1	4	4	8	12	24	24	11	0	3	0	11	1	0	0	0	6	0	10	4	12
Cp4.1LG00g12460.1	0	0	0	0	0	0	0	0	0	0	0	4	0	0	0	0	6	0	0	0	1
Cp4.1LG00g12470.1	0	0	0	0	0	0	0	0	0	0	0	0	0	0	0	0	0	0	0	0	0
Cp4.1LG00g12480.1	0	0	0	0	0	0	0	0	0	0	0	18	4	10	10	4	8	9	2	6	6
Cp4.1LG00g12490.1	0	2	2	0	0	0	0	0	0	0	0	0	0	4	4	2	0	0	0	0	0
Cp4.1LG00g12500.1	6	64	64	30	53	46	46	24	0	134	44	74	48	46	46	28	46	32	42	28	32
Cp4.1LG00g12510.1	44	30	30	30	22	36	36	40	16	49	44	34	38	2	2	34	44	28	29	22	22
Cp4.1LG00g12520.1	0	0	0	20	0	0	0	0	0	0	0	14	2	10	10	10	22	24	14	6	16
Cp4.1LG00g12530.1	0	0	0	0	0	0	0	0	0	0	0	0	0	2	2	1	0	0	0	0	2
Cp4.1LG00g12540.1	0	0	0	0	0	0	0	0	0	0	0	0	0	0	0	0	0	0	0	0	0
Cp4.1LG00g12550.1	0	0	0	0	0	0	0	0	0	0	0	0	0	0	0	0	0	0	0	0	0
Cp4.1LG00g12560.1	0	0	0	1	0	0	0	0	0	0	0	0	0	0	0	0	0	0	0	3	0
Cp4.1LG00g12570.1	0	0	0	0	0	0	0	0	0	0	0	0	0	0	0	0	0	0	0	0	0
Cp4.1LG00g12580.1	85	103	103	102	64	79	79	70	51	97	172	122	158	116	116	112	100	94	124	91	114
Cp4.1LG00g12590.1	153	195	195	269	115	276	276	92	250	163	344	41	17	73	73	42	36	136	75	102	131
Cp4.1LG00g12600.1	26	20	20	57	24	72	72	42	18	60	64	16	34	24	24	19	36	45	17	20	36
Cp4.1LG00g12610.1	0	0	0	0	0	0	0	0	0	0	0	0	0	0	0	0	0	0	0	0	0
Cp4.1LG00g12620.1	0	0	0	0	0	0	0	0	0	0	0	0	0	0	0	0	0	0	0	0	0
Cp4.1LG00g12630.1	0	0	0	0	0	0	0	0	0	0	0	0	0	0	0	0	0	0	0	0	0
Cp4.1LG00g12640.1	0	0	0	0	0	0	0	0	0	0	0	0	0	0	0	0	0	0	0	0	0
Cp4.1LG00g12650.1	640	554	554	296	276	290	290	293	359	547	791	505	490	551	551	615	431	344	262	201	216
Cp4.1LG00g12660.1	0	2	2	1	6	0	0	0	0	0	0	0	10	0	0	0	0	0	0	0	0
Cp4.1LG00g12670.1	0	2	2	0	2	0	0	6	0	0	4	6	3	0	0	0	0	0	0	0	0
Cp4.1LG00g12680.1	2	4	4	5	6	0	0	3	0	4	0	28	4	8	8	6	11	4	11	21	10
Cp4.1LG00g12690.1	0	0	0	0	0	0	0	0	5	0	0	0	0	0	0	0	0	0	0	0	0
Cp4.1LG00g12700.1	10	8	8	4	6	1	1	6	13	20	6	57	64	58	58	38	22	68	27	38	51
Cp4.1LG00g12710.1	0	4	4	0	1	0	0	4	0	0	3	6	0	0	0	4	1	0	2	0	6
Cp4.1LG00g12720.1	0	0	0	0	0	1	1	0	0	0	0	0	0	0	0	0	0	0	0	0	0
Cp4.1LG00g12730.1	0	0	0	14	4	8	8	4	0	2	0	0	0	0	0	6	0	0	2	4	2
Cp4.1LG00g12740.1	8	18	18	9	16	4	4	2	0	27	20	2	12	6	6	7	6	26	8	4	12
Cp4.1LG00g12750.1	0	0	0	0	0	0	0	0	0	0	0	0	0	0	0	0	0	0	0	0	0
Cp4.1LG00g12760.1	0	0	0	2	2	1	1	1	0	0	2	1	4	1	1	0	0	0	0	0	0
Cp4.1LG00g12770.1	2	14	14	14	24	23	23	12	0	22	20	51	34	11	11	12	42	4	30	32	6
Cp4.1LG00g12780.1	0	0	0	0	0	0	0	0	0	0	0	0	0	0	0	0	0	0	0	0	0
Cp4.1LG00g12790.1	60	108	108	170	116	172	172	132	127	96	182	73	100	92	92	79	73	82	100	93	93
Cp4.1LG00g12800.1	172	503	503	2	30	39	39	33	12	724	52	466	82	455	455	280	171	566	296	231	298
Cp4.1LG00g12810.1	0	0	0	0	0	0	0	0	0	0	0	4	7	7	7	10	7	0	3	12	2
Cp4.1LG00g12820.1	2	21	21	9	0	14	14	10	0	10	2	20	10	14	14	4	18	10	4	6	8
Cp4.1LG00g12830.1	0	0	0	2	0	0	0	3	0	2	1	2	0	0	0	0	2	0	2	0	0
Cp4.1LG00g12840.1	0	0	0	0	1	0	0	0	0	0	0	0	0	0	0	0	1	0	0	0	0
Cp4.1LG00g12850.1	0	13	13	5	0	0	0	2	4	5	13	7	14	9	9	16	12	2	10	1	2
Cp4.1LG00g12860.1	0	8	8	6	0	6	6	0	0	0	2	0	0	0	0	0	0	8	0	0	0
Cp4.1LG00g12870.1	0	0	0	0	0	0	0	0	0	0	0	0	0	0	0	0	0	0	0	0	0
Cp4.1LG00g12880.1	0	0	0	0	0	0	0	0	0	0	0	0	0	0	0	0	0	0	0	0	0
Cp4.1LG00g12890.1	0	4	4	38	27	3	3	1	0	5	67	9	12	9	9	10	0	34	15	19	6
Cp4.1LG00g12900.1	0	0	0	4	0	0	0	0	0	4	0	96	110	46	46	60	76	80	57	80	77
Cp4.1LG00g12910.1	0	8	8	0	0	0	0	0	0	0	2	16	0	10	10	4	0	6	1	4	1
Cp4.1LG00g12920.1	0	0	0	0	0	0	0	0	0	0	0	0	0	0	0	0	0	0	0	0	0
Cp4.1LG00g12930.1	0	6	6	0	24	48	48	6	12	0	0	0	0	0	0	0	0	0	0	0	0
Cp4.1LG00g12940.1	0	0	0	0	0	0	0	0	0	0	0	0	0	0	0	0	0	0	0	0	0
Cp4.1LG00g12950.1	0	0	0	0	0	0	0	0	0	0	0	0	0	0	0	0	0	0	0	0	0
Cp4.1LG00g12960.1	0	0	0	0	0	0	0	0	0	0	0	0	0	0	0	0	0	0	0	0	0
Cp4.1LG00g12970.1	0	0	0	0	0	0	0	0	0	0	0	0	0	0	0	0	0	0	0	0	0
Cp4.1LG00g12980.1	2	0	0	0	0	0	0	2	0	2	2	2	8	0	0	4	6	1	0	0	2
Cp4.1LG00g12990.1	0	0	0	0	0	0	0	0	0	0	0	0	0	0	0	0	0	0	0	0	0
Cp4.1LG00g13000.1	15	6	6	26	20	7	7	18	38	23	8	2	2	0	0	0	0	6	2	0	0
Cp4.1LG00g13010.1	1	1	1	146	0	167	167	0	85	216	125	139	101	71	71	151	54	112	134	152	113
Cp4.1LG00g13020.1	374	524	524	834	982	680	680	531	236	549	588	425	372	350	350	288	386	221	377	255	370
Cp4.1LG00g13030.1	14	4	4	12	0	12	12	6	0	8	24	10	16	8	8	8	14	6	10	14	10
Cp4.1LG00g13040.1	0	0	0	0	0	0	0	0	0	0	0	0	0	0	0	0	0	0	0	0	0
Cp4.1LG00g13050.1	0	0	0	0	2	2	2	0	0	2	2	2	0	0	0	6	0	0	2	0	0
Cp4.1LG00g13060.1	0	0	0	0	0	0	0	0	0	0	0	0	0	0	0	0	0	0	0	0	0
Cp4.1LG00g13070.1	0	0	0	3	0	0	0	3	0	1	1	2	0	0	0	0	2	0	2	0	0
Cp4.1LG00g13080.1	4	0	0	12	0	0	0	0	0	2	6	3	11	6	6	0	4	16	18	15	14
Cp4.1LG00g13090.1	0	2	2	0	2	0	0	0	2	1	2	0	0	2	2	0	1	9	5	0	0
Cp4.1LG00g13100.1	0	0	0	0	0	0	0	0	0	0	0	4	0	0	0	0	0	0	0	0	0
Cp4.1LG00g13110.1	0	0	0	8	4	0	0	0	0	0	0	0	4	2	2	8	6	6	0	2	0
Cp4.1LG00g13120.1	238	200	200	312	281	140	140	195	533	529	97	583	549	433	433	537	318	329	455	500	438
Cp4.1LG00g13130.1	8	26	26	220	52	30	30	68	56	40	115	28	110	61	61	33	28	6	6	16	0
Cp4.1LG00g13140.1	0	0	0	0	0	0	0	0	0	0	0	0	0	0	0	0	0	0	0	0	0
Cp4.1LG00g13150.1	0	8	8	6	6	5	5	1	0	6	10	37	66	69	69	35	30	84	70	34	16
Cp4.1LG00g13160.1	4	2	2	0	0	0	0	0	0	4	0	0	0	0	0	0	0	0	2	0	0
Cp4.1LG00g13170.1	48	5	5	17	0	0	0	4	1	0	60	25	2	13	13	8	10	77	5	3	9
Cp4.1LG00g13180.1	342	350	350	253	220	223	223	238	308	302	483	301	309	339	339	322	210	354	253	188	244
Cp4.1LG00g13190.1	0	0	0	0	0	0	0	0	0	0	0	0	0	0	0	0	0	0	0	0	0
Cp4.1LG00g13200.1	50	40	40	137	172	112	112	76	42	84	79	80	140	94	94	58	134	77	101	89	94
Cp4.1LG00g13210.1	0	2	2	0	4	1	1	2	47	4	7	5	7	2	2	10	0	5	4	6	2
Cp4.1LG00g13220.1	2	0	0	0	0	0	0	0	0	0	0	0	0	0	0	0	0	0	0	0	0
Cp4.1LG00g13230.1	0	0	0	0	0	0	0	0	0	0	0	0	0	0	0	0	0	0	0	0	0
Cp4.1LG00g13240.1	0	0	0	0	0	0	0	0	0	0	0	0	0	0	0	0	0	0	0	0	0
Cp4.1LG00g13250.1	0	0	0	0	0	0	0	0	0	0	0	1	14	0	0	1	0	4	0	2	12
Cp4.1LG00g13260.1	0	0	0	0	0	0	0	0	0	0	0	0	0	0	0	2	0	0	0	0	0
Cp4.1LG00g13270.1	0	0	0	0	0	0	0	0	0	0	0	0	0	0	0	0	0	0	0	0	0
Cp4.1LG00g13280.1	0	0	0	0	0	2	2	0	0	0	0	0	0	0	0	0	0	0	0	0	0
Cp4.1LG00g13290.1	0	0	0	2	2	0	0	0	0	4	0	0	0	0	0	2	2	0	0	0	0
Cp4.1LG00g13300.1	8	3	3	0	0	1	1	4	0	19	9	18	27	0	0	3	8	12	12	1	1
Cp4.1LG00g13310.1	0	0	0	0	0	1	1	0	0	2	0	0	2	0	0	0	0	0	0	0	0
Cp4.1LG00g13320.1	9	8	8	2	5	12	12	0	2	2	1	6	17	1	1	4	2	2	2	3	2
Cp4.1LG00g13330.1	84	66	66	138	221	314	314	173	100	70	64	76	122	57	57	44	47	48	85	125	123
Cp4.1LG00g13340.1	16	54	54	29	42	47	47	46	22	41	66	42	58	21	21	30	41	24	6	34	50
Cp4.1LG00g13350.1	0	0	0	2	0	0	0	0	0	0	0	0	2	0	0	0	0	0	0	0	0
Cp4.1LG00g13360.1	24	40	40	35	64	33	33	55	26	30	52	60	50	23	23	46	28	20	34	68	54
Cp4.1LG00g13370.1	0	0	0	0	0	0	0	0	0	0	0	0	0	0	0	0	0	0	0	0	0
Cp4.1LG00g13380.1	50	50	50	155	102	142	142	87	20	83	103	80	104	60	60	30	81	50	74	72	64
Cp4.1LG00g13390.1	4	1	1	0	1	0	0	2	0	0	4	0	4	4	4	1	0	1	0	5	10
Cp4.1LG00g13400.1	0	0	0	0	0	0	0	0	0	0	0	0	0	0	0	0	0	0	0	0	0
Cp4.1LG00g13410.1	0	0	0	0	0	0	0	0	0	0	0	0	0	0	0	0	0	0	0	0	0
Cp4.1LG00g13420.1	0	0	0	0	0	0	0	0	0	0	0	0	0	0	0	0	4	0	0	0	0
Cp4.1LG00g13430.1	1	16	16	12	10	6	6	0	14	10	13	4	2	0	0	0	0	2	2	0	0
Cp4.1LG00g13440.1	0	1	1	0	0	0	0	2	0	0	0	0	0	1	1	0	0	12	1	0	2
Cp4.1LG00g13450.1	0	0	0	0	0	0	0	0	0	0	0	0	0	0	0	0	0	0	0	0	0
Cp4.1LG00g13460.1	12	16	16	10	6	14	14	14	0	26	32	8	14	10	10	22	6	6	6	24	14
Cp4.1LG00g13470.1	7	5	5	13	21	48	48	16	0	18	6	14	20	13	13	10	6	6	6	18	2
Cp4.1LG00g13480.1	2	2	2	25	31	21	21	5	4	3	5	22	48	36	36	12	17	20	8	16	14
Cp4.1LG00g13490.1	2	0	0	3	0	0	0	1	3	0	0	0	0	0	0	0	0	0	0	0	0
Cp4.1LG00g13500.1	0	0	0	0	2	0	0	0	0	1	1	1	0	1	1	2	4	0	1	6	1
Cp4.1LG00g13510.1	0	0	0	0	0	0	0	1	0	0	0	0	0	0	0	0	6	0	0	1	0
Cp4.1LG00g13520.1	6	1	1	0	0	2	2	4	0	2	0	6	13	12	12	20	4	6	16	3	5
Cp4.1LG00g13530.1	0	0	0	0	0	0	0	0	0	0	0	0	0	0	0	0	1	0	0	0	0
Cp4.1LG00g13540.1	0	70	70	524	1	0	0	182	22	395	400	2	0	0	0	0	2	0	1	0	0
Cp4.1LG00g13550.1	0	0	0	0	0	0	0	0	0	0	0	0	0	0	0	0	0	0	0	0	0
Cp4.1LG00g13560.1	0	0	0	0	0	0	0	0	0	0	0	0	0	2	2	1	0	2	0	0	0
Cp4.1LG00g13570.1	0	0	0	1	0	0	0	0	0	0	0	0	0	0	0	0	0	0	0	0	0
Cp4.1LG00g13580.1	8	10	10	34	0	2	2	2	70	7	6	10	26	18	18	16	17	20	16	4	12
Cp4.1LG00g13590.1	0	0	0	2	0	0	0	0	0	0	10	0	0	0	0	0	0	0	0	1	0
Cp4.1LG00g13600.1	0	0	0	0	0	0	0	0	0	0	0	0	0	0	0	0	2	0	0	0	0
Cp4.1LG00g13610.1	3	2	2	2	0	3	3	0	0	2	0	0	2	0	0	0	5	0	2	4	2
Cp4.1LG00g13620.1	1	0	0	0	0	0	0	2	0	0	0	0	0	0	0	0	0	0	0	1	1
Cp4.1LG00g13630.1	0	0	0	0	0	0	0	0	0	0	0	0	0	0	0	0	0	0	0	0	0
Cp4.1LG00g13640.1	0	0	0	0	0	4	4	2	0	0	0	0	8	6	6	0	0	0	0	0	5
Cp4.1LG00g13650.1	0	0	0	0	0	0	0	0	0	0	0	0	0	0	0	0	0	0	0	0	0
Cp4.1LG00g13660.1	6	10	10	10	4	5	5	12	12	5	2	5	4	13	13	7	6	11	7	8	9
Cp4.1LG00g13670.1	0	0	0	0	0	0	0	0	0	0	0	0	0	0	0	0	0	0	0	0	0
Cp4.1LG00g13680.1	0	0	0	0	0	0	0	0	0	0	0	0	0	0	0	0	0	2	0	0	0
Cp4.1LG00g13690.1	103	78	78	70	50	102	102	62	94	71	199	104	100	102	102	71	39	130	59	70	92
Cp4.1LG00g13700.1	0	0	0	0	2	0	0	0	0	5	3	2	3	5	5	3	6	2	3	6	2
Cp4.1LG00g13710.1	0	0	0	2	2	0	0	0	6	0	0	0	2	2	2	2	0	0	0	0	0
Cp4.1LG00g13720.1	0	2	2	1	0	0	0	1	2	0	0	3	3	0	0	1	0	3	2	0	2
Cp4.1LG00g13730.1	34	32	32	67	52	38	38	46	30	51	81	59	66	44	44	32	46	16	24	20	14
Cp4.1LG00g13740.1	0	0	0	0	0	0	0	0	0	0	0	0	0	0	0	0	0	0	0	0	0
Cp4.1LG00g13750.1	0	0	0	0	0	0	0	0	0	0	0	0	0	0	0	0	0	0	0	0	0
Cp4.1LG00g13760.1	0	6	6	2	0	4	4	2	0	8	2	4	3	0	0	0	0	2	0	3	0
Cp4.1LG00g13770.1	0	0	0	0	0	0	0	0	0	0	0	0	0	0	0	0	0	0	0	0	0
Cp4.1LG00g13780.1	0	0	0	0	0	0	0	0	0	0	0	0	0	0	0	0	0	0	0	0	0
Cp4.1LG00g13790.1	0	0	0	0	0	30	30	0	0	18	0	35	36	82	82	56	39	38	24	11	18
Cp4.1LG00g13800.1	43	92	92	4	48	28	28	61	92	63	28	0	0	17	17	0	0	0	0	0	0
Cp4.1LG00g13810.1	0	0	0	0	0	0	0	0	0	0	0	0	0	0	0	0	0	0	0	0	0
Cp4.1LG00g13820.1	0	0	0	0	0	0	0	0	0	0	0	6	0	0	0	0	0	0	0	2	0
Cp4.1LG00g13830.1	0	0	0	0	0	0	0	0	0	0	0	0	0	0	0	0	0	0	1	0	0
Cp4.1LG00g13840.1	0	0	0	0	0	0	0	0	0	0	0	0	0	0	0	0	0	0	0	0	0
Cp4.1LG00g13850.1	0	0	0	0	0	0	0	0	0	0	0	0	0	0	0	0	0	0	0	0	0
Cp4.1LG00g13860.1	0	0	0	0	0	0	0	0	0	0	0	0	0	0	0	0	0	0	0	0	0
Cp4.1LG00g13870.1	0	0	0	0	0	0	0	0	0	0	0	0	0	0	0	0	0	0	0	0	0
Cp4.1LG00g13880.1	57	23	23	24	18	22	22	30	22	42	49	28	32	44	44	36	25	50	28	25	35
Cp4.1LG00g13890.1	0	0	0	0	0	0	0	0	0	0	0	0	0	0	0	0	0	0	0	0	0
Cp4.1LG00g13900.1	0	0	0	0	0	0	0	0	0	0	0	0	0	0	0	0	0	0	0	0	0
Cp4.1LG00g13910.1	0	0	0	0	0	0	0	0	0	0	0	0	0	0	0	0	0	0	0	0	0
Cp4.1LG00g13920.1	0	0	0	0	0	0	0	0	0	0	0	0	0	0	0	0	0	0	0	0	0
Cp4.1LG00g13930.1	2	2	2	0	3	0	0	0	0	0	0	0	0	0	0	0	0	0	0	0	1
Cp4.1LG00g13940.1	231	163	163	646	371	417	417	327	110	527	571	381	359	252	252	347	288	154	420	394	386
Cp4.1LG00g13950.1	0	0	0	0	0	0	0	0	0	0	0	0	0	0	0	0	1	2	0	2	0
Cp4.1LG00g13960.1	0	0	0	0	0	0	0	0	0	0	0	0	0	0	0	0	0	0	0	0	0
Cp4.1LG00g13970.1	2	0	0	2	10	6	6	2	0	2	0	0	0	0	0	2	8	6	0	8	0
Cp4.1LG00g13980.1	60	64	64	10	80	54	54	38	10	44	18	14	29	40	40	27	38	2	8	46	30
Cp4.1LG00g13990.1	7	0	0	0	0	0	0	0	0	0	0	0	0	1	1	2	0	0	0	1	0
Cp4.1LG00g14000.1	0	0	0	2	0	0	0	0	0	0	0	9	0	2	2	3	0	7	3	0	4
Cp4.1LG00g14010.1	9	1	1	4	9	6	6	1	0	7	6	5	0	1	1	4	10	4	0	0	0
Cp4.1LG00g14020.1	0	0	0	0	0	0	0	0	0	0	0	0	0	0	0	0	0	0	0	0	0
Cp4.1LG00g14030.1	37	23	23	28	65	96	96	32	0	19	11	98	87	12	12	12	46	5	30	24	15
Cp4.1LG00g14040.1	0	0	0	0	0	0	0	0	0	0	0	0	0	0	0	0	0	6	0	0	0
Cp4.1LG00g14050.1	0	0	0	3	2	0	0	0	0	0	5	0	0	0	0	0	0	0	0	0	0
Cp4.1LG00g14060.1	0	0	0	0	0	0	0	4	0	2	0	6	6	4	4	10	9	0	2	2	0
Cp4.1LG00g14070.1	0	0	0	0	12	14	14	3	0	4	5	14	13	16	16	15	15	21	4	6	1
Cp4.1LG00g14080.1	0	0	0	0	0	0	0	0	0	0	0	2	0	0	0	0	0	6	0	1	0
Cp4.1LG00g14090.1	0	0	0	0	0	0	0	0	0	0	0	0	0	0	0	0	0	0	0	0	0
Cp4.1LG00g14100.1	0	2	2	2	4	0	0	2	0	0	2	16	24	8	8	10	8	0	18	14	3
Cp4.1LG00g14110.1	0	0	0	0	0	0	0	0	0	0	0	1	0	0	0	0	0	0	0	0	0
Cp4.1LG00g14120.1	2	0	0	0	3	0	0	0	0	2	6	0	0	0	0	0	0	0	0	2	0
Cp4.1LG00g14130.1	0	0	0	0	0	0	0	0	0	0	0	0	0	0	0	0	0	3	0	0	0
Cp4.1LG00g14140.1	0	0	0	0	0	0	0	0	0	1	0	2	0	0	0	0	0	2	0	0	0
Cp4.1LG00g14150.1	86	86	86	122	48	138	138	49	4	92	145	142	132	152	152	202	85	70	160	104	108
Cp4.1LG00g14160.1	0	4	4	2	0	2	2	0	0	6	0	5	0	18	18	7	12	7	1	0	3
Cp4.1LG00g14170.1	6	8	8	4	0	2	2	4	0	0	3	4	0	4	4	2	0	2	1	4	2
Cp4.1LG00g14180.1	24	11	11	4	20	16	16	18	0	24	8	12	22	12	12	6	8	4	14	4	4
Cp4.1LG00g14190.1	2	0	0	0	0	0	0	0	0	0	0	0	0	0	0	0	0	0	0	0	0
Cp4.1LG00g14200.1	0	2	2	0	0	0	0	0	0	0	1	0	0	0	0	0	0	0	0	0	0
Cp4.1LG00g14210.1	1	0	0	0	0	0	0	1	0	0	2	3	0	0	0	0	0	0	0	3	0
Cp4.1LG00g14220.1	56	18	18	30	47	41	41	22	10	30	30	26	36	18	18	18	24	20	32	23	18
Cp4.1LG00g14230.1	0	0	0	0	0	0	0	0	0	0	0	0	0	0	0	0	0	0	0	0	0
Cp4.1LG00g14240.1	0	0	0	0	0	0	0	0	0	0	0	0	0	0	0	0	0	0	0	0	0
Cp4.1LG00g14250.1	0	0	0	10	6	0	0	0	0	0	9	0	1	0	0	0	0	0	0	0	0
Cp4.1LG00g14260.1	18	15	15	26	0	24	24	20	0	10	6	16	30	32	32	12	23	0	8	2	8
Cp4.1LG00g14270.1	2	0	0	2	2	4	4	4	2	7	6	4	4	6	6	11	8	18	6	3	2
Cp4.1LG00g14280.1	0	0	0	0	0	0	0	0	0	0	0	0	0	0	0	0	0	0	0	0	0
Cp4.1LG00g14290.1	465	565	565	622	526	635	635	350	824	457	809	632	616	642	642	621	386	943	504	477	598
Cp4.1LG00g14300.1	0	0	0	0	0	2	2	0	0	1	0	0	1	0	0	0	0	0	2	0	0
Cp4.1LG00g14310.1	0	0	0	0	1	0	0	6	0	0	0	16	7	0	0	6	8	8	10	2	4
Cp4.1LG00g14320.1	0	0	0	0	0	0	0	0	0	0	0	0	0	0	0	0	0	0	0	0	0
Cp4.1LG00g14330.1	0	0	0	0	0	0	0	0	0	0	0	0	0	0	0	0	0	0	0	0	0
Cp4.1LG00g14340.1	1	2	2	0	0	0	0	0	0	2	0	1	0	0	0	0	0	4	0	0	0
Cp4.1LG00g14350.1	0	0	0	0	2	0	0	0	1	0	0	2	0	0	0	4	0	0	0	0	0
Cp4.1LG00g14360.1	312	249	249	284	393	356	356	211	268	204	252	215	240	295	295	319	203	321	251	453	421
Cp4.1LG00g14370.1	0	0	0	0	0	0	0	0	0	0	0	0	0	0	0	0	0	0	0	0	0
Cp4.1LG00g14380.1	0	0	0	0	0	0	0	0	0	0	0	0	0	0	0	0	0	0	0	0	0
Cp4.1LG00g14390.1	0	0	0	0	0	0	0	0	0	0	0	0	0	0	0	0	0	0	0	0	0
Cp4.1LG00g14400.1	4	26	26	8	30	16	16	10	20	26	20	42	40	28	28	20	26	28	22	36	32
Cp4.1LG00g14410.1	0	0	0	0	0	0	0	0	0	0	0	4	0	0	0	0	0	0	0	0	0
Cp4.1LG00g14420.1	0	0	0	0	0	0	0	0	0	0	0	0	0	0	0	0	0	0	0	0	0
Cp4.1LG00g14430.1	0	0	0	4	6	12	12	0	0	1	0	4	0	2	2	0	0	4	6	2	2
Cp4.1LG00g14440.1	2	0	0	0	0	2	2	0	0	0	0	0	0	0	0	0	0	0	0	0	0
Cp4.1LG00g14450.1	0	0	0	0	0	0	0	0	0	0	0	0	0	0	0	0	0	6	0	0	0
Cp4.1LG00g14460.1	0	0	0	0	0	0	0	0	0	0	0	0	0	0	0	0	0	0	0	0	0
Cp4.1LG00g14470.1	0	0	0	0	0	0	0	0	0	0	0	0	0	0	0	0	0	0	0	0	0
Cp4.1LG00g14480.1	0	0	0	0	0	0	0	0	0	0	0	0	0	0	0	0	0	0	0	0	0
Cp4.1LG00g14490.1	455	727	727	591	152	192	192	302	390	337	52	918	414	250	250	275	383	839	1424	763	677
Cp4.1LG00g14500.1	0	0	0	0	0	0	0	0	0	0	0	0	0	0	0	0	0	0	0	0	0
Cp4.1LG00g14510.1	0	0	0	0	0	0	0	0	0	0	0	0	0	0	0	0	0	0	0	0	0
Cp4.1LG00g14520.1	38	82	82	55	77	58	58	63	11	44	36	90	108	97	97	50	37	92	27	45	31
Cp4.1LG00g14530.1	0	0	0	12	16	18	18	0	4	14	21	8	26	8	8	8	12	10	6	4	12
Cp4.1LG00g14540.1	0	0	0	0	0	0	0	1	0	1	0	0	0	0	0	0	0	0	0	0	0
Cp4.1LG00g14550.1	0	0	0	0	0	0	0	0	0	0	0	0	0	0	0	0	0	0	0	0	0
Cp4.1LG00g14560.1	0	0	0	0	0	0	0	0	0	0	0	0	0	0	0	0	0	0	0	0	0
Cp4.1LG00g14570.1	179	164	164	214	335	429	429	257	173	216	188	161	217	246	246	178	93	284	176	206	320
Cp4.1LG00g14580.1	0	5	5	11	3	14	14	14	10	16	2	6	16	14	14	6	4	14	1	10	4
Cp4.1LG00g14590.1	0	0	0	0	0	0	0	0	0	0	0	0	0	0	0	0	0	0	0	0	0
Cp4.1LG00g14600.1	0	0	0	0	0	0	0	0	0	0	0	0	0	0	0	0	0	4	0	0	0
Cp4.1LG00g14610.1	0	0	0	0	0	0	0	0	0	0	0	0	0	0	0	0	1	0	0	0	0
Cp4.1LG00g14620.1	0	2	2	0	0	0	0	0	0	0	0	0	0	0	0	0	0	6	0	0	0
Cp4.1LG00g14630.1	3	29	29	30	64	40	40	28	0	18	26	68	56	24	24	4	36	24	20	32	26
Cp4.1LG00g14640.1	0	0	0	0	0	0	0	0	0	0	0	0	0	0	0	0	0	0	0	0	0
Cp4.1LG00g14650.1	0	0	0	0	0	0	0	0	0	0	0	0	0	0	0	0	0	0	0	0	0
Cp4.1LG00g14660.1	102	192	192	104	131	170	170	112	58	112	129	162	102	73	73	59	92	93	101	87	126
Cp4.1LG00g14670.1	2	0	0	3	4	0	0	0	0	0	0	0	2	0	0	0	1	0	0	1	2
Cp4.1LG00g14680.1	34	18	18	18	40	18	18	46	29	30	20	20	8	20	20	16	30	48	10	42	22
Cp4.1LG00g14690.1	0	0	0	0	0	0	0	0	0	0	0	0	0	0	0	0	0	0	0	0	0
Cp4.1LG00g14700.1	0	0	0	0	0	0	0	0	0	0	0	0	0	0	0	0	0	0	0	0	0
Cp4.1LG00g14710.1	0	2	2	20	14	12	12	42	10	14	20	22	16	4	4	26	2	10	8	12	4
Cp4.1LG00g14720.1	0	0	0	1	0	0	0	6	0	2	0	0	0	0	0	0	0	2	2	6	0
Cp4.1LG00g14730.1	0	0	0	0	0	0	0	0	0	0	0	0	0	0	0	0	0	0	0	0	0
Cp4.1LG00g14740.1	0	0	0	0	0	0	0	0	0	4	0	5	0	0	0	0	0	0	0	0	4
Cp4.1LG00g14750.1	8	4	4	16	14	6	6	6	0	17	31	8	10	6	6	6	17	6	3	0	8
Cp4.1LG00g14760.1	0	0	0	0	0	0	0	0	0	0	0	0	0	0	0	0	0	0	0	0	0
Cp4.1LG00g14770.1	4	18	18	17	6	12	12	14	12	6	1	13	6	6	6	10	6	4	3	4	8
Cp4.1LG00g14780.1	0	0	0	0	0	0	0	0	0	0	0	0	0	0	0	0	0	0	0	0	0
Cp4.1LG00g14790.1	1	0	0	26	11	10	10	0	64	8	16	15	18	5	5	16	4	0	6	4	2
Cp4.1LG00g14800.1	0	0	0	0	0	0	0	0	0	0	0	0	0	0	0	0	0	0	0	0	0
Cp4.1LG00g14810.1	0	0	0	0	0	0	0	0	0	0	0	0	0	0	0	0	0	0	0	0	0
Cp4.1LG00g14820.1	0	0	0	0	0	0	0	0	0	0	0	0	0	0	0	0	0	0	0	0	0
Cp4.1LG00g14830.1	252	201	201	1	0	0	0	106	7	0	442	128	231	173	173	166	117	139	114	121	127
Cp4.1LG00g14840.1	0	0	0	0	4	0	0	0	0	0	0	0	0	0	0	0	0	0	0	0	0
Cp4.1LG00g14850.1	0	0	0	0	0	0	0	0	0	0	0	0	0	0	0	0	0	0	0	0	0
Cp4.1LG00g14860.1	0	0	0	0	0	0	0	0	0	0	0	0	0	0	0	0	0	0	0	0	0
Cp4.1LG00g14870.1	2	8	8	16	6	14	14	5	0	6	20	12	6	4	4	22	10	6	2	2	10
Cp4.1LG00g14880.1	1	4	4	0	0	2	2	3	0	4	0	0	0	1	1	4	1	2	0	0	5
Cp4.1LG00g14890.1	0	0	0	0	0	0	0	0	0	0	0	0	0	0	0	0	0	0	0	0	0
Cp4.1LG00g14900.1	0	1	1	2	0	0	0	0	0	0	0	0	0	0	0	0	0	0	0	0	0
Cp4.1LG00g14910.1	50	92	92	200	127	121	121	67	52	85	92	96	79	71	71	93	64	106	101	86	108
Cp4.1LG00g14920.1	0	0	0	0	0	0	0	0	0	0	0	0	0	0	0	0	0	0	0	0	0
Cp4.1LG00g14930.1	96	116	116	152	110	125	125	95	52	112	112	68	136	118	118	136	101	142	76	92	122
Cp4.1LG00g14940.1	0	0	0	0	0	0	0	0	0	0	0	0	0	0	0	0	0	0	0	0	0
Cp4.1LG00g14950.1	0	0	0	0	0	0	0	0	0	0	0	0	0	0	0	0	0	0	0	0	0
Cp4.1LG00g14960.1	0	0	0	0	0	0	0	0	0	0	0	0	0	0	0	0	0	0	0	0	0
Cp4.1LG00g14970.1	0	0	0	0	0	0	0	0	0	0	0	0	0	0	0	0	0	0	0	0	0
Cp4.1LG00g14980.1	0	2	2	10	18	20	20	19	4	8	20	5	0	0	0	0	0	0	0	0	0
Cp4.1LG00g14990.1	2	0	0	14	0	31	31	0	0	0	6	6	17	10	10	14	10	0	9	2	16
Cp4.1LG00g15000.1	0	0	0	0	0	0	0	0	0	0	0	0	0	0	0	0	0	0	0	0	0
Cp4.1LG00g15010.1	0	0	0	0	0	0	0	0	0	0	0	0	0	0	0	0	0	0	0	0	0
Cp4.1LG00g15020.1	0	0	0	0	0	0	0	0	0	0	0	0	0	0	0	0	0	0	0	0	0
Cp4.1LG00g15030.1	0	2	2	0	0	0	0	1	0	0	2	0	0	0	0	0	0	0	0	0	0
Cp4.1LG00g15040.1	0	0	0	0	0	0	0	2	0	0	0	0	0	0	0	0	0	0	0	0	0
Cp4.1LG00g15050.1	0	0	0	0	0	0	0	0	0	0	0	0	0	0	0	0	0	0	0	0	0
Cp4.1LG00g15060.1	0	2	2	0	0	0	0	0	0	0	0	0	0	0	0	0	0	0	0	0	0
Cp4.1LG00g15070.1	0	0	0	0	0	0	0	0	0	0	0	0	0	0	0	0	0	0	0	0	0
Cp4.1LG00g15080.1	107	96	96	101	35	88	88	49	58	78	189	78	114	125	125	107	77	62	50	64	90
Cp4.1LG00g15090.1	0	0	0	0	0	0	0	0	0	0	0	0	0	0	0	0	0	0	0	0	0
Cp4.1LG00g15100.1	0	1	1	2	4	0	0	0	0	2	0	0	0	0	0	1	1	0	0	3	2
Cp4.1LG00g15110.1	0	0	0	0	0	0	0	0	0	0	0	0	0	0	0	0	0	0	0	0	0
Cp4.1LG00g15120.1	0	0	0	0	0	0	0	0	0	0	2	0	0	0	0	0	0	0	0	0	2
Cp4.1LG00g15130.1	0	0	0	5	1	2	2	3	2	1	1	1	3	0	0	1	2	1	4	2	3
Cp4.1LG00g15140.1	16	45	45	0	1	0	0	22	0	3	5	86	6	3	3	56	48	2	14	20	6
Cp4.1LG00g15150.1	20	0	0	0	1	0	0	9	3	2	2	13	1	0	0	3	0	8	6	11	7
Cp4.1LG00g15160.1	0	0	0	0	0	0	0	0	0	0	0	0	0	0	0	0	0	0	0	0	0
Cp4.1LG00g15170.1	0	0	0	0	0	0	0	0	0	0	0	0	0	0	0	0	0	0	0	0	0
Cp4.1LG00g15180.1	0	0	0	0	0	0	0	0	0	0	0	0	0	0	0	0	0	0	0	0	0
Cp4.1LG00g15190.1	0	0	0	6	0	10	10	2	0	0	0	0	0	0	0	0	0	0	0	0	0
Cp4.1LG00g15200.1	0	2	2	0	4	0	0	2	0	0	0	1	0	0	0	0	0	0	0	0	0
Cp4.1LG00g15210.1	521	516	516	808	656	651	651	443	330	674	735	752	707	394	394	467	547	308	648	523	622
Cp4.1LG00g15220.1	100	116	116	88	142	103	103	80	44	125	105	115	122	144	144	129	112	78	109	139	146
Cp4.1LG00g15230.1	0	0	0	0	0	0	0	0	0	0	0	0	0	0	0	0	0	0	0	0	0
Cp4.1LG00g15240.1	0	0	0	0	0	0	0	0	0	0	0	0	0	0	0	0	0	0	0	0	0
Cp4.1LG00g15250.1	0	0	0	0	0	0	0	0	0	0	0	0	0	0	0	0	0	0	0	0	0
Cp4.1LG00g15260.1	0	0	0	0	0	0	0	0	0	0	0	0	0	0	0	0	0	0	0	0	0
Cp4.1LG00g15270.1	0	2	2	0	0	0	0	0	0	0	0	0	0	0	0	0	0	0	0	0	0
Cp4.1LG00g15280.1	0	0	0	0	0	0	0	0	0	0	0	0	0	0	0	0	0	0	0	0	0
Cp4.1LG00g15290.1	0	0	0	0	0	0	0	0	0	0	0	1	0	0	0	0	0	0	0	0	0
Cp4.1LG00g15300.1	0	2	2	0	1	0	0	1	1	0	0	0	0	2	2	0	0	0	0	0	2
Cp4.1LG00g15310.1	0	0	0	0	0	0	0	0	0	0	0	0	0	0	0	0	0	0	0	0	0
Cp4.1LG00g15320.1	0	0	0	0	0	0	0	0	0	0	0	0	0	0	0	0	0	0	0	0	0
Cp4.1LG00g15330.1	0	0	0	0	0	0	0	0	0	0	0	0	0	0	0	0	0	0	0	0	0
Cp4.1LG00g15340.1	0	0	0	0	0	0	0	0	0	0	0	4	8	4	4	2	6	2	3	0	1
Cp4.1LG00g15350.1	0	0	0	0	0	0	0	0	0	0	0	0	0	0	0	0	0	0	0	0	0
Cp4.1LG00g15360.1	2171	1977	1977	2044	2139	2267	2267	1644	886	1644	1954	1752	2050	1738	1738	1815	1626	1273	1661	2009	1754
Cp4.1LG00g15370.1	0	0	0	0	0	0	0	0	0	0	0	0	0	0	0	0	0	0	0	0	0
Cp4.1LG00g15380.1	0	0	0	0	0	0	0	0	0	0	0	0	0	0	0	0	0	0	0	0	0
Cp4.1LG00g15390.1	0	0	0	0	0	0	0	0	0	0	0	0	0	0	0	0	0	0	0	0	0
Cp4.1LG00g15400.1	0	0	0	0	0	0	0	0	0	0	0	0	0	0	0	0	0	0	0	0	0
Cp4.1LG00g15410.1	0	0	0	0	0	0	0	0	0	0	0	0	0	0	0	0	0	0	0	0	0
Cp4.1LG00g15420.1	0	0	0	0	0	0	0	0	0	0	0	0	0	0	0	0	0	0	0	0	0
Cp4.1LG00g15430.1	0	0	0	0	0	0	0	0	0	0	0	0	2	0	0	2	2	26	6	0	0
Cp4.1LG00g15440.1	13	34	34	32	26	28	28	10	4	14	2	0	0	0	0	0	0	0	0	0	0
Cp4.1LG00g15450.1	0	0	0	0	0	0	0	0	0	0	0	0	0	0	0	0	0	0	0	0	0
Cp4.1LG00g15460.1	0	0	0	0	0	0	0	0	0	0	0	0	0	0	0	0	0	0	0	2	1
Cp4.1LG00g15470.1	0	0	0	0	0	0	0	0	0	4	0	0	0	0	0	0	0	0	0	0	0
Cp4.1LG00g15480.1	0	0	0	0	0	0	0	0	0	0	0	0	0	0	0	0	0	0	0	0	0
Cp4.1LG00g15490.1	0	0	0	0	0	0	0	0	0	0	1	0	0	0	0	0	0	0	0	0	0
Cp4.1LG00g15500.1	0	0	0	0	0	0	0	0	0	0	0	0	0	0	0	0	0	0	0	0	0
Cp4.1LG00g15510.1	0	0	0	0	0	0	0	0	0	0	0	0	0	0	0	0	0	0	0	0	0
Cp4.1LG00g15520.1	0	0	0	0	0	0	0	0	0	0	0	0	0	0	0	0	0	0	0	0	0
Cp4.1LG00g15530.1	0	0	0	0	0	0	0	0	0	0	0	0	0	0	0	0	0	0	0	0	0
Cp4.1LG00g15540.1	19	28	28	84	43	51	51	40	0	59	55	94	99	36	36	33	50	34	74	79	48
Cp4.1LG00g15550.1	0	0	0	0	0	0	0	0	0	0	0	0	0	0	0	0	0	0	0	0	0
Cp4.1LG00g15560.1	7	4	4	7	4	6	6	2	10	6	4	6	6	6	6	6	5	4	2	8	12
Cp4.1LG00g15570.1	0	0	0	0	0	0	0	0	0	0	0	0	0	0	0	0	0	0	0	0	0
Cp4.1LG00g15580.1	0	0	0	0	0	0	0	0	0	0	0	0	0	0	0	0	2	2	0	0	0
Cp4.1LG00g15590.1	0	0	0	0	0	0	0	0	0	0	0	0	0	0	0	0	0	0	0	0	0
Cp4.1LG00g15600.1	0	0	0	0	0	0	0	0	0	0	0	2	0	0	0	0	0	6	0	0	0
Cp4.1LG00g15610.1	0	0	0	0	0	0	0	0	0	0	0	0	0	0	0	0	0	0	0	0	0
Cp4.1LG00g15620.1	0	0	0	0	0	0	0	0	0	0	0	0	0	4	4	0	0	0	0	2	0
Cp4.1LG00g15630.1	0	0	0	3	0	0	0	0	4	0	6	0	3	0	0	0	0	0	5	1	4
Cp4.1LG00g15640.1	0	1	1	0	7	0	0	1	0	0	6	5	0	5	5	5	3	1	2	0	8
Cp4.1LG00g15650.1	546	2138	2138	7377	5283	5827	5827	16	1200	6316	604	4065	3740	2451	2451	2537	3801	837	2289	2164	2359
Cp4.1LG00g15660.1	58	34	34	2	3	2	2	3	29	2	57	11	12	21	21	11	16	1	19	13	4
Cp4.1LG00g15670.1	0	0	0	0	2	0	0	0	0	0	0	0	0	0	0	2	0	0	0	0	0
Cp4.1LG00g15680.1	0	0	0	0	0	0	0	0	0	0	0	0	0	0	0	0	0	0	0	0	0
Cp4.1LG00g15690.1	0	0	0	0	0	0	0	0	0	0	0	0	0	0	0	0	0	0	0	0	3
Cp4.1LG00g15700.1	0	0	0	0	0	0	0	0	0	0	0	0	0	0	0	0	0	0	0	0	0
Cp4.1LG00g15710.1	0	0	0	0	0	2	2	0	10	0	2	0	0	0	0	1	0	0	0	0	1
Cp4.1LG00g15720.1	0	0	0	0	0	0	0	0	0	0	0	0	0	0	0	0	0	0	0	0	0
Cp4.1LG00g15730.1	0	0	0	0	0	0	0	0	0	0	0	0	0	0	0	0	0	0	0	0	0
Cp4.1LG00g15740.1	0	0	0	0	0	0	0	0	0	0	0	0	0	0	0	0	0	0	0	0	0
Cp4.1LG00g15750.1	0	0	0	0	0	0	0	0	0	0	0	0	0	0	0	0	0	0	0	0	0
Cp4.1LG00g15760.1	6	0	0	0	0	0	0	0	0	4	0	0	0	4	4	0	2	0	0	0	0
Cp4.1LG00g15770.1	0	0	0	0	0	0	0	0	0	0	0	0	0	0	0	0	0	0	0	0	0
Cp4.1LG00g15780.1	146	106	106	47	10	50	50	30	11	75	193	348	186	148	148	295	297	62	70	62	86
Cp4.1LG00g15790.1	0	0	0	0	0	0	0	0	0	0	0	0	3	0	0	0	0	0	0	0	0
Cp4.1LG00g15800.1	0	0	0	0	0	0	0	0	0	0	0	0	0	0	0	0	0	0	0	0	0
Cp4.1LG00g15810.1	0	0	0	0	0	0	0	0	0	0	0	0	0	0	0	0	0	0	0	0	0
Cp4.1LG00g15820.1	1	1	1	0	6	0	0	4	0	0	0	10	0	13	13	4	4	0	6	8	4
Cp4.1LG00g15830.1	2219	5873	5873	2518	6762	4329	4329	4374	7917	4599	2345	2640	2226	3141	3141	3592	1933	3404	2335	3515	2522
Cp4.1LG00g15840.1	0	0	0	0	0	0	0	0	0	0	0	0	0	0	0	0	0	0	0	0	0
Cp4.1LG00g15850.1	0	0	0	0	0	0	0	0	0	0	0	0	0	0	0	0	0	0	0	0	0
Cp4.1LG00g15860.1	0	0	0	0	0	0	0	0	0	0	0	0	0	0	0	0	0	0	0	0	0
Cp4.1LG00g15870.1	0	0	0	0	0	0	0	0	0	0	0	0	0	0	0	0	0	0	0	0	0
Cp4.1LG00g15880.1	0	0	0	0	0	0	0	0	0	0	0	0	0	0	0	0	0	0	0	0	0
Cp4.1LG00g15890.1	26	31	31	58	66	99	99	44	28	47	69	21	50	20	20	24	54	39	52	21	38
Cp4.1LG00g15900.1	0	0	0	1	0	0	0	0	0	1	1	1	0	0	0	0	0	0	0	1	1
Cp4.1LG00g15910.1	0	0	0	0	0	0	0	0	0	0	0	0	0	0	0	0	0	0	0	0	0
Cp4.1LG00g15920.1	4	0	0	0	6	10	10	0	17	0	0	0	0	0	0	1	0	0	0	8	2
Cp4.1LG00g15930.1	0	0	0	0	0	0	0	0	0	0	0	0	0	0	0	0	0	0	0	0	0
Cp4.1LG00g15940.1	0	0	0	3	0	2	2	0	0	0	0	0	0	0	0	0	0	2	0	0	0
Cp4.1LG00g15950.1	0	0	0	0	0	0	0	0	0	0	0	0	0	0	0	0	0	0	0	0	0
Cp4.1LG00g15960.1	224	257	257	278	111	191	191	128	52	365	566	281	316	319	319	308	275	198	223	165	254
Cp4.1LG00g15970.1	0	0	0	0	0	0	0	0	0	0	0	0	0	0	0	0	0	0	0	0	0
Cp4.1LG00g15980.1	0	0	0	0	0	0	0	1	0	0	0	0	0	0	0	0	0	0	0	0	0
Cp4.1LG00g15990.1	4	0	0	0	0	0	0	0	0	10	0	0	0	0	0	0	0	0	0	0	0
Cp4.1LG00g16000.1	0	0	0	0	0	0	0	0	0	0	0	0	0	0	0	0	0	0	0	0	0
Cp4.1LG00g16010.1	0	0	0	5	4	4	4	8	1	4	6	12	0	0	0	2	8	18	12	4	0
Cp4.1LG00g16020.1	0	0	0	0	0	0	0	0	0	0	0	0	0	0	0	0	0	0	0	0	0
Cp4.1LG00g16030.1	31	59	59	47	31	56	56	58	6	59	52	37	104	53	53	34	32	64	53	58	28
Cp4.1LG00g16040.1	0	0	0	0	0	0	0	0	0	0	0	0	0	0	0	0	0	0	0	0	0
Cp4.1LG00g16050.1	0	0	0	0	0	0	0	0	0	0	0	0	0	0	0	0	0	0	0	0	0
Cp4.1LG00g16060.1	0	0	0	0	0	0	0	0	0	0	0	0	0	0	0	0	0	0	0	0	0
Cp4.1LG00g16070.1	0	0	0	0	0	0	0	0	0	0	0	0	0	0	0	0	0	0	0	0	0
Cp4.1LG00g16080.1	2	0	0	0	0	0	0	0	0	2	0	0	0	0	0	2	0	1	2	0	0
Cp4.1LG00g16090.1	0	0	0	0	0	0	0	0	0	0	0	0	0	1	1	0	0	0	0	1	0
Cp4.1LG00g16100.1	0	0	0	0	0	0	0	2	0	0	0	0	1	4	4	0	0	0	2	0	2
Cp4.1LG00g16110.1	0	0	0	0	0	0	0	0	0	0	0	0	0	0	0	0	0	0	0	0	0
Cp4.1LG00g16120.1	0	0	0	0	0	0	0	0	0	0	0	0	0	0	0	0	0	0	0	0	0
Cp4.1LG00g16130.1	4	0	0	6	1	8	8	4	0	0	0	0	0	0	0	1	0	6	0	2	0
Cp4.1LG00g16140.1	0	0	0	0	0	0	0	0	0	0	0	0	0	0	0	0	0	0	0	0	0
Cp4.1LG00g16150.1	130	85	85	124	99	75	75	199	78	75	96	104	70	16	16	57	66	22	68	111	56
Cp4.1LG00g16160.1	11	20	20	41	6	38	38	20	19	11	42	19	12	28	28	12	26	38	29	16	27
Cp4.1LG00g16170.1	0	0	0	0	0	0	0	0	0	0	0	0	0	0	0	0	0	0	0	0	0
Cp4.1LG00g16180.1	0	0	0	38	30	0	0	0	0	26	0	40	26	4	4	22	38	6	70	57	43
Cp4.1LG00g16190.1	0	0	0	0	0	0	0	0	0	0	0	0	0	0	0	0	0	0	0	0	0
Cp4.1LG00g16200.1	0	0	0	0	0	0	0	0	0	0	0	0	0	0	0	0	0	0	0	0	0
Cp4.1LG00g16210.1	122	67	67	166	1	255	255	92	54	219	206	163	303	256	256	221	200	276	248	169	219
Cp4.1LG00g16220.1	0	0	0	0	0	0	0	0	0	0	0	0	0	0	0	0	0	0	0	0	0
Cp4.1LG00g16230.1	0	0	0	0	0	0	0	0	0	0	0	0	0	0	0	0	0	0	0	0	0
Cp4.1LG00g16240.1	0	0	0	0	0	0	0	0	0	0	0	0	0	0	0	0	0	0	0	0	0
Cp4.1LG00g16250.1	0	0	0	0	0	0	0	0	0	0	0	0	0	0	0	0	0	0	0	0	0
Cp4.1LG00g16260.1	0	0	0	0	0	0	0	0	0	0	0	0	0	0	0	0	0	0	0	0	0
Cp4.1LG00g16270.1	0	0	0	0	0	0	0	0	0	0	0	0	0	0	0	0	0	0	0	0	0
Cp4.1LG00g16280.1	0	0	0	0	0	0	0	0	0	0	0	0	0	0	0	0	0	0	0	0	0
Cp4.1LG00g16290.1	0	0	0	0	0	0	0	0	0	0	0	0	0	0	0	0	0	0	0	0	0
Cp4.1LG00g16300.1	0	0	0	0	0	0	0	0	0	0	0	0	0	0	0	0	0	0	0	0	0
Cp4.1LG00g16310.1	0	0	0	0	0	0	0	0	0	0	0	0	0	0	0	0	0	0	0	0	0
Cp4.1LG00g16320.1	0	0	0	0	0	0	0	0	0	0	0	0	0	0	0	0	0	0	2	0	0
Cp4.1LG00g16330.1	0	0	0	0	0	0	0	0	0	0	0	0	0	0	0	0	0	0	0	0	0
Cp4.1LG00g16340.1	0	0	0	0	0	0	0	0	0	0	0	0	0	0	0	0	0	0	0	0	0
Cp4.1LG00g16350.1	0	0	0	0	0	0	0	0	0	0	0	0	0	0	0	0	0	0	0	0	0
Cp4.1LG00g16360.1	0	0	0	0	0	0	0	0	0	0	0	0	0	0	0	0	0	0	0	0	0
Cp4.1LG01g00010.1	30	4	4	27	22	13	13	12	0	1	7	4	14	2	2	6	6	8	8	4	0
Cp4.1LG01g00020.1	757	1505	1505	729	806	1349	1349	393	684	1129	1594	1489	1605	1660	1660	1136	1232	1075	962	1080	1046
Cp4.1LG01g00030.1	12	11	11	9	8	18	18	9	13	25	78	33	46	21	21	24	29	66	17	22	32
Cp4.1LG01g00040.1	0	12	12	1	2	1	1	2	0	0	0	0	0	0	0	0	0	0	1	0	0
Cp4.1LG01g00050.1	19	20	20	43	21	24	24	28	14	68	50	85	51	25	25	39	42	31	43	74	22
Cp4.1LG01g00060.1	29	17	17	39	28	17	17	21	29	20	27	27	17	16	16	25	13	35	17	14	25
Cp4.1LG01g00070.1	22	52	52	0	22	62	62	23	0	52	22	103	48	60	60	100	28	85	98	63	67
Cp4.1LG01g00080.1	425	475	475	472	211	372	372	275	270	653	796	872	704	556	556	570	581	384	373	273	331
Cp4.1LG01g00090.1	83	115	115	249	158	172	172	165	25	128	118	194	188	70	70	136	126	103	160	144	165
Cp4.1LG01g00100.1	61	110	110	27	36	66	66	64	56	36	111	43	40	46	46	42	57	110	74	75	94
Cp4.1LG01g00110.1	24	45	45	11	90	22	22	50	23	42	21	47	3	44	44	20	27	32	71	77	76
Cp4.1LG01g00120.1	266	191	191	390	230	293	293	199	112	223	461	405	345	411	411	429	332	590	345	379	449
Cp4.1LG01g00130.1	0	10	10	6	1	5	5	1	12	0	19	4	4	6	6	0	0	4	2	1	4
Cp4.1LG01g00140.1	0	0	0	0	0	4	4	0	0	4	1	0	0	0	0	0	0	0	0	0	1
Cp4.1LG01g00150.1	1	0	0	0	12	0	0	0	0	0	0	0	0	0	0	0	0	0	0	0	0
Cp4.1LG01g00160.1	49	82	82	62	28	66	66	47	32	127	94	66	62	74	74	61	40	72	33	24	42
Cp4.1LG01g00170.1	152	131	131	843	1019	1076	1076	1646	37	222	77	815	1096	125	125	220	577	168	565	773	502
Cp4.1LG01g00180.1	317	243	243	359	243	298	298	277	166	259	439	327	458	296	296	343	277	362	267	260	340
Cp4.1LG01g00190.1	12	54	54	40	4	27	27	12	46	36	89	7	17	29	29	11	19	86	39	31	77
Cp4.1LG01g00200.1	240	206	206	291	267	239	239	226	176	354	393	413	344	264	264	302	330	262	251	176	248
Cp4.1LG01g00210.1	2	0	0	13	4	5	5	13	0	2	4	9	9	4	4	9	2	17	19	13	2
Cp4.1LG01g00220.1	12	14	14	2	37	4	4	16	14	18	16	29	4	16	16	8	8	14	8	74	35
Cp4.1LG01g00230.1	7	16	16	10	17	11	11	18	27	15	17	29	34	31	31	37	20	57	31	19	19
Cp4.1LG01g00240.1	2278	2576	2576	2628	2265	2701	2701	1969	1980	3355	3022	4050	3163	2909	2909	2803	2539	2549	2545	2657	2644
Cp4.1LG01g00250.1	4	0	0	4	1	2	2	2	0	67	10	6	0	1	1	4	1	7	4	0	20
Cp4.1LG01g00260.1	1317	283	283	1274	236	446	446	153	54	510	1405	425	339	312	312	458	363	6153	718	388	472
Cp4.1LG01g00270.1	80	22	22	73	74	95	95	30	12	36	105	60	125	73	73	88	71	38	57	76	67
Cp4.1LG01g00280.1	954	928	928	936	1148	1150	1150	1405	770	1363	1104	2061	1540	926	926	1364	1158	1662	1524	834	1139
Cp4.1LG01g00290.1	10	3	3	9	5	7	7	1	12	10	49	1	17	4	4	1	4	0	11	1	8
Cp4.1LG01g00300.1	1633	2154	2154	3233	2977	3389	3389	1646	1102	2112	3072	2464	3532	2159	2159	2111	2390	2322	2418	2594	3039
Cp4.1LG01g00310.1	44	11	11	135	70	33	33	57	0	23	75	69	54	11	11	37	34	51	24	47	42
Cp4.1LG01g00320.1	3	1	1	12	4	20	20	3	0	6	12	2	4	14	14	0	2	1	1	2	0
Cp4.1LG01g00330.1	3	6	6	11	0	0	0	1	18	7	13	5	0	6	6	0	1	14	0	8	4
Cp4.1LG01g00340.1	14	15	15	0	1	19	19	25	0	0	12	8	3	12	12	0	11	16	0	1	0
Cp4.1LG01g00350.1	0	2	2	0	0	0	0	0	0	0	0	0	0	0	0	0	0	0	0	0	0
Cp4.1LG01g00360.1	1079	205	205	1104	131	330	330	81	60	358	929	270	214	214	214	337	282	5462	584	245	403
Cp4.1LG01g00370.1	198	263	263	117	153	192	192	210	165	106	180	224	204	114	114	191	145	169	170	175	144
Cp4.1LG01g00380.1	196	355	355	492	249	356	356	223	180	330	436	505	391	427	427	320	301	459	435	346	333
Cp4.1LG01g00390.1	3	0	0	0	0	0	0	0	0	0	0	0	0	0	0	0	0	0	0	0	0
Cp4.1LG01g00400.1	586	492	492	548	703	717	717	646	313	614	673	578	797	422	422	422	469	457	482	436	417
Cp4.1LG01g00410.1	413	402	402	436	307	348	348	322	147	435	668	457	507	374	374	340	341	388	402	316	320
Cp4.1LG01g00420.1	68	18	18	18	30	40	40	41	0	47	73	61	87	35	35	138	51	25	15	25	23
Cp4.1LG01g00430.1	211	246	246	271	206	257	257	290	145	187	378	294	211	149	149	208	208	127	178	120	153
Cp4.1LG01g00440.1	22	47	47	19	35	30	30	23	10	38	34	104	86	65	65	200	87	134	87	130	83
Cp4.1LG01g00450.1	2932	2672	2672	4309	4129	3838	3838	2913	1773	3603	5096	3453	3656	2932	2932	2494	2934	2404	2821	2313	2680
Cp4.1LG01g00460.1	107	74	74	60	35	49	49	57	56	93	190	123	91	63	63	122	134	54	65	84	32
Cp4.1LG01g00470.1	201	410	410	362	345	431	431	221	178	323	274	291	448	273	273	223	264	339	265	226	231
Cp4.1LG01g00480.1	995	980	980	1886	2606	1993	1993	1680	1745	1051	1008	779	1536	1081	1081	1245	633	1958	1085	1136	1370
Cp4.1LG01g00490.1	110	153	153	144	115	105	105	92	129	146	226	149	131	129	129	122	95	189	129	101	133
Cp4.1LG01g00500.1	7914	13578	13578	16046	10421	18235	18235	5216	13143	6900	17879	6966	13290	10202	10202	11100	5501	22129	9016	10073	11888
Cp4.1LG01g00510.1	31	125	125	74	84	74	74	33	24	58	117	73	30	56	56	51	52	56	22	58	66
Cp4.1LG01g00520.1	3650	2963	2963	2700	2941	3424	3424	2204	2164	2816	3152	3054	3615	3001	3001	2999	2335	2053	1941	2390	2424
Cp4.1LG01g00530.1	32	30	30	78	21	25	25	6	16	24	42	49	49	30	30	40	52	73	80	39	56
Cp4.1LG01g00540.1	25	33	33	44	42	30	30	31	0	45	52	67	40	53	53	33	36	38	25	31	40
Cp4.1LG01g00550.1	6939	10028	10028	10480	12783	9866	9866	4416	5455	9398	8960	10866	11527	10209	10209	8268	8785	5985	8636	8790	8194
Cp4.1LG01g00560.1	3204	1850	1850	5210	2674	3064	3064	1985	1011	3921	8518	2936	2944	2181	2181	2728	3098	7320	2612	2533	1925
Cp4.1LG01g00570.1	125	133	133	151	57	98	98	65	42	194	201	199	152	71	71	117	157	84	85	90	75
Cp4.1LG01g00580.1	909	1830	1830	1753	1293	1901	1901	1192	1013	2585	1219	2154	1347	778	778	1277	1446	669	1051	1136	1061
Cp4.1LG01g00590.1	7435	9966	9966	10595	12804	13677	13677	7578	6421	8070	8937	9282	14049	9204	9204	7997	7986	8004	8433	9364	9934
Cp4.1LG01g00600.1	355	437	437	566	556	531	531	375	224	533	509	521	599	448	448	375	472	387	418	575	390
Cp4.1LG01g00610.1	909	799	799	1805	1293	1867	1867	801	410	1456	2016	1433	1418	1277	1277	1644	1349	1418	1880	2347	2113
Cp4.1LG01g00620.1	258	271	271	551	538	475	475	471	207	395	499	431	442	371	371	307	331	413	574	553	662
Cp4.1LG01g00630.1	33	41	41	22	61	67	67	68	3	40	49	51	42	72	72	64	52	40	38	55	41
Cp4.1LG01g00640.1	251	277	277	349	371	347	347	392	169	409	424	423	404	323	323	343	346	363	347	422	417
Cp4.1LG01g00650.1	1216	1165	1165	590	773	870	870	549	1079	882	1738	925	1379	1200	1200	932	754	616	348	237	374
Cp4.1LG01g00660.1	0	0	0	0	0	0	0	0	0	0	0	0	0	0	0	0	0	0	0	0	0
Cp4.1LG01g00670.1	6	4	4	1	14	6	6	11	0	1	0	6	0	0	0	5	6	14	5	5	7
Cp4.1LG01g00680.1	110	47	47	27	29	49	49	45	19	59	113	63	27	38	38	69	21	83	25	12	17
Cp4.1LG01g00690.1	0	0	0	4	0	0	0	0	0	6	0	0	0	0	0	0	0	0	0	1	0
Cp4.1LG01g00700.1	1420	1384	1384	860	1097	1325	1325	762	1050	1125	2054	1407	2158	1402	1402	1092	1006	482	357	264	279
Cp4.1LG01g00710.1	385	288	288	322	367	323	323	409	240	418	305	241	305	206	206	267	228	369	245	301	220
Cp4.1LG01g00720.1	928	981	981	1095	914	1036	1036	877	621	1214	1391	1576	1312	1118	1118	1120	1145	1181	1104	895	924
Cp4.1LG01g00730.1	32	16	16	70	82	74	74	119	58	53	29	79	84	45	45	63	39	39	53	88	62
Cp4.1LG01g00740.1	179	160	160	195	163	143	143	76	66	151	296	173	211	222	222	115	138	178	155	88	93
Cp4.1LG01g00750.1	196	320	320	286	316	476	476	310	197	204	519	427	462	411	411	249	322	529	327	406	550
Cp4.1LG01g00760.1	219	253	253	198	138	124	124	91	109	237	568	333	270	169	169	267	234	121	126	104	137
Cp4.1LG01g00770.1	132	110	110	85	104	114	114	95	104	116	173	169	97	130	130	183	90	169	79	56	70
Cp4.1LG01g00780.1	12	4	4	20	24	21	21	17	14	23	17	14	3	14	14	7	7	39	21	6	10
Cp4.1LG01g00790.1	279	505	505	384	201	484	484	122	313	300	543	291	233	488	488	188	263	482	242	222	244
Cp4.1LG01g00800.1	17	11	11	106	18	48	48	2	0	24	287	30	23	10	10	15	55	104	13	26	9
Cp4.1LG01g00810.1	1356	1665	1665	3203	2922	3654	3654	2255	860	1745	2101	2326	2715	1805	1805	2208	2086	1452	2240	2789	2338
Cp4.1LG01g00820.1	14	0	0	33	1	52	52	12	0	10	16	2	58	9	9	0	0	10	11	0	12
Cp4.1LG01g00830.1	273	271	271	418	337	390	390	337	303	348	412	347	301	294	294	248	207	414	252	291	292
Cp4.1LG01g00840.1	5466	4185	4185	4954	4795	4779	4779	3700	1732	5913	5112	8197	7654	4724	4724	6676	6041	2852	3388	3390	2760
Cp4.1LG01g00850.1	0	0	0	0	0	0	0	0	0	0	0	0	0	0	0	0	0	0	0	0	0
Cp4.1LG01g00860.1	6	0	0	18	2	4	4	1	6	10	10	1	9	1	1	4	6	0	4	1	4
Cp4.1LG01g00870.1	0	0	0	0	0	1	1	0	0	0	2	0	0	3	3	0	0	0	0	0	0
Cp4.1LG01g00880.1	0	0	0	0	2	4	4	1	0	0	4	0	0	0	0	0	0	0	1	2	6
Cp4.1LG01g00890.1	0	1	1	0	0	0	0	0	0	0	0	0	0	0	0	0	0	3	0	0	0
Cp4.1LG01g00900.1	0	0	0	0	1	1	1	1	0	1	8	1	0	0	0	1	0	0	0	0	0
Cp4.1LG01g00910.1	498	601	601	655	512	716	716	341	518	615	1040	678	634	700	700	582	583	754	611	519	658
Cp4.1LG01g00920.1	0	0	0	0	0	0	0	1	0	0	0	0	1	0	0	0	0	0	0	0	0
Cp4.1LG01g00930.1	1	8	8	10	10	14	14	7	0	1	6	2	10	0	0	12	5	0	10	8	15
Cp4.1LG01g00940.1	768	583	583	642	538	572	572	438	185	972	1392	1095	907	609	609	647	805	429	509	599	544
Cp4.1LG01g00950.1	355	375	375	450	447	484	484	332	334	411	728	482	574	349	349	331	391	372	352	280	362
Cp4.1LG01g00960.1	213	369	369	541	349	406	406	261	174	325	426	416	404	387	387	288	257	626	459	283	312
Cp4.1LG01g00970.1	0	0	0	0	0	0	0	1	0	0	0	0	0	0	0	0	0	0	0	0	0
Cp4.1LG01g00980.1	593	409	409	1166	599	1169	1169	729	565	564	958	1001	747	578	578	880	804	572	747	1015	972
Cp4.1LG01g00990.1	978	1484	1484	1423	2142	2392	2392	1517	1498	1142	1022	1534	1592	1443	1443	1259	1075	1728	1518	2190	2123
Cp4.1LG01g01000.1	16	25	25	10	22	42	42	34	8	70	72	64	58	38	38	66	41	30	78	58	44
Cp4.1LG01g01010.1	353	426	426	412	142	280	280	199	227	680	831	754	334	346	346	569	585	436	187	199	196
Cp4.1LG01g01020.1	0	0	0	7	1	0	0	0	0	0	6	0	2	0	0	6	0	3	1	0	0
Cp4.1LG01g01030.1	349	365	365	549	428	486	486	345	222	410	648	470	513	389	389	367	360	423	363	432	434
Cp4.1LG01g01040.1	729	732	732	743	736	713	713	580	778	815	1043	712	789	701	701	682	531	702	508	490	592
Cp4.1LG01g01050.1	641	892	892	943	919	945	945	534	300	983	1207	1359	1113	1075	1075	866	1072	797	986	883	882
Cp4.1LG01g01060.1	280	265	265	306	201	291	291	191	299	233	444	215	219	294	294	206	156	357	210	256	201
Cp4.1LG01g01070.1	1566	1312	1312	3006	3372	2657	2657	2160	1347	2257	2213	3469	3709	2046	2046	2527	2725	2772	4688	3700	4852
Cp4.1LG01g01080.1	1051	1149	1149	1011	1312	1691	1691	1027	1439	954	990	1396	1393	1220	1220	1223	962	1327	1082	1345	1375
Cp4.1LG01g01090.1	148	200	200	282	221	304	304	183	232	290	482	268	297	250	250	258	213	241	249	190	206
Cp4.1LG01g01100.1	48759	51225	51225	30162	67180	47133	47133	56023	47378	41385	24911	50986	59320	38048	38048	49548	37007	37034	35256	51392	38631
Cp4.1LG01g01110.1	7386	8716	8716	6373	5221	6090	6090	3451	6714	10552	10447	9051	7198	5775	5775	6798	7359	7812	4330	3800	4274
Cp4.1LG01g01120.1	2099	2536	2536	3964	2071	2127	2127	1690	1065	4997	4876	4924	4641	2585	2585	3502	4922	1899	3713	3111	2958
Cp4.1LG01g01130.1	0	0	0	0	0	0	0	0	8	0	0	0	0	0	0	0	0	0	0	0	0
Cp4.1LG01g01140.1	1846	1736	1736	1765	2090	1859	1859	1258	1888	2338	3156	2626	2040	2500	2500	3283	1855	3705	2241	1956	2805
Cp4.1LG01g01150.1	465	671	671	753	500	545	545	391	356	723	1163	1002	780	613	613	900	1059	853	1153	1261	1452
Cp4.1LG01g01160.1	158	66	66	83	34	52	52	23	18	108	471	155	116	150	150	178	215	443	130	70	74
Cp4.1LG01g01170.1	0	0	0	0	0	1	1	0	0	0	17	0	1	1	1	4	0	0	0	1	0
Cp4.1LG01g01180.1	1290	1349	1349	1066	1021	1111	1111	810	967	1241	2144	1409	1304	1320	1320	1417	963	1303	820	879	940
Cp4.1LG01g01190.1	7	4	4	11	8	5	5	2	0	7	14	6	9	26	26	4	13	14	6	8	1
Cp4.1LG01g01200.1	50	44	44	45	92	96	96	56	32	17	160	70	93	83	83	48	55	110	60	73	88
Cp4.1LG01g01210.1	30	30	30	18	34	24	24	64	80	21	29	80	126	37	37	40	47	139	121	118	52
Cp4.1LG01g01220.1	111	193	193	115	127	79	79	110	194	156	235	257	171	158	158	192	201	98	103	69	60
Cp4.1LG01g01230.1	2380	2997	2997	4005	2455	2421	2421	1817	1156	5851	5499	5421	5479	3116	3116	3833	5115	2268	4349	3096	3167
Cp4.1LG01g01240.1	2070	2166	2166	2393	2321	2610	2610	1733	1930	3095	3503	4757	2963	3050	3050	4127	2874	4198	3425	2782	3448
Cp4.1LG01g01250.1	1187	1316	1316	862	1083	1097	1097	906	1026	1292	1436	1690	1447	1237	1237	1280	1076	1207	856	1023	880
Cp4.1LG01g01260.1	12	18	18	7	1	23	23	1	0	26	12	2	12	4	4	1	12	17	7	0	6
Cp4.1LG01g01270.1	50	34	34	40	53	92	92	26	26	12	128	63	67	76	76	33	38	75	45	49	66
Cp4.1LG01g01280.1	1608	1083	1083	2288	2101	2738	2738	1974	1945	1848	2360	2359	1812	1657	1657	2009	1532	2834	2583	2600	2714
Cp4.1LG01g01290.1	663	645	645	748	866	860	860	467	531	562	758	800	794	645	645	713	493	783	615	705	901
Cp4.1LG01g01300.1	0	0	0	0	15	0	0	3	0	0	2	13	6	6	6	10	23	8	3	8	3
Cp4.1LG01g01310.1	982	882	882	1436	992	1249	1249	907	651	1054	1208	1489	1249	918	918	904	897	684	1080	969	900
Cp4.1LG01g01320.1	505	550	550	510	649	520	520	616	223	460	595	764	812	487	487	632	556	430	471	563	411
Cp4.1LG01g01330.1	0	0	0	0	0	0	0	0	0	0	0	0	0	0	0	0	0	0	0	0	0
Cp4.1LG01g01340.1	0	0	0	0	0	0	0	0	0	0	0	0	0	0	0	0	0	4	0	0	0
Cp4.1LG01g01350.1	0	0	0	0	0	0	0	0	0	0	0	0	0	0	0	0	0	0	0	0	0
Cp4.1LG01g01360.1	714	607	607	646	748	721	721	431	378	493	821	584	776	525	525	743	435	711	661	696	831
Cp4.1LG01g01370.1	83	64	64	109	69	79	79	51	12	87	177	93	82	81	81	101	117	87	75	40	60
Cp4.1LG01g01380.1	2237	2170	2170	2403	1029	1618	1618	825	904	2852	5683	4950	3591	3140	3140	4286	4366	1985	1642	1179	1688
Cp4.1LG01g01390.1	434	573	573	700	545	633	633	556	376	592	699	628	848	524	524	518	498	609	533	503	519
Cp4.1LG01g01400.1	339	293	293	244	281	237	237	200	237	395	692	467	427	445	445	339	472	345	255	178	164
Cp4.1LG01g01410.1	461	349	349	768	1705	246	246	151	170	752	1263	915	611	769	769	1426	1058	949	911	669	854
Cp4.1LG01g01420.1	47	40	40	56	149	44	44	52	20	75	105	176	100	87	87	96	118	113	99	86	158
Cp4.1LG01g01430.1	5	13	13	6	14	6	6	5	0	12	31	7	2	20	20	4	7	18	3	6	10
Cp4.1LG01g01440.1	0	0	0	0	0	0	0	0	0	0	0	0	0	0	0	0	0	0	0	0	0
Cp4.1LG01g01450.1	1783	1934	1934	2447	1484	1650	1650	1159	1026	2205	3552	2484	2199	1890	1890	2053	1819	1997	1772	1544	1818
Cp4.1LG01g01460.1	90	109	109	24	26	36	36	42	46	59	48	89	47	80	80	82	41	20	26	18	14
Cp4.1LG01g01470.1	19	34	34	25	39	24	24	36	20	54	66	82	61	34	34	42	34	62	21	21	10
Cp4.1LG01g01480.1	561	572	572	929	804	866	866	644	533	568	830	706	862	559	559	577	534	990	671	622	682
Cp4.1LG01g01490.1	12	5	5	1	15	4	4	1	42	5	12	1	4	1	1	6	1	4	0	5	6
Cp4.1LG01g01500.1	95	74	74	35	107	56	56	54	18	53	62	88	51	36	36	120	74	61	59	68	77
Cp4.1LG01g01510.1	1552	2195	2195	1530	1556	1624	1624	2720	1187	1990	1361	1967	2810	1245	1245	1918	1579	919	942	920	1039
Cp4.1LG01g01520.1	1031	1053	1053	1885	1507	1463	1463	1221	639	1394	1985	2181	1632	1335	1335	1892	1646	1238	2228	1801	1954
Cp4.1LG01g01530.1	979	1709	1709	1639	1442	1659	1659	1143	730	1432	1859	2274	1667	1266	1266	1158	1324	1092	1285	980	1157
Cp4.1LG01g01540.1	159	197	197	169	164	221	221	113	166	138	379	166	183	206	206	196	109	200	134	196	239
Cp4.1LG01g01550.1	86	125	125	76	80	130	130	93	102	102	214	193	156	110	110	135	130	121	84	67	109
Cp4.1LG01g01560.1	797	891	891	1021	866	890	890	634	559	1040	932	1178	1205	943	943	1122	923	1087	871	864	868
Cp4.1LG01g01570.1	607	751	751	901	901	894	894	561	226	685	876	1147	916	554	554	673	816	533	665	617	662
Cp4.1LG01g01580.1	1727	2031	2031	2527	1742	2407	2407	1398	1718	1799	3244	2424	2437	1876	1876	2070	1703	2314	1942	1655	2012
Cp4.1LG01g01590.1	134	173	173	198	192	172	172	164	176	172	481	264	256	278	278	275	141	304	230	247	193
Cp4.1LG01g01600.1	194	268	268	311	105	151	151	121	73	402	483	480	334	257	257	262	361	133	207	144	107
Cp4.1LG01g01610.1	74	95	95	8	37	20	20	45	62	36	47	58	47	13	13	93	35	17	32	18	22
Cp4.1LG01g01620.1	149	123	123	59	95	99	99	55	106	173	194	115	170	139	139	178	97	111	95	73	120
Cp4.1LG01g01630.1	11	15	15	11	10	21	21	16	4	11	21	33	17	7	7	20	8	14	14	11	10
Cp4.1LG01g01640.1	30	69	69	29	38	66	66	37	36	80	138	79	72	82	82	46	69	38	35	52	43
Cp4.1LG01g01650.1	930	1314	1314	406	1435	567	567	1232	1226	547	590	1682	806	641	641	1390	995	531	635	1288	828
Cp4.1LG01g01660.1	369	326	326	378	293	421	421	312	277	449	533	511	477	424	424	459	312	329	342	291	312
Cp4.1LG01g01670.1	36	52	52	64	64	85	85	38	114	70	68	109	100	43	43	82	57	103	53	47	52
Cp4.1LG01g01680.1	16	41	41	12	2	17	17	17	36	33	26	15	12	40	40	50	14	34	19	12	44
Cp4.1LG01g01690.1	57	81	81	91	87	77	77	69	78	116	191	186	135	179	179	160	126	104	98	93	153
Cp4.1LG01g01700.1	81	111	111	105	294	212	212	196	207	77	73	63	157	129	129	84	51	57	58	96	39
Cp4.1LG01g01710.1	0	0	0	0	0	0	0	0	0	0	0	0	0	0	0	0	0	0	0	0	0
Cp4.1LG01g01720.1	225	207	207	172	143	229	229	158	216	269	325	213	231	223	223	215	162	240	142	190	177
Cp4.1LG01g01730.1	313	419	419	408	420	332	332	238	204	383	367	561	402	310	310	318	346	314	390	317	291
Cp4.1LG01g01740.1	3035	2701	2701	2197	3283	2842	2842	2333	2494	2362	3593	2354	2952	1787	1787	2427	1660	1664	1489	1756	1502
Cp4.1LG01g01750.1	1299	1195	1195	5050	612	1080	1080	379	113	1024	1490	976	841	512	512	506	519	1267	1005	335	466
Cp4.1LG01g01760.1	272	257	257	346	388	311	311	270	257	247	395	427	383	256	256	295	261	386	335	284	318
Cp4.1LG01g01770.1	296	310	310	229	284	288	288	193	228	278	443	373	354	303	303	364	237	281	230	205	259
Cp4.1LG01g01780.1	716	659	659	905	648	925	925	602	298	913	1311	1291	1128	947	947	1101	1100	714	875	897	966
Cp4.1LG01g01790.1	1156	616	616	515	1185	1143	1143	1294	531	791	734	463	564	279	279	302	325	214	344	476	317
Cp4.1LG01g01800.1	7	3	3	1	8	5	5	2	6	8	3	1	6	2	2	0	1	0	1	0	6
Cp4.1LG01g01810.1	0	0	0	0	0	0	0	0	0	0	0	0	0	0	0	0	0	0	0	0	0
Cp4.1LG01g01820.1	157	163	163	304	238	250	250	260	108	218	339	272	258	240	240	227	167	260	249	223	199
Cp4.1LG01g01830.1	32	13	13	4	23	3	3	10	19	5	3	1	1	7	7	8	0	4	1	6	6
Cp4.1LG01g01840.1	234	376	376	430	311	395	395	300	235	412	400	442	447	312	312	299	230	418	453	310	401
Cp4.1LG01g01850.1	148	280	280	320	311	371	371	266	64	253	203	315	386	247	247	295	315	159	323	264	197
Cp4.1LG01g01860.1	0	0	0	0	0	8	8	0	0	0	0	3	1	0	0	0	1	0	0	0	0
Cp4.1LG01g01870.1	65456	56692	56692	51244	119977	81002	81002	88144	61276	51363	22194	58997	73165	52656	52656	61182	41463	54705	51034	82862	54519
Cp4.1LG01g01880.1	342	422	422	320	176	245	245	206	102	353	481	514	435	246	246	347	380	201	188	156	173
Cp4.1LG01g01890.1	472	369	369	681	673	583	583	538	376	534	563	466	481	415	415	424	335	763	491	410	437
Cp4.1LG01g01900.1	406	927	927	631	1086	942	942	627	598	462	647	730	789	651	651	546	580	787	690	668	839
Cp4.1LG01g01910.1	381	475	475	646	755	724	724	682	235	687	551	688	808	589	589	558	533	661	561	675	662
Cp4.1LG01g01920.1	72	47	47	82	50	65	65	94	38	97	193	67	81	83	83	67	61	82	26	27	46
Cp4.1LG01g01930.1	687	539	539	1001	838	982	982	566	564	769	1104	632	994	764	764	727	618	745	693	657	818
Cp4.1LG01g01940.1	0	1	1	2	5	0	0	10	0	18	5	14	9	0	0	4	7	18	5	7	4
Cp4.1LG01g01950.1	0	2	2	7	0	14	14	0	0	1	2	0	12	18	18	3	1	8	12	3	2
Cp4.1LG01g01960.1	544	870	870	820	578	895	895	485	214	642	889	769	725	566	566	622	477	340	369	369	405
Cp4.1LG01g01970.1	7	2	2	0	16	4	4	0	0	1	5	3	2	8	8	0	1	0	3	1	0
Cp4.1LG01g01980.1	764	754	754	1095	1357	1360	1360	857	772	754	1210	1279	1568	1310	1310	1071	929	1454	1328	1497	1506
Cp4.1LG01g01990.1	128	91	91	128	129	130	130	156	91	123	119	80	102	61	61	83	69	178	113	62	70
Cp4.1LG01g02000.1	338	416	416	366	271	304	304	197	226	440	643	487	401	429	429	341	346	618	417	294	314
Cp4.1LG01g02010.1	411	379	379	324	248	312	312	166	232	380	535	522	397	314	314	374	423	434	350	230	239
Cp4.1LG01g02020.1	7	5	5	17	5	14	14	24	0	10	20	11	7	16	16	30	7	30	37	11	4
Cp4.1LG01g02030.1	377	344	344	509	619	688	688	503	290	558	482	661	620	439	439	527	406	580	391	628	564
Cp4.1LG01g02040.1	198	152	152	241	180	124	124	127	245	265	336	108	124	93	93	124	103	151	88	129	86
Cp4.1LG01g02050.1	25	13	13	66	17	24	24	25	28	19	43	42	68	28	28	21	22	36	39	30	29
Cp4.1LG01g02060.1	892	1122	1122	956	805	1297	1297	665	744	1012	1807	792	930	607	607	803	798	482	659	612	608
Cp4.1LG01g02070.1	44	73	73	152	62	168	168	51	22	38	66	87	144	96	96	77	71	110	166	131	152
Cp4.1LG01g02080.1	3	2	2	15	20	1	1	7	2	8	15	0	10	2	2	4	6	2	1	1	4
Cp4.1LG01g02090.1	0	0	0	3	5	0	0	5	0	5	6	1	0	0	0	2	0	0	2	3	0
Cp4.1LG01g02100.1	0	5	5	0	5	12	12	6	14	10	4	1	0	0	0	0	1	14	1	2	1
Cp4.1LG01g02110.1	311	234	234	400	544	578	578	291	184	389	282	419	412	357	357	427	290	427	308	504	360
Cp4.1LG01g02120.1	539	475	475	656	682	674	674	543	287	560	624	682	595	512	512	586	404	599	594	545	512
Cp4.1LG01g02130.1	13	4	4	4	0	0	0	4	0	0	1	0	0	0	0	2	0	4	8	4	0
Cp4.1LG01g02140.1	541	430	430	749	791	908	908	528	579	542	776	702	1028	935	935	665	488	1081	775	929	1037
Cp4.1LG01g02150.1	33	27	27	36	32	20	20	23	21	59	46	7	12	13	13	16	11	19	8	6	8
Cp4.1LG01g02160.1	418	451	451	516	390	474	474	262	331	390	847	728	744	465	465	476	520	485	462	456	438
Cp4.1LG01g02170.1	17	30	30	7	2	17	17	10	14	9	39	4	2	15	15	17	1	28	7	0	9
Cp4.1LG01g02180.1	637	791	791	994	691	978	978	721	467	791	934	1127	1030	722	722	810	890	796	808	889	942
Cp4.1LG01g02190.1	194	269	269	282	238	276	276	167	237	277	417	453	377	318	318	315	363	275	248	244	205
Cp4.1LG01g02200.1	11	9	9	3	19	21	21	23	0	26	33	3	9	12	12	2	2	0	13	24	10
Cp4.1LG01g02210.1	104	81	81	85	92	111	111	79	50	59	92	124	108	101	101	132	72	128	81	75	100
Cp4.1LG01g02220.1	27	0	0	11	0	1	1	0	0	12	69	2	0	9	9	13	5	16	0	0	0
Cp4.1LG01g02230.1	666	464	464	658	709	682	682	607	560	510	1281	615	695	629	629	516	588	544	446	437	439
Cp4.1LG01g02240.1	0	0	0	1	0	0	0	0	0	0	0	0	0	4	4	0	0	0	0	0	0
Cp4.1LG01g02250.1	39	66	66	21	13	12	12	12	22	59	80	66	20	35	35	36	42	18	20	6	11
Cp4.1LG01g02260.1	106	97	97	161	121	148	148	122	28	167	120	300	190	135	135	148	176	94	116	132	127
Cp4.1LG01g02270.1	76	77	77	76	76	71	71	58	48	92	89	145	116	64	64	55	97	41	56	24	18
Cp4.1LG01g02280.1	329	363	363	336	142	228	228	237	272	459	594	404	427	308	308	467	304	372	398	336	358
Cp4.1LG01g02290.1	8	3	3	1	14	4	4	8	0	7	13	9	7	9	9	11	2	14	11	6	9
Cp4.1LG01g02300.1	126	207	207	342	105	217	217	72	68	199	281	223	329	160	160	205	215	112	179	152	119
Cp4.1LG01g02310.1	26	9	9	21	5	15	15	24	6	12	23	10	30	12	12	20	8	34	29	10	10
Cp4.1LG01g02320.1	1	0	0	2	3	0	0	7	0	4	2	2	0	0	0	0	3	0	1	0	0
Cp4.1LG01g02330.1	2977	2470	2470	3085	2445	3357	3357	2454	3192	3620	5542	3528	3007	2979	2979	3529	2308	3378	2931	2798	3242
Cp4.1LG01g02340.1	76	45	45	107	40	33	33	51	18	105	183	103	124	69	69	118	133	61	56	77	42
Cp4.1LG01g02350.1	0	35	35	6	12	14	14	15	4	43	67	16	15	12	12	16	5	23	30	12	32
Cp4.1LG01g02360.1	56	53	53	61	61	76	76	141	46	56	77	52	72	20	20	30	40	40	15	60	41
Cp4.1LG01g02370.1	91	97	97	107	44	76	76	69	111	130	230	188	111	84	84	132	87	86	59	78	107
Cp4.1LG01g02380.1	44	36	36	68	152	103	103	231	9	41	88	81	121	59	59	62	55	59	88	108	77
Cp4.1LG01g02390.1	20	7	7	28	106	43	43	48	88	15	9	9	1	20	20	7	21	25	27	59	30
Cp4.1LG01g02400.1	6	0	0	0	0	0	0	0	0	0	0	2	0	0	0	2	1	4	0	0	0
Cp4.1LG01g02410.1	270	221	221	297	258	211	211	152	131	252	292	353	289	289	289	251	297	235	231	237	229
Cp4.1LG01g02420.1	365	243	243	237	225	271	271	344	192	352	325	300	265	243	243	293	195	257	197	226	167
Cp4.1LG01g02430.1	242	150	150	309	125	199	199	218	4	273	252	247	217	93	93	192	178	121	201	149	122
Cp4.1LG01g02440.1	212	348	348	316	499	338	338	478	211	256	216	401	281	267	267	325	205	207	316	507	380
Cp4.1LG01g02450.1	1127	2665	2665	1041	1098	705	705	1459	577	1511	780	4496	1261	2155	2155	2713	2146	2527	2658	2290	1993
Cp4.1LG01g02460.1	115	79	79	75	84	50	50	70	47	98	110	124	98	82	82	104	101	61	98	78	73
Cp4.1LG01g02470.1	1639	1895	1895	1874	1841	1947	1947	1630	1757	1760	2265	2093	2370	1862	1862	1631	1698	2152	1814	1472	1714
Cp4.1LG01g02480.1	318	401	401	340	416	404	404	434	188	426	564	518	437	403	403	458	356	408	401	435	380
Cp4.1LG01g02490.1	255	297	297	381	761	623	623	570	192	286	198	727	621	363	363	377	460	623	654	709	613
Cp4.1LG01g02500.1	132	109	109	127	114	138	138	104	65	168	122	112	130	88	88	102	117	69	84	62	73
Cp4.1LG01g02510.1	65	79	79	50	53	32	32	172	28	37	76	87	82	52	52	76	42	24	55	38	26
Cp4.1LG01g02520.1	0	0	0	0	0	0	0	1	0	5	2	0	0	0	0	0	0	0	0	1	0
Cp4.1LG01g02530.1	0	0	0	0	0	0	0	0	0	0	0	0	0	0	0	0	0	0	0	0	0
Cp4.1LG01g02540.1	1045	712	712	1054	379	784	784	378	471	906	1951	1119	961	951	951	823	811	783	808	683	796
Cp4.1LG01g02550.1	21	21	21	47	30	25	25	22	0	14	31	24	24	3	3	5	4	17	24	53	38
Cp4.1LG01g02560.1	30	10	10	42	12	5	5	1	8	62	12	62	52	40	40	34	34	38	10	20	20
Cp4.1LG01g02570.1	749	840	840	511	919	727	727	564	522	727	903	704	683	764	764	797	518	726	568	611	696
Cp4.1LG01g02580.1	4	1	1	0	1	10	10	0	14	0	0	0	2	6	6	3	0	0	7	2	0
Cp4.1LG01g02590.1	3	2	2	10	5	4	4	2	0	1	14	14	11	4	4	9	1	10	5	0	0
Cp4.1LG01g02600.1	1	14	14	1	8	7	7	7	0	4	25	7	3	14	14	9	7	16	5	15	5
Cp4.1LG01g02610.1	20	20	20	15	19	22	22	6	0	6	11	17	14	17	17	22	4	7	10	1	6
Cp4.1LG01g02620.1	6	24	24	9	5	20	20	7	16	16	24	14	42	11	11	9	12	62	12	22	9
Cp4.1LG01g02630.1	536	491	491	686	628	658	658	468	514	678	823	552	630	500	500	607	486	630	610	551	526
Cp4.1LG01g02640.1	1	2	2	0	8	1	1	13	0	6	0	12	4	6	6	2	1	0	1	5	18
Cp4.1LG01g02650.1	66	119	119	95	63	95	95	65	26	100	135	119	96	73	73	87	37	130	69	59	59
Cp4.1LG01g02660.1	96	84	84	121	58	67	67	36	40	98	109	114	104	58	58	77	79	48	55	55	43
Cp4.1LG01g02670.1	1630	1642	1642	3411	2323	2615	2615	1739	840	2290	2920	1795	2624	2098	2098	1580	1680	1819	1935	1580	1785
Cp4.1LG01g02680.1	2803	2420	2420	2638	2220	2906	2906	2215	1603	2596	4508	2524	2460	2128	2128	2110	2160	2195	1384	1376	1271
Cp4.1LG01g02690.1	26	45	45	41	36	25	25	18	90	53	71	54	10	48	48	48	23	16	17	9	23
Cp4.1LG01g02700.1	6	2	2	4	3	3	3	4	0	0	36	3	2	17	17	8	13	10	10	4	8
Cp4.1LG01g02710.1	0	0	0	0	0	0	0	0	0	0	0	0	0	0	0	0	0	0	0	0	0
Cp4.1LG01g02720.1	1062	528	528	827	309	1257	1257	371	460	729	1258	262	359	633	633	332	282	710	195	233	279
Cp4.1LG01g02730.1	3143	3946	3946	2221	2922	3555	3555	4057	1710	3232	2408	4278	3734	2667	2667	3723	2623	2363	2371	3075	2674
Cp4.1LG01g02740.1	535	586	586	653	638	613	613	519	486	679	585	779	732	545	545	614	530	545	561	653	492
Cp4.1LG01g02750.1	1	0	0	0	6	5	5	2	16	6	4	0	7	0	0	4	0	0	0	1	4
Cp4.1LG01g02760.1	1771	1757	1757	4694	1806	2471	2471	736	618	3748	5578	1966	4403	2389	2389	1506	2105	920	1668	1465	1051
Cp4.1LG01g02770.1	44	32	32	80	28	93	93	24	46	42	33	100	133	64	64	89	47	91	73	53	54
Cp4.1LG01g02780.1	45	43	43	55	79	35	35	59	54	44	36	40	35	24	24	27	9	28	19	21	24
Cp4.1LG01g02790.1	1	0	0	0	1	0	0	3	0	0	2	0	4	0	0	0	0	0	0	0	1
Cp4.1LG01g02800.1	7	30	30	33	55	46	46	25	10	16	1	2	9	10	10	25	8	36	48	41	24
Cp4.1LG01g02810.1	47	51	51	62	33	75	75	23	48	58	224	35	43	42	42	33	91	19	31	16	27
Cp4.1LG01g02820.1	386	326	326	599	392	504	504	278	182	565	914	461	490	398	398	538	409	423	383	347	479
Cp4.1LG01g02830.1	718	853	853	1030	1496	1198	1198	1304	503	919	1017	675	948	675	675	682	579	566	548	576	685
Cp4.1LG01g02840.1	163	77	77	164	278	176	176	149	90	61	138	188	354	259	259	249	127	287	195	331	395
Cp4.1LG01g02850.1	0	0	0	0	0	0	0	0	0	0	0	0	0	0	0	0	0	0	0	0	0
Cp4.1LG01g02860.1	3625	7738	7738	3928	2629	4609	4609	2924	2830	3644	4430	2265	5169	5237	5237	3376	3423	1497	1913	2157	2403
Cp4.1LG01g02870.1	1857	1719	1719	2545	2088	2497	2497	1633	2133	1885	3569	1678	1793	2147	2147	1755	1500	2179	1950	1959	2518
Cp4.1LG01g02880.1	145	220	220	153	177	209	209	122	176	163	305	162	241	201	201	169	157	96	105	106	188
Cp4.1LG01g02890.1	174	273	273	221	186	280	280	190	174	234	344	365	274	256	256	320	227	509	322	277	271
Cp4.1LG01g02900.1	662	505	505	811	723	855	855	860	378	746	710	1196	1030	671	671	800	705	726	985	950	704
Cp4.1LG01g02910.1	534	716	716	837	699	961	961	633	427	546	1039	928	1205	755	755	713	732	807	794	831	688
Cp4.1LG01g02920.1	427	387	387	448	390	568	568	272	426	361	427	494	485	343	343	384	215	540	355	405	402
Cp4.1LG01g02930.1	104	98	98	43	24	67	67	28	100	109	290	149	163	99	99	82	103	65	37	33	19
Cp4.1LG01g02940.1	747	746	746	1105	1067	1015	1015	1203	486	1113	938	971	1151	655	655	647	737	814	533	414	494
Cp4.1LG01g02950.1	260	320	320	286	226	250	250	154	126	307	377	465	336	307	307	314	404	294	308	225	236
Cp4.1LG01g02960.1	53	48	48	54	51	51	51	82	57	50	99	89	61	47	47	56	42	54	60	65	76
Cp4.1LG01g02970.1	685	598	598	801	533	747	747	364	450	714	1315	905	1078	809	809	592	847	484	489	399	440
Cp4.1LG01g02980.1	0	6	6	4	0	0	0	4	0	6	0	1	0	3	3	1	2	3	1	1	2
Cp4.1LG01g02990.1	59	80	80	55	55	46	46	24	47	69	242	144	174	141	141	70	128	37	34	19	11
Cp4.1LG01g03000.1	0	0	0	0	0	0	0	0	0	0	0	0	0	0	0	0	0	0	0	0	0
Cp4.1LG01g03010.1	0	0	0	0	0	0	0	0	0	0	0	0	0	0	0	0	0	0	0	0	0
Cp4.1LG01g03020.1	5013	5545	5545	5593	5743	7547	7547	3826	4984	4630	6795	5339	7566	5985	5985	4750	4597	4732	4374	5649	6023
Cp4.1LG01g03030.1	2461	991	991	854	1196	735	735	881	822	1960	2883	3018	2068	1950	1950	3117	2442	1462	1496	1788	1553
Cp4.1LG01g03040.1	964	958	958	846	1076	940	940	775	1069	1070	1048	907	983	1041	1041	1049	749	1214	809	795	842
Cp4.1LG01g03050.1	2	0	0	7	4	4	4	0	8	12	19	9	20	6	6	2	5	2	5	12	14
Cp4.1LG01g03060.1	4600	5788	5788	7346	8774	7732	7732	4797	4243	6232	9977	6799	9404	8409	8409	5440	5981	6682	7087	7802	8676
Cp4.1LG01g03070.1	339	203	203	236	368	285	285	323	299	240	391	216	242	218	218	185	178	340	188	185	230
Cp4.1LG01g03080.1	1124	1228	1228	834	2718	1345	1345	1501	1775	1363	953	1072	774	696	696	824	589	2495	1082	2148	1458
Cp4.1LG01g03090.1	559	565	565	961	848	890	890	693	405	728	613	797	756	716	716	759	637	858	931	850	873
Cp4.1LG01g03100.1	114	125	125	208	60	121	121	28	20	191	300	267	205	122	122	132	216	29	112	103	67
Cp4.1LG01g03110.1	1317	1298	1298	2167	1273	1553	1553	869	692	1542	2912	1879	1919	1745	1745	1437	1742	1466	1811	1229	1631
Cp4.1LG01g03120.1	29	27	27	26	46	81	81	54	0	42	24	30	18	4	4	19	2	51	54	36	27
Cp4.1LG01g03130.1	474	624	624	854	806	743	743	626	343	686	886	948	958	635	635	705	760	643	807	714	774
Cp4.1LG01g03140.1	4924	9751	9751	4630	3142	5756	5756	3519	4301	4832	5680	3028	6502	6752	6752	4496	4368	2291	2907	2859	3405
Cp4.1LG01g03150.1	143	137	137	195	170	138	138	145	39	148	215	180	109	93	93	131	126	125	94	134	132
Cp4.1LG01g03160.1	289	270	270	280	219	238	238	147	152	273	433	354	304	290	290	291	168	272	265	256	280
Cp4.1LG01g03170.1	607	1051	1051	1268	1741	1204	1204	920	635	1083	827	1476	1339	911	911	936	1028	847	1278	1454	1353
Cp4.1LG01g03180.1	106	118	118	138	174	213	213	123	104	84	152	171	114	78	78	85	109	96	102	116	147
Cp4.1LG01g03190.1	129	171	171	188	181	160	160	216	112	126	234	275	251	145	145	190	200	203	251	209	175
Cp4.1LG01g03200.1	546	674	674	785	551	704	704	509	570	685	1168	765	908	688	688	723	575	821	599	675	734
Cp4.1LG01g03210.1	310	236	236	342	184	274	274	244	371	223	615	257	431	226	226	313	343	198	324	145	282
Cp4.1LG01g03220.1	0	0	0	0	1	0	0	0	0	1	3	0	0	0	0	1	0	0	0	1	4
Cp4.1LG01g03230.1	4	4	4	2	4	7	7	12	0	6	22	8	9	3	3	7	8	21	1	10	3
Cp4.1LG01g03240.1	464	594	594	644	829	678	678	653	540	664	572	708	696	443	443	575	503	584	550	846	544
Cp4.1LG01g03250.1	288	296	296	328	210	268	268	239	312	367	534	350	364	368	368	385	290	403	279	277	434
Cp4.1LG01g03260.1	0	0	0	4	1	1	1	0	4	0	4	0	8	2	2	0	4	4	4	1	0
Cp4.1LG01g03270.1	115	135	135	127	70	127	127	88	169	169	263	162	160	96	96	104	135	167	77	53	80
Cp4.1LG01g03280.1	16	31	31	24	25	14	14	30	4	20	26	28	39	24	24	8	11	27	17	32	32
Cp4.1LG01g03290.1	482	592	592	803	544	540	540	360	343	487	538	630	664	469	469	562	486	814	572	523	642
Cp4.1LG01g03300.1	28	30	30	22	30	33	33	24	0	29	14	30	32	8	8	17	17	10	18	14	26
Cp4.1LG01g03310.1	1373	1074	1074	1378	989	1094	1094	1309	963	1418	1643	1478	1335	909	909	1449	883	1623	1285	1214	1037
Cp4.1LG01g03320.1	0	0	0	0	0	0	0	0	0	0	0	0	0	0	0	0	0	0	0	0	0
Cp4.1LG01g03330.1	2	0	0	1	0	1	1	1	0	0	2	0	2	1	1	3	1	1	1	0	1
Cp4.1LG01g03340.1	0	0	0	0	0	0	0	0	0	0	0	0	0	0	0	0	0	0	0	0	0
Cp4.1LG01g03350.1	171	174	174	303	226	189	189	249	122	264	243	294	234	113	113	208	239	196	213	174	98
Cp4.1LG01g03360.1	88	93	93	120	100	120	120	94	144	131	161	144	152	110	110	134	126	183	93	127	124
Cp4.1LG01g03370.1	200	97	97	145	160	205	205	208	94	287	203	314	298	119	119	156	327	28	113	83	70
Cp4.1LG01g03380.1	190	199	199	234	171	278	278	185	270	196	269	349	156	251	251	204	258	419	280	214	166
Cp4.1LG01g03390.1	472	524	524	667	563	652	652	576	385	570	713	603	627	534	534	553	496	470	616	523	530
Cp4.1LG01g03400.1	283	287	287	409	376	335	335	326	140	401	426	540	430	317	317	337	398	178	239	279	218
Cp4.1LG01g03410.1	296	453	453	482	346	365	365	251	148	487	854	507	534	470	470	482	442	436	439	237	396
Cp4.1LG01g03420.1	121	68	68	123	8	44	44	28	0	148	282	254	118	69	69	332	358	65	149	184	236
Cp4.1LG01g03430.1	0	0	0	0	0	1	1	1	0	0	0	0	0	0	0	0	0	0	0	0	0
Cp4.1LG01g03440.1	1007	1031	1031	1513	1332	1478	1478	1010	646	1302	1778	1585	1305	1332	1332	1522	1321	995	1382	1334	1513
Cp4.1LG01g03450.1	84	86	86	184	120	366	366	95	76	91	80	50	72	83	83	47	10	55	55	56	106
Cp4.1LG01g03460.1	0	0	0	4	0	5	5	0	0	0	0	1	4	0	0	2	0	0	0	0	0
Cp4.1LG01g03470.1	1	4	4	0	0	0	0	2	0	9	12	1	0	4	4	0	0	0	1	0	0
Cp4.1LG01g03480.1	0	0	0	1	0	0	0	0	0	2	4	4	0	0	0	0	8	0	4	0	6
Cp4.1LG01g03490.1	236	311	311	364	386	396	396	213	121	375	612	473	421	369	369	362	322	224	292	263	404
Cp4.1LG01g03500.1	241	143	143	255	180	228	228	127	111	286	461	408	199	224	224	484	430	252	343	283	469
Cp4.1LG01g03510.1	413	478	478	753	419	777	777	261	381	438	678	597	495	389	389	388	424	568	698	522	595
Cp4.1LG01g03520.1	0	0	0	0	0	0	0	0	0	0	0	0	0	0	0	0	0	0	0	1	0
Cp4.1LG01g03530.1	38	104	104	130	41	124	124	79	6	198	27	367	166	271	271	355	207	429	652	361	498
Cp4.1LG01g03540.1	1074	1212	1212	1486	1240	1256	1256	1136	816	1386	1911	1536	1592	1311	1311	1496	1150	1269	1217	1158	1382
Cp4.1LG01g03550.1	26	4	4	8	0	6	6	5	0	9	24	4	1	7	7	34	4	7	15	9	3
Cp4.1LG01g03560.1	38	85	85	49	76	57	57	83	28	61	26	77	97	31	31	59	44	55	67	55	45
Cp4.1LG01g03570.1	36	27	27	27	19	43	43	38	44	29	39	26	34	23	23	19	21	10	18	28	23
Cp4.1LG01g03580.1	0	0	0	0	0	1	1	0	0	0	0	0	0	0	0	0	0	0	0	0	0
Cp4.1LG01g03590.1	271	211	211	174	78	92	92	84	42	202	357	260	169	146	146	182	167	86	73	57	80
Cp4.1LG01g03600.1	100	119	119	127	161	208	208	128	94	167	106	223	117	144	144	162	117	156	130	180	176
Cp4.1LG01g03610.1	0	0	0	4	0	0	0	0	0	0	0	1	1	2	2	8	0	12	6	4	2
Cp4.1LG01g03620.1	465	536	536	340	253	323	323	163	94	341	870	413	279	344	344	455	248	193	192	113	172
[truncated: 25,871 more rows]
