# Supplementary material for: Phospholipid production and signaling by a plant defense inducer against Podosphaera xanthii is genotype-dependent
Source: Hortic Res. 2024 Jul 12;11(9):uhae190. doi: 10.1093/hr/uhae190 (PMC11377184; doi:10.1093/hr/uhae190)
Supplement: Web_Material_uhae190 [file web_material_uhae190.zip › Supplementary_Data_Set_S2.xlsx]

## Sheet: S_Rs vs S_W
RNA-seq data for S_Rs vs S_W comparison
non-significant: padj>0.05
upregulated: (padj < 0.05, log2FC ≥ 1, 625 genes)
downregulated (padj < 0.05, log2FC ≤ -1, 1041 genes)
gene	baseMean	log2FoldChange	lfcSE	stat	pvalue	padj
Cp4.1LG15g00630	920.684	3.49164	0.223651	15.612	6.04e-55	1.31e-50
Cp4.1LG04g06600	165.943	5.14845	0.499476	10.3077	6.5e-25	7.04e-21
Cp4.1LG00g05030	160.098	-5.15444	0.529313	-9.73799	2.08e-22	1.5e-18
Cp4.1LG08g09910	159.609	-3.93384	0.414658	-9.48695	2.38e-21	1.29e-17
Cp4.1LG01g25940	158.657	5.43691	0.600827	9.04904	1.44e-19	6.24e-16
Cp4.1LG08g10960	2906.16	4.45791	0.50513	8.82528	1.09e-18	3.94e-15
Cp4.1LG03g07520	1562.8	1.36591	0.171296	7.97396	1.54e-15	4.75e-12
Cp4.1LG06g01630	7984.53	1.53975	0.19969	7.71072	1.25e-14	3.38e-11
Cp4.1LG16g03550	476.843	-2.03074	0.267928	-7.57944	3.47e-14	8.35e-11
Cp4.1LG09g05430	177.409	-2.79664	0.374152	-7.47461	7.74e-14	1.68e-10
Cp4.1LG02g10340	537.621	1.68465	0.228248	7.38078	1.57e-13	3.03e-10
Cp4.1LG04g09280	927.852	-3.1943	0.433304	-7.37196	1.68e-13	3.03e-10
Cp4.1LG19g02000	1056.77	1.51724	0.206694	7.34051	2.13e-13	3.54e-10
Cp4.1LG00g13010	62.8856	6.74841	0.931015	7.24844	4.22e-13	6.52e-10
Cp4.1LG04g08720	1619.92	-1.27181	0.176374	-7.21088	5.56e-13	8.02e-10
Cp4.1LG02g09180	334.34	2.20348	0.311076	7.08341	1.41e-12	1.85e-09
Cp4.1LG07g08420	1345.16	1.94512	0.274768	7.07915	1.45e-12	1.85e-09
Cp4.1LG06g04490	2188.04	1.70233	0.244142	6.97271	3.11e-12	3.74e-09
Cp4.1LG17g04230	1952.88	-1.22636	0.177133	-6.92337	4.41e-12	5.02e-09
Cp4.1LG08g12370	628.526	1.27738	0.18611	6.86359	6.72e-12	7.27e-09
Cp4.1LG02g01650	219.091	3.56303	0.520111	6.85052	7.36e-12	7.58e-09
Cp4.1LG19g02840	183.953	1.9044	0.280861	6.7806	1.2e-11	1.18e-08
Cp4.1LG12g05050	301.638	1.97941	0.295588	6.69653	2.13e-11	2.01e-08
Cp4.1LG03g01280	1614.14	2.74652	0.419431	6.54822	5.82e-11	5.25e-08
Cp4.1LG01g09580	440.53	1.42827	0.21952	6.5063	7.7e-11	6.67e-08
Cp4.1LG03g16390	519.939	-1.4605	0.225984	-6.46285	1.03e-10	8.55e-08
Cp4.1LG14g08790	70.7614	-5.83826	0.90443	-6.45518	1.08e-10	8.67e-08
Cp4.1LG08g04330	1075.84	1.42343	0.22351	6.36854	1.91e-10	1.48e-07
Cp4.1LG01g12940	1290.45	1.11516	0.175389	6.3582	2.04e-10	1.52e-07
Cp4.1LG05g05710	1884.77	-1.7657	0.280763	-6.28895	3.2e-10	2.28e-07
Cp4.1LG20g08860	1224.62	1.21196	0.192824	6.28529	3.27e-10	2.28e-07
Cp4.1LG17g05270	34.0463	8.73833	1.39559	6.26139	3.82e-10	2.58e-07
Cp4.1LG01g04230	45.6999	-3.59318	0.577756	-6.2192	5e-10	3.28e-07
Cp4.1LG08g13390	1632.81	-1.14759	0.185306	-6.19294	5.91e-10	3.76e-07
Cp4.1LG05g08320	552.461	1.46832	0.237831	6.17379	6.67e-10	4.12e-07
Cp4.1LG01g09090	2192.07	-1.67523	0.273193	-6.13206	8.68e-10	5.07e-07
Cp4.1LG09g02440	591.794	-1.46073	0.238188	-6.13268	8.64e-10	5.07e-07
Cp4.1LG19g01560	76.824	-3.23119	0.529039	-6.10766	1.01e-09	5.76e-07
Cp4.1LG00g10050	395.708	2.92135	0.482437	6.0554	1.4e-09	7.77e-07
Cp4.1LG02g02980	623.388	1.35389	0.224052	6.04276	1.51e-09	8.2e-07
Cp4.1LG18g02320	391.59	-1.50283	0.24962	-6.02045	1.74e-09	9.18e-07
Cp4.1LG10g05200	1452.82	1.0261	0.171755	5.97421	2.31e-09	1.19e-06
Cp4.1LG01g02760	2742.25	1.03216	0.173407	5.95224	2.65e-09	1.29e-06
Cp4.1LG05g04920	872.339	1.15539	0.194199	5.9495	2.69e-09	1.29e-06
Cp4.1LG20g01840	200.06	-1.89344	0.317885	-5.95637	2.58e-09	1.29e-06
Cp4.1LG03g01160	294.519	-2.10262	0.354263	-5.93521	2.93e-09	1.38e-06
Cp4.1LG12g03320	128.773	2.36965	0.403776	5.86873	4.39e-09	1.98e-06
Cp4.1LG16g09180	201.807	-1.54896	0.263866	-5.87028	4.35e-09	1.98e-06
Cp4.1LG01g07170	606.789	-1.70814	0.29156	-5.85862	4.67e-09	2.06e-06
Cp4.1LG20g00820	1242.8	-1.14578	0.196085	-5.8433	5.12e-09	2.22e-06
Cp4.1LG10g09730	22.8954	8.16322	1.39865	5.83652	5.33e-09	2.26e-06
Cp4.1LG03g02640	99.1587	-2.04574	0.354042	-5.77824	7.55e-09	3.14e-06
Cp4.1LG08g00710	66.3453	-2.74948	0.478142	-5.75033	8.91e-09	3.61e-06
Cp4.1LG10g11660	10234.1	1.08057	0.187969	5.74866	9e-09	3.61e-06
Cp4.1LG13g11000	485.969	1.47348	0.258303	5.70447	1.17e-08	4.59e-06
Cp4.1LG13g11100	482.75	1.27388	0.223933	5.68868	1.28e-08	4.95e-06
Cp4.1LG01g01650	949.383	-1.34394	0.236747	-5.67669	1.37e-08	5.21e-06
Cp4.1LG00g04520	285.109	-3.59748	0.638573	-5.63362	1.76e-08	6.41e-06
Cp4.1LG02g12060	664.495	-1.36943	0.243191	-5.63109	1.79e-08	6.41e-06
Cp4.1LG11g00070	10642.5	-1.04532	0.185702	-5.62901	1.81e-08	6.41e-06
Cp4.1LG16g04080	2039.27	1.24289	0.220894	5.62664	1.84e-08	6.41e-06
Cp4.1LG19g08770	507.434	-1.8747	0.333025	-5.62929	1.81e-08	6.41e-06
Cp4.1LG08g12670	1843.31	-1.83168	0.32609	-5.61711	1.94e-08	6.67e-06
Cp4.1LG17g10820	1464.98	1.21071	0.215779	5.61087	2.01e-08	6.81e-06
Cp4.1LG05g03690	1107.39	2.3705	0.424186	5.58834	2.29e-08	7.63e-06
Cp4.1LG01g21940	525.905	-1.35603	0.245316	-5.52768	3.24e-08	1.06e-05
Cp4.1LG01g06040	460.633	-1.74335	0.318375	-5.47578	4.36e-08	1.41e-05
Cp4.1LG02g03320	900.193	-0.948437	0.173735	-5.45911	4.79e-08	1.52e-05
Cp4.1LG16g08270	67.6075	-3.00312	0.550628	-5.45398	4.93e-08	1.55e-05
Cp4.1LG03g04340	660.015	1.43729	0.266476	5.39371	6.9e-08	2.13e-05
Cp4.1LG15g05640	245.824	-1.77316	0.329782	-5.37676	7.58e-08	2.31e-05
Cp4.1LG01g13640	494.469	2.07678	0.38797	5.35294	8.65e-08	2.6e-05
Cp4.1LG14g05430	164.278	-1.80682	0.338487	-5.33793	9.4e-08	2.79e-05
Cp4.1LG20g00790	1161.57	-1.15368	0.216978	-5.31703	1.05e-07	3.09e-05
Cp4.1LG01g23180	37.6573	-6.14624	1.15675	-5.31338	1.08e-07	3.11e-05
Cp4.1LG05g03890	1188.08	2.41701	0.4558	5.30279	1.14e-07	3.25e-05
Cp4.1LG16g05610	259.177	1.2758	0.242001	5.27188	1.35e-07	3.8e-05
Cp4.1LG14g00360	157.726	2.28063	0.433442	5.26168	1.43e-07	3.96e-05
Cp4.1LG02g15240	350.549	-1.56644	0.298742	-5.24345	1.58e-07	4.27e-05
Cp4.1LG08g13190	192.881	1.39154	0.265514	5.24091	1.6e-07	4.27e-05
Cp4.1LG14g03180	214.387	-2.40489	0.45875	-5.24226	1.59e-07	4.27e-05
Cp4.1LG06g07000	575.144	-1.09887	0.211268	-5.2013	1.98e-07	5.22e-05
Cp4.1LG04g00050	274.472	1.56475	0.301075	5.19722	2.02e-07	5.26e-05
Cp4.1LG10g00010	16.4756	7.68753	1.47961	5.19564	2.04e-07	5.26e-05
Cp4.1LG17g01360	62.5494	-2.7911	0.538245	-5.18556	2.15e-07	5.48e-05
Cp4.1LG00g00470	200.554	-4.31352	0.835362	-5.16366	2.42e-07	6.1e-05
Cp4.1LG04g11790	1800.5	0.884313	0.171603	5.15326	2.56e-07	6.37e-05
Cp4.1LG20g01140	45.8053	-3.17257	0.618662	-5.12811	2.93e-07	7.2e-05
Cp4.1LG05g12900	783.464	-0.999522	0.195735	-5.10651	3.28e-07	7.98e-05
Cp4.1LG02g16020	290.33	1.25685	0.247395	5.08036	3.77e-07	9.06e-05
Cp4.1LG04g02220	171.074	2.45466	0.48554	5.05552	4.29e-07	0.000100983
Cp4.1LG16g04000	118.834	2.52639	0.499707	5.05574	4.29e-07	0.000100983
Cp4.1LG16g08670	733.403	-1.96849	0.389952	-5.04804	4.46e-07	0.000103888
Cp4.1LG03g07690	421.95	2.25367	0.447661	5.03433	4.8e-07	0.00011042
Cp4.1LG03g10200	272.372	2.22225	0.442174	5.02574	5.01e-07	0.00011307
Cp4.1LG05g03430	342.267	2.20872	0.439362	5.0271	4.98e-07	0.00011307
Cp4.1LG00g04240	42.0186	-6.28256	1.25132	-5.02076	5.15e-07	0.000114845
Cp4.1LG09g07120	574.45	-1.06954	0.213319	-5.01381	5.34e-07	0.000117861
Cp4.1LG10g00350	6709.07	0.909216	0.181602	5.00664	5.54e-07	0.000121096
Cp4.1LG03g15570	573.44	-1.18616	0.23753	-4.99371	5.92e-07	0.000126932
Cp4.1LG07g00560	700.316	-1.03297	0.206784	-4.99538	5.87e-07	0.000126932
Cp4.1LG20g07510	3212.71	-1.48625	0.297856	-4.98981	6.04e-07	0.000128254
Cp4.1LG19g03500	255.862	-1.30048	0.262187	-4.96012	7.04e-07	0.000148044
Cp4.1LG10g11800	362.354	-1.22621	0.248288	-4.93865	7.87e-07	0.000163724
Cp4.1LG10g10330	14.2604	7.4806	1.51784	4.92845	8.29e-07	0.000170864
Cp4.1LG00g01430	462.956	2.84066	0.577033	4.92287	8.53e-07	0.000174146
Cp4.1LG05g07760	2838.1	-1.23151	0.250546	-4.91532	8.86e-07	0.000179303
Cp4.1LG00g01480	1940.85	-1.58844	0.323543	-4.90951	9.13e-07	0.000182987
Cp4.1LG00g07860	16.2918	7.67577	1.56527	4.9038	9.4e-07	0.000186662
Cp4.1LG04g07970	339.868	2.29798	0.47061	4.88298	1.04e-06	0.000205612
Cp4.1LG10g07590	62.491	3.15849	0.650156	4.85805	1.19e-06	0.00023117
Cp4.1LG20g00610	729.949	1.11329	0.229411	4.85281	1.22e-06	0.000235247
Cp4.1LG06g01660	320.388	-1.10912	0.230083	-4.82052	1.43e-06	0.000274274
Cp4.1LG13g00540	2888.45	-0.985818	0.20547	-4.79787	1.6e-06	0.00030365
Cp4.1LG17g03760	1185.24	1.40347	0.292592	4.79666	1.61e-06	0.00030365
Cp4.1LG17g06260	365.506	2.20455	0.460056	4.79192	1.65e-06	0.000308238
Cp4.1LG01g08620	43.794	3.60582	0.755786	4.77096	1.83e-06	0.000339202
Cp4.1LG03g18400	54.9283	3.40316	0.71486	4.7606	1.93e-06	0.00035038
Cp4.1LG08g07260	642.831	0.939709	0.197429	4.75972	1.94e-06	0.00035038
Cp4.1LG14g05930	128.787	1.44341	0.303281	4.75931	1.94e-06	0.00035038
Cp4.1LG08g10210	428.2	-1.0565	0.222545	-4.74735	2.06e-06	0.000368685
Cp4.1LG06g01220	785.162	-1.02116	0.215603	-4.73632	2.18e-06	0.000386128
Cp4.1LG13g01380	267.445	1.86229	0.393568	4.73181	2.23e-06	0.000386443
Cp4.1LG13g10620	79.2002	2.93083	0.619222	4.73308	2.21e-06	0.000386443
Cp4.1LG16g03970	2099.39	1.14535	0.242084	4.73122	2.23e-06	0.000386443
Cp4.1LG08g10030	55.1235	-2.23862	0.474273	-4.72011	2.36e-06	0.000404936
Cp4.1LG05g12210	807.661	1.24573	0.264121	4.71651	2.4e-06	0.000408918
Cp4.1LG05g00240	540.104	-1.156	0.245398	-4.71072	2.47e-06	0.000414175
Cp4.1LG19g00460	986.175	1.21371	0.257582	4.71195	2.45e-06	0.000414175
Cp4.1LG02g17070	772.688	-1.25815	0.267522	-4.70298	2.56e-06	0.000423641
Cp4.1LG04g09240	518.681	1.29733	0.275769	4.7044	2.55e-06	0.000423641
Cp4.1LG13g02490	1519.98	-0.922438	0.19629	-4.69937	2.61e-06	0.000424703
Cp4.1LG16g09000	98.4992	-2.08842	0.444287	-4.70062	2.59e-06	0.000424703
Cp4.1LG01g23630	814.002	-1.02162	0.218455	-4.67654	2.92e-06	0.000468961
Cp4.1LG12g06560	3332.77	1.75648	0.375636	4.67602	2.92e-06	0.000468961
Cp4.1LG11g06180	124.824	-2.22576	0.476507	-4.671	3e-06	0.000477048
Cp4.1LG06g05070	90.3047	1.75827	0.37684	4.66582	3.07e-06	0.000485648
Cp4.1LG03g05790	768.75	-1.2037	0.258122	-4.66332	3.11e-06	0.00048804
Cp4.1LG18g06260	11403.2	-1.26603	0.27176	-4.65864	3.18e-06	0.000495666
Cp4.1LG19g08760	160.563	1.97062	0.423257	4.65585	3.23e-06	0.000498844
Cp4.1LG13g01100	2096.4	-0.830672	0.178707	-4.64823	3.35e-06	0.000513952
Cp4.1LG12g09390	972.067	-1.55527	0.335036	-4.64209	3.45e-06	0.000523402
Cp4.1LG16g02160	697.767	-1.05294	0.226851	-4.64156	3.46e-06	0.000523402
Cp4.1LG15g01150	765.383	-0.835332	0.180786	-4.62057	3.83e-06	0.000575238
Cp4.1LG03g08500	638.015	1.06233	0.230014	4.61855	3.86e-06	0.000576853
Cp4.1LG05g15450	261.499	1.31304	0.284494	4.61536	3.92e-06	0.000581781
Cp4.1LG10g09940	25.7965	-8.07747	1.75145	-4.61187	3.99e-06	0.000587588
Cp4.1LG04g12870	115.214	-1.46673	0.319056	-4.59709	4.28e-06	0.000626584
Cp4.1LG16g05030	131.863	2.44197	0.531798	4.59191	4.39e-06	0.000638043
Cp4.1LG17g01490	489.518	1.31614	0.286749	4.58988	4.44e-06	0.000639975
Cp4.1LG15g04090	97.116	1.67824	0.366084	4.58429	4.56e-06	0.00065297
Cp4.1LG19g00280	170.62	-1.71124	0.373568	-4.58078	4.63e-06	0.000659663
Cp4.1LG05g14610	39.4552	-2.79633	0.611351	-4.57402	4.78e-06	0.00067687
Cp4.1LG11g03630	117.844	-1.50252	0.329659	-4.5578	5.17e-06	0.000721859
Cp4.1LG15g02170	374.201	-1.6883	0.370374	-4.55837	5.16e-06	0.000721859
Cp4.1LG09g06290	288.218	1.16538	0.256495	4.54346	5.53e-06	0.000748631
Cp4.1LG10g05340	155.858	-1.71359	0.377089	-4.54427	5.51e-06	0.000748631
Cp4.1LG16g09120	1899.49	1.3101	0.288275	4.54461	5.5e-06	0.000748631
Cp4.1LG17g04700	1080.12	-2.10553	0.463121	-4.54639	5.46e-06	0.000748631
Cp4.1LG19g00590	4466.37	2.25585	0.495967	4.54839	5.41e-06	0.000748631
Cp4.1LG17g06290	441.972	1.29055	0.285127	4.52621	6.01e-06	0.000807324
Cp4.1LG02g00200	1513.1	0.964104	0.21361	4.51337	6.38e-06	0.000852498
Cp4.1LG20g04440	20.1913	-7.72893	1.71893	-4.49637	6.91e-06	0.000917898
Cp4.1LG14g06730	397.376	-1.31143	0.292337	-4.48601	7.26e-06	0.000957802
Cp4.1LG03g14910	2640.37	0.792398	0.177192	4.47197	7.75e-06	0.00101074
Cp4.1LG09g01590	2743.57	0.848482	0.189735	4.47193	7.75e-06	0.00101074
Cp4.1LG11g05470	537.697	-1.58022	0.354096	-4.4627	8.09e-06	0.00104898
Cp4.1LG19g02090	174.676	2.35967	0.528985	4.46074	8.17e-06	0.0010523
Cp4.1LG04g07140	355.755	-1.27229	0.286304	-4.44383	8.84e-06	0.00113184
Cp4.1LG14g03940	92.3119	-2.19346	0.49377	-4.44227	8.9e-06	0.00113337
Cp4.1LG13g11490	443.082	1.00325	0.226582	4.42776	9.52e-06	0.00120522
Cp4.1LG03g15880	106.645	2.88034	0.651579	4.42056	9.84e-06	0.00123171
Cp4.1LG20g03990	1321.83	-1.14235	0.258391	-4.42101	9.82e-06	0.00123171
Cp4.1LG13g09110	1015.36	-0.776036	0.175801	-4.41428	1.01e-05	0.00126074
Cp4.1LG03g00750	33.561	4.74902	1.078	4.40539	1.06e-05	0.00129127
Cp4.1LG06g01360	280.866	1.13457	0.257429	4.40732	1.05e-05	0.00129127
Cp4.1LG13g07350	411.351	1.63686	0.371482	4.4063	1.05e-05	0.00129127
Cp4.1LG19g04870	1249.08	-0.969915	0.220845	-4.39183	1.12e-05	0.0013668
Cp4.1LG19g03040	204.236	1.68165	0.383112	4.38946	1.14e-05	0.00137408
Cp4.1LG15g07580	64.9718	2.78142	0.635497	4.37676	1.2e-05	0.0014433
Cp4.1LG18g03680	112.534	1.60534	0.366823	4.37633	1.21e-05	0.0014433
Cp4.1LG03g13890	209.038	-1.17569	0.269651	-4.36003	1.3e-05	0.00154235
Cp4.1LG16g02770	1769.82	-1.88871	0.433247	-4.35943	1.3e-05	0.00154235
Cp4.1LG03g10670	228.116	1.25158	0.287239	4.35727	1.32e-05	0.00154918
Cp4.1LG05g13670	2831.57	-1.0147	0.233244	-4.35036	1.36e-05	0.0015902
Cp4.1LG08g12490	583.37	0.867556	0.199929	4.33932	1.43e-05	0.00166324
Cp4.1LG17g06730	71.102	1.81791	0.419344	4.33513	1.46e-05	0.00168614
Cp4.1LG03g18090	429.565	-0.974813	0.225132	-4.32997	1.49e-05	0.00171199
Cp4.1LG15g04840	39.6565	-2.85559	0.659575	-4.32944	1.49e-05	0.00171199
Cp4.1LG08g03660	119.353	2.37465	0.55027	4.31543	1.59e-05	0.00181472
Cp4.1LG03g14330	536.264	-0.891582	0.206706	-4.31328	1.61e-05	0.00182281
Cp4.1LG16g07590	497.731	-1.10845	0.257326	-4.30758	1.65e-05	0.00186072
Cp4.1LG06g03650	362.003	1.83117	0.42546	4.30398	1.68e-05	0.00188143
Cp4.1LG01g13030	810.277	1.01753	0.236923	4.29476	1.75e-05	0.00195118
Cp4.1LG03g03780	1391.29	-0.903073	0.211031	-4.27935	1.87e-05	0.00208059
Cp4.1LG01g07600	184.94	1.61305	0.377485	4.27317	1.93e-05	0.00209371
Cp4.1LG03g10310	215.287	1.82652	0.427526	4.27231	1.93e-05	0.00209371
Cp4.1LG09g02360	694.896	-1.67911	0.392945	-4.27315	1.93e-05	0.00209371
Cp4.1LG13g06670	101.518	-2.34831	0.549655	-4.27235	1.93e-05	0.00209371
Cp4.1LG19g07180	128.837	1.47287	0.344548	4.27479	1.91e-05	0.00209371
Cp4.1LG05g11470	115.869	-1.55802	0.364885	-4.26988	1.96e-05	0.00210612
Cp4.1LG03g00190	307.478	1.64608	0.386465	4.25933	2.05e-05	0.00219706
Cp4.1LG06g01490	132.919	-1.591	0.373745	-4.25691	2.07e-05	0.00221003
Cp4.1LG06g06180	382.634	1.8766	0.441732	4.24827	2.15e-05	0.00228578
Cp4.1LG04g08500	3510.46	-1.20301	0.283521	-4.2431	2.2e-05	0.00232765
Cp4.1LG09g07510	152.743	1.1882	0.280151	4.24127	2.22e-05	0.00233538
Cp4.1LG02g10580	1814.13	0.853451	0.201375	4.23812	2.25e-05	0.00235691
Cp4.1LG14g04420	1338.99	-0.730056	0.172312	-4.23683	2.27e-05	0.00235912
Cp4.1LG03g09370	918.726	1.29245	0.305664	4.22833	2.35e-05	0.00243823
Cp4.1LG17g03780	583.884	-1.26621	0.300007	-4.22059	2.44e-05	0.00251145
Cp4.1LG11g11060	1288.16	1.39843	0.331524	4.21817	2.46e-05	0.00252654
Cp4.1LG09g04140	188.077	-1.42598	0.33903	-4.20604	2.6e-05	0.00265337
Cp4.1LG06g06480	728.272	0.862566	0.205215	4.20323	2.63e-05	0.002674
Cp4.1LG02g02880	370.147	1.8596	0.442877	4.19892	2.68e-05	0.00271266
Cp4.1LG13g09230	240.197	-1.84399	0.440052	-4.19039	2.78e-05	0.0028035
Cp4.1LG18g05890	116.88	-2.01002	0.480915	-4.17957	2.92e-05	0.00292664
Cp4.1LG15g00080	512.308	-1.03556	0.247915	-4.17709	2.95e-05	0.00294514
Cp4.1LG01g10240	924.753	-0.965723	0.231318	-4.17488	2.98e-05	0.00296029
Cp4.1LG01g13620	237.887	-1.3044	0.312644	-4.17215	3.02e-05	0.00296868
Cp4.1LG03g04220	262.232	1.11591	0.267452	4.17238	3.01e-05	0.00296868
Cp4.1LG18g05330	727.564	0.904507	0.217101	4.1663	3.1e-05	0.00303203
Cp4.1LG13g08970	247.051	-1.16594	0.280244	-4.16044	3.18e-05	0.00309695
Cp4.1LG08g12330	41.6712	2.68566	0.645753	4.15896	3.2e-05	0.00310307
Cp4.1LG03g02760	4339.33	-0.787594	0.18955	-4.15508	3.25e-05	0.00312154
Cp4.1LG04g02030	558.048	1.49415	0.359671	4.1542	3.26e-05	0.00312154
Cp4.1LG11g01570	127.2	-1.44098	0.346929	-4.15354	3.27e-05	0.00312154
Cp4.1LG20g01120	2890.22	-0.835102	0.201024	-4.15425	3.26e-05	0.00312154
Cp4.1LG00g02560	395.672	-1.46298	0.352941	-4.14512	3.4e-05	0.00322434
Cp4.1LG03g15790	2016.09	-0.813215	0.196931	-4.12945	3.64e-05	0.00342362
Cp4.1LG12g03270	227.895	1.4277	0.345744	4.12935	3.64e-05	0.00342362
Cp4.1LG10g04710	216.697	1.10512	0.268041	4.12294	3.74e-05	0.00350505
Cp4.1LG20g07340	1910.31	0.713428	0.173177	4.11964	3.79e-05	0.00354031
Cp4.1LG03g03850	23.3152	-5.4065	1.31352	-4.11605	3.85e-05	0.00358037
Cp4.1LG20g03620	347.211	-2.0356	0.495107	-4.11143	3.93e-05	0.00363722
Cp4.1LG16g07800	673.069	-1.22509	0.298725	-4.10106	4.11e-05	0.003788
Cp4.1LG20g07130	277.04	-1.74516	0.426368	-4.09308	4.26e-05	0.00390422
Cp4.1LG12g01060	1490.83	0.914614	0.223623	4.08998	4.31e-05	0.00393998
Cp4.1LG13g06410	2637.23	-1.14183	0.279754	-4.08157	4.47e-05	0.00406824
Cp4.1LG13g11230	137.079	2.58566	0.633962	4.07858	4.53e-05	0.00410372
Cp4.1LG19g07360	223.088	1.53054	0.375384	4.07728	4.56e-05	0.0041095
Cp4.1LG01g23980	14112	-0.640913	0.157476	-4.0699	4.7e-05	0.00421296
Cp4.1LG18g03630	1006.58	-1.06008	0.26049	-4.06956	4.71e-05	0.00421296
Cp4.1LG01g19200	386.589	0.899107	0.221693	4.05563	5e-05	0.00442094
Cp4.1LG02g04000	388.912	0.862927	0.212783	4.05544	5e-05	0.00442094
Cp4.1LG15g01380	47.1577	-1.96585	0.484551	-4.05705	4.97e-05	0.00442094
Cp4.1LG03g09650	468.77	1.83736	0.453682	4.04989	5.12e-05	0.00450863
Cp4.1LG03g00630	2384.66	-1.01843	0.251679	-4.04652	5.2e-05	0.00455547
Cp4.1LG20g05480	331.937	-0.921744	0.227893	-4.04464	5.24e-05	0.00457375
Cp4.1LG14g03810	650.327	0.995096	0.246239	4.04118	5.32e-05	0.00462317
Cp4.1LG13g04220	2786.79	-0.768218	0.190537	-4.03186	5.53e-05	0.00477485
Cp4.1LG17g02700	341.819	-1.71153	0.424517	-4.03172	5.54e-05	0.00477485
Cp4.1LG11g11960	204.729	-1.24315	0.308566	-4.02878	5.61e-05	0.00481583
Cp4.1LG10g09790	119.712	1.78949	0.444701	4.02402	5.72e-05	0.00487549
Cp4.1LG12g01990	314.67	1.15989	0.288217	4.02437	5.71e-05	0.00487549
Cp4.1LG18g06720	1391.04	-0.694285	0.17278	-4.01832	5.86e-05	0.00497529
Cp4.1LG19g08590	99.1194	-2.46962	0.615778	-4.01057	6.06e-05	0.00512134
Cp4.1LG02g12610	19.9819	-6.27886	1.56714	-4.00658	6.16e-05	0.00518847
Cp4.1LG09g02270	139.907	1.78846	0.446616	4.00447	6.22e-05	0.00519456
Cp4.1LG09g11550	337.74	-0.962433	0.240332	-4.0046	6.21e-05	0.00519456
Cp4.1LG05g08310	383.223	1.18235	0.295729	3.99809	6.39e-05	0.00529556
Cp4.1LG08g13590	552.74	0.935624	0.233988	3.9986	6.37e-05	0.00529556
Cp4.1LG02g09210	124.48	1.63547	0.410328	3.98577	6.73e-05	0.00555681
Cp4.1LG10g05040	3672.24	1.54322	0.387584	3.98164	6.84e-05	0.00563264
Cp4.1LG08g06040	530.475	1.5811	0.39736	3.97901	6.92e-05	0.00567376
Cp4.1LG07g06190	70.6318	-1.65489	0.416315	-3.97509	7.04e-05	0.00574636
Cp4.1LG02g11480	963.37	1.22504	0.308625	3.96935	7.21e-05	0.00586156
Cp4.1LG03g05200	968.239	-0.779536	0.196441	-3.96829	7.24e-05	0.00586156
Cp4.1LG06g03640	2386.44	1.60208	0.403784	3.96768	7.26e-05	0.00586156
Cp4.1LG09g07050	82.5738	-2.52852	0.637975	-3.96336	7.39e-05	0.00594658
Cp4.1LG00g09970	13.6174	-7.15806	1.8081	-3.95889	7.53e-05	0.00601409
Cp4.1LG03g14700	119.078	2.60624	0.65818	3.95976	7.5e-05	0.00601409
Cp4.1LG01g06030	702.417	0.854826	0.216624	3.94613	7.94e-05	0.00632035
Cp4.1LG09g11270	735.23	1.41458	0.358838	3.94211	8.08e-05	0.00640363
Cp4.1LG04g10690	742.431	1.07781	0.273485	3.94103	8.11e-05	0.00640927
Cp4.1LG04g15070	1472.72	-0.900563	0.228616	-3.9392	8.18e-05	0.00643481
Cp4.1LG03g04990	1057.46	-2.02454	0.514274	-3.9367	8.26e-05	0.00647725
Cp4.1LG07g11280	1435.23	-0.687482	0.17467	-3.93588	8.29e-05	0.00647725
Cp4.1LG05g09550	187.367	1.82688	0.464736	3.93101	8.46e-05	0.00658608
Cp4.1LG02g03460	102.645	-1.37323	0.349617	-3.92782	8.57e-05	0.00662642
Cp4.1LG09g00610	20.2107	3.48507	0.887259	3.9279	8.57e-05	0.00662642
Cp4.1LG03g12150	111.048	-1.53309	0.390609	-3.92487	8.68e-05	0.00668426
Cp4.1LG02g03790	3506.37	-0.920171	0.234566	-3.92286	8.75e-05	0.00669446
Cp4.1LG13g09840	311.471	-1.06233	0.27081	-3.9228	8.75e-05	0.00669446
Cp4.1LG08g11960	1176.64	-1.04287	0.266152	-3.91831	8.92e-05	0.00679614
Cp4.1LG04g00950	262.999	-1.55906	0.398514	-3.91218	9.15e-05	0.00694662
Cp4.1LG01g20260	31.6249	2.71376	0.695435	3.90226	9.53e-05	0.00718735
Cp4.1LG18g04690	260.211	-1.30265	0.333779	-3.90272	9.51e-05	0.00718735
Cp4.1LG15g08650	656.568	1.63337	0.41888	3.89937	9.64e-05	0.00724844
Cp4.1LG18g02160	1967.61	-1.79994	0.461746	-3.89811	9.69e-05	0.00726104
Cp4.1LG06g08090	304.71	2.26839	0.582141	3.89662	9.75e-05	0.00728043
Cp4.1LG07g02420	170.482	1.75424	0.450904	3.8905	0.000100037	0.00741693
Cp4.1LG18g08580	176.865	2.26213	0.581457	3.89045	0.000100057	0.00741693
Cp4.1LG11g08050	137.627	1.39124	0.357751	3.88884	0.000100723	0.00744076
Cp4.1LG09g00440	10.3429	-6.76208	1.73975	-3.88681	0.000101571	0.00747792
Cp4.1LG03g00120	922.271	-1.08744	0.279861	-3.88565	0.000102055	0.00748805
Cp4.1LG04g09140	146.389	1.31818	0.339499	3.88273	0.00010329	0.00752764
Cp4.1LG19g08100	736.602	-1.24375	0.320274	-3.88339	0.000103011	0.00752764
Cp4.1LG00g09790	86.242	6.61112	1.7032	3.88159	0.000103774	0.00753756
Cp4.1LG05g09560	6335.66	-1.26424	0.325843	-3.87992	0.000104493	0.00753973
Cp4.1LG15g05700	1556.43	-0.921371	0.237473	-3.8799	0.000104501	0.00753973
Cp4.1LG04g04550	267.793	1.09921	0.284048	3.8698	0.000108923	0.0078307
Cp4.1LG19g10450	431.419	1.29988	0.335967	3.86906	0.000109257	0.0078307
Cp4.1LG02g07350	249.326	-0.914166	0.236462	-3.86602	0.000110627	0.00786509
Cp4.1LG06g05750	267.058	-1.53431	0.396845	-3.86628	0.000110508	0.00786509
Cp4.1LG16g08770	101.336	-3.22495	0.834275	-3.86558	0.000110827	0.00786509
Cp4.1LG19g03650	204.11	-1.78931	0.463221	-3.86276	0.000112113	0.00793033
Cp4.1LG19g10240	26.7379	3.8004	0.984416	3.86057	0.000113125	0.00797585
Cp4.1LG01g07120	877.843	-1.36645	0.354432	-3.85531	0.000115581	0.00811132
Cp4.1LG15g05460	2501.48	-1.52211	0.394854	-3.85486	0.000115796	0.00811132
Cp4.1LG09g08030	152.768	1.12236	0.291329	3.85257	0.000116885	0.00816121
Cp4.1LG10g03300	3658.04	-0.761456	0.197913	-3.84743	0.000119362	0.00830734
Cp4.1LG09g00460	445.629	0.954707	0.248278	3.84531	0.000120398	0.00835263
Cp4.1LG20g01560	64.1114	-1.61178	0.41927	-3.84426	0.000120915	0.00836169
Cp4.1LG05g05240	102.816	3.08382	0.802876	3.84097	0.000122548	0.00844761
Cp4.1LG12g07420	759.518	-0.7842	0.204211	-3.84015	0.00012296	0.0084491
Cp4.1LG18g08220	1384.65	-0.808374	0.210836	-3.83413	0.000126009	0.00863122
Cp4.1LG19g08150	397.563	-1.15498	0.301559	-3.83005	0.000128119	0.00874803
Cp4.1LG12g00540	1733.68	0.949857	0.24811	3.82838	0.000128992	0.00877996
Cp4.1LG03g03090	500.699	1.00917	0.263875	3.82443	0.000131076	0.00886609
Cp4.1LG04g08430	170.225	1.16428	0.304426	3.82451	0.000131032	0.00886609
Cp4.1LG07g00480	1782.84	-0.775179	0.202822	-3.82197	0.00013239	0.00889931
Cp4.1LG14g01220	1048.48	0.731049	0.191272	3.82204	0.000132352	0.00889931
Cp4.1LG19g04910	1061.18	-0.816826	0.214099	-3.81519	0.000136079	0.00911896
Cp4.1LG00g07390	10.3068	-6.75451	1.77117	-3.81358	0.000136966	0.00915006
Cp4.1LG08g13410	2421.77	-0.72366	0.189854	-3.81167	0.000138033	0.00916481
Cp4.1LG15g02300	273.141	-1.54451	0.405204	-3.81168	0.000138026	0.00916481
Cp4.1LG06g05580	101.431	-1.55756	0.409392	-3.80457	0.000142052	0.00932034
Cp4.1LG08g03550	280.747	1.27656	0.335365	3.80647	0.000140964	0.00932034
Cp4.1LG17g07700	836.202	-1.4914	0.39201	-3.80449	0.000142098	0.00932034
Cp4.1LG18g04740	691.924	-0.845708	0.222229	-3.80557	0.000141478	0.00932034
Cp4.1LG01g20490	32401.8	-0.74142	0.194943	-3.80327	0.000142798	0.00932694
Cp4.1LG18g00140	70.3527	2.60529	0.685095	3.80282	0.00014306	0.00932694
Cp4.1LG07g06000	810.613	0.780262	0.205309	3.80044	0.000144441	0.00936053
Cp4.1LG09g05000	100.448	-1.68462	0.443268	-3.80047	0.000144425	0.00936053
Cp4.1LG07g07660	388.197	1.16125	0.305659	3.79917	0.000145184	0.00936294
Cp4.1LG13g08390	207.25	-2.7864	0.733475	-3.79889	0.000145343	0.00936294
Cp4.1LG01g05140	10070.9	-0.662303	0.174906	-3.78662	0.000152708	0.00972166
Cp4.1LG05g00260	1689.1	-0.75505	0.199332	-3.78791	0.000151918	0.00972166
Cp4.1LG05g00420	654.395	1.18486	0.312885	3.78689	0.000152547	0.00972166
Cp4.1LG19g05050	984.081	-0.6827	0.180206	-3.78844	0.000151595	0.00972166
Cp4.1LG16g04170	6230.86	0.625065	0.165336	3.78059	0.00015646	0.00993129
Cp4.1LG03g02790	5780.44	-0.873499	0.231183	-3.77838	0.000157849	0.00999018
Cp4.1LG12g11440	1258.76	-0.656037	0.173676	-3.77736	0.000158497	0.0100019
Cp4.1LG17g02750	792.951	-0.868813	0.230091	-3.77595	0.0001594	0.0100297
Cp4.1LG01g21290	1997.1	-1.02102	0.270751	-3.77107	0.000162546	0.0101685
Cp4.1LG18g08900	284.287	1.36164	0.361065	3.77117	0.000162484	0.0101685
Cp4.1LG02g09560	670.431	1.00981	0.267923	3.76904	0.000163875	0.0102221
Cp4.1LG13g06420	326.381	-0.86968	0.230829	-3.76763	0.000164803	0.0102505
Cp4.1LG03g11660	566.747	0.86112	0.228601	3.76691	0.000165281	0.0102506
Cp4.1LG13g04710	93.1572	1.97619	0.524718	3.7662	0.000165752	0.0102506
Cp4.1LG04g15240	1112.62	0.775922	0.206124	3.76435	0.00016698	0.0102971
Cp4.1LG13g10660	545.728	1.11652	0.296755	3.76242	0.000168276	0.0103182
Cp4.1LG20g08040	803.576	-1.10624	0.294008	-3.76264	0.000168129	0.0103182
Cp4.1LG06g05000	106.023	-1.55336	0.413065	-3.76058	0.000169523	0.0103593
Cp4.1LG18g00430	27.6732	2.52758	0.672226	3.76002	0.000169903	0.0103593
Cp4.1LG01g16830	1803.6	-0.855696	0.227674	-3.75843	0.00017098	0.0103666
Cp4.1LG02g12540	3187.01	-0.960512	0.255538	-3.75878	0.000170747	0.0103666
Cp4.1LG07g04150	50.1815	1.94976	0.519199	3.75532	0.000173122	0.0104671
Cp4.1LG14g07290	330.211	2.3309	0.621706	3.74921	0.000177395	0.0106956
Cp4.1LG09g07420	692.686	-1.51828	0.405097	-3.74794	0.000178295	0.01072
Cp4.1LG20g08340	137.924	-1.57776	0.421222	-3.74566	0.000179921	0.0107878
Cp4.1LG09g07690	184.211	1.57276	0.420249	3.74244	0.000182242	0.0108968
Cp4.1LG01g06540	543.072	-1.44696	0.386857	-3.74031	0.000183797	0.0109431
Cp4.1LG03g07900	170.361	7.1612	1.91477	3.73999	0.000184029	0.0109431
Cp4.1LG18g06660	319.669	0.986513	0.263857	3.73882	0.000184886	0.010964
Cp4.1LG02g06040	73.1523	1.57837	0.422728	3.73378	0.000188629	0.0111554
Cp4.1LG08g13140	516.535	0.841094	0.225374	3.73199	0.00018997	0.0112041
Cp4.1LG02g14020	173.802	-1.26371	0.339102	-3.72663	0.000194058	0.0113298
Cp4.1LG11g08190	402.5	1.15242	0.309197	3.72714	0.000193667	0.0113298
Cp4.1LG12g03760	5757.83	0.636462	0.170796	3.72645	0.000194195	0.0113298
Cp4.1LG12g07950	18.0979	-3.8029	1.02004	-3.7282	0.000192855	0.0113298
Cp4.1LG11g10170	3373.73	0.856914	0.230112	3.72389	0.000196173	0.0114144
Cp4.1LG02g04250	2029.27	-0.80245	0.215542	-3.72293	0.000196922	0.0114273
Cp4.1LG01g15930	691.539	-1.00011	0.268737	-3.72152	0.000198024	0.0114406
Cp4.1LG15g03070	251.516	-1.49841	0.40266	-3.72129	0.000198209	0.0114406
Cp4.1LG05g07310	6072.45	-0.618104	0.166229	-3.71838	0.000200507	0.0115118
Cp4.1LG05g11550	588.824	-1.1721	0.315188	-3.71872	0.000200232	0.0115118
Cp4.1LG08g13480	2685.22	0.862499	0.232195	3.71455	0.000203568	0.0116567
Cp4.1LG19g06030	127.487	1.59397	0.42937	3.71234	0.000205355	0.011728
Cp4.1LG09g04950	176.017	-1.33167	0.359351	-3.70577	0.000210752	0.0119417
Cp4.1LG10g06110	90.6459	2.4434	0.659212	3.70654	0.000210107	0.0119417
Cp4.1LG19g02990	329.137	-1.05798	0.285459	-3.70626	0.000210345	0.0119417
Cp4.1LG19g02520	426.234	0.958622	0.258911	3.70252	0.00021347	0.0120641
Cp4.1LG13g04310	2504.53	-0.80886	0.218657	-3.69922	0.000216266	0.0121903
Cp4.1LG16g05460	869.173	-0.815777	0.220919	-3.69265	0.000221927	0.0124769
Cp4.1LG09g04220	259.01	0.913747	0.24777	3.68788	0.000226128	0.0126474
Cp4.1LG20g06240	37.2329	-2.36061	0.639999	-3.68847	0.000225611	0.0126474
Cp4.1LG08g07040	362.418	1.21433	0.329536	3.68498	0.000228722	0.0127595
Cp4.1LG00g13940	325.919	1.08228	0.294039	3.68075	0.000232551	0.0129397
Cp4.1LG00g04060	570.061	-6.65531	1.80934	-3.67831	0.00023478	0.012997
Cp4.1LG02g07570	2828.87	0.913912	0.248435	3.67867	0.000234453	0.012997
Cp4.1LG01g11230	906.404	1.64304	0.446878	3.67672	0.000236253	0.0130451
Cp4.1LG15g05720	698.271	-0.884372	0.240801	-3.67262	0.000240074	0.0131888
Cp4.1LG18g03290	696.902	-0.803231	0.218679	-3.6731	0.000239624	0.0131888
Cp4.1LG17g08780	203.791	1.75962	0.479523	3.66952	0.000243005	0.0132973
Cp4.1LG20g00760	106.11	1.28707	0.350772	3.66924	0.000243277	0.0132973
Cp4.1LG17g07200	1536.23	0.975925	0.266213	3.66596	0.000246413	0.0134348
Cp4.1LG01g09670	53.553	-2.24456	0.612531	-3.6644	0.000247921	0.0134831
Cp4.1LG17g00720	256.108	-1.2688	0.34639	-3.66291	0.000249364	0.0135275
Cp4.1LG00g10420	81.9629	1.44864	0.395699	3.66095	0.000251281	0.0135298
Cp4.1LG06g04290	228.843	-2.26822	0.619472	-3.66155	0.000250698	0.0135298
Cp4.1LG18g08830	783.825	-0.711436	0.19427	-3.6621	0.000250159	0.0135298
Cp4.1LG18g03650	37.2055	-2.04629	0.559234	-3.6591	0.000253099	0.0135939
Cp4.1LG03g02040	161.003	-1.1083	0.30343	-3.65256	0.000259642	0.0138764
Cp4.1LG15g08060	22.6247	-3.35492	0.918511	-3.65257	0.000259629	0.0138764
Cp4.1LG11g03810	78.0957	-1.56889	0.430205	-3.64684	0.000265488	0.0141539
Cp4.1LG08g00950	1543.6	0.630022	0.173027	3.64117	0.000271403	0.0144337
Cp4.1LG05g14860	529.566	-1.123	0.308513	-3.64006	0.000272578	0.0144566
Cp4.1LG13g11500	710.761	-0.854089	0.234672	-3.6395	0.00027317	0.0144566
Cp4.1LG07g10870	303.481	-8.08794	2.22403	-3.63661	0.000276247	0.0145483
Cp4.1LG17g02820	390.511	1.2853	0.35339	3.63705	0.00027578	0.0145483
Cp4.1LG03g11550	144.28	-1.06346	0.292583	-3.63475	0.000278251	0.0146183
Cp4.1LG03g09290	1106.68	-1.10386	0.303876	-3.63261	0.000280567	0.0147043
Cp4.1LG04g07800	4149.13	-0.631031	0.173828	-3.63021	0.000283191	0.0148059
Cp4.1LG03g12680	134.508	-1.25269	0.345564	-3.62505	0.000288909	0.0150685
Cp4.1LG05g12250	567.012	-0.879834	0.242769	-3.62416	0.0002899	0.0150839
Cp4.1LG06g01900	502.392	0.882839	0.24385	3.62042	0.000294127	0.0152671
Cp4.1LG07g07320	2802.86	1.29987	0.35914	3.61939	0.000295299	0.0152913
Cp4.1LG18g04570	185.526	-2.02739	0.56102	-3.61376	0.00030179	0.0155901
Cp4.1LG06g00830	439.97	1.41998	0.393308	3.61034	0.000305796	0.0157249
Cp4.1LG08g09190	4201.45	-0.943867	0.261454	-3.61007	0.000306111	0.0157249
Cp4.1LG19g06830	287.38	-1.2788	0.35427	-3.60968	0.000306578	0.0157249
Cp4.1LG18g01900	103.564	3.49613	0.969212	3.60719	0.000309531	0.0158388
Cp4.1LG01g11940	4973.72	-0.792783	0.219901	-3.60518	0.000311939	0.0158868
Cp4.1LG02g09500	13.2602	3.77779	1.04806	3.60457	0.000312672	0.0158868
Cp4.1LG05g09460	284.097	1.05971	0.293945	3.60511	0.000312015	0.0158868
Cp4.1LG01g05790	25411.3	-0.700862	0.194491	-3.60356	0.000313884	0.0159111
Cp4.1LG09g03590	7821.92	0.621705	0.172644	3.60109	0.000316892	0.016026
Cp4.1LG11g01560	804.443	0.872701	0.242396	3.60032	0.000317829	0.0160359
Cp4.1LG09g07080	1277.24	-0.618044	0.171752	-3.59848	0.000320085	0.0161122
Cp4.1LG05g07170	49.2068	-1.84264	0.512291	-3.59686	0.000322082	0.0161751
Cp4.1LG03g02490	1247.09	0.93415	0.260416	3.58715	0.000334317	0.0167065
Cp4.1LG04g01860	507.329	0.723004	0.201617	3.58603	0.000335751	0.0167065
Cp4.1LG05g05550	4352.16	-1.18361	0.33	-3.58669	0.000334906	0.0167065
Cp4.1LG16g04450	237.001	1.46336	0.408053	3.5862	0.000335526	0.0167065
Cp4.1LG14g00240	28.6722	3.55206	0.991061	3.5841	0.000338238	0.0167917
Cp4.1LG03g03770	1167.17	-0.62775	0.175246	-3.5821	0.000340845	0.0168823
Cp4.1LG02g11600	1253.84	1.11106	0.310259	3.58108	0.000342183	0.0169099
Cp4.1LG03g03720	705.898	0.73689	0.20586	3.57957	0.000344163	0.016969
Cp4.1LG06g08830	186.788	1.91913	0.536441	3.57753	0.000346862	0.0170601
Cp4.1LG07g11020	409.476	0.821942	0.229787	3.57698	0.000347586	0.0170601
Cp4.1LG14g03450	6757.55	-0.655565	0.183748	-3.56775	0.000360064	0.0175531
Cp4.1LG15g08810	420.285	-0.807184	0.226196	-3.56852	0.000359004	0.0175531
Cp4.1LG20g07880	1848.41	-1.09719	0.307481	-3.56833	0.000359266	0.0175531
Cp4.1LG10g01380	553.395	0.834679	0.234327	3.56202	0.000368011	0.0178601
Cp4.1LG15g04850	74.5638	-3.25583	0.913924	-3.56247	0.000367377	0.0178601
Cp4.1LG08g01730	37.8542	-2.96749	0.833663	-3.55958	0.000371452	0.0179477
Cp4.1LG20g02260	135.634	-1.42488	0.400296	-3.55956	0.000371475	0.0179477
Cp4.1LG12g04060	2038.28	0.648436	0.182326	3.55647	0.000375872	0.0181197
Cp4.1LG00g03690	3525.44	-0.761832	0.214366	-3.55389	0.00037958	0.0181725
Cp4.1LG07g02970	28208.9	-0.74262	0.208949	-3.55407	0.000379324	0.0181725
Cp4.1LG11g05530	1076.69	-0.677202	0.190551	-3.55392	0.00037954	0.0181725
Cp4.1LG15g05150	78.4513	-1.39645	0.392992	-3.55337	0.000380326	0.0181725
Cp4.1LG20g08030	2056.49	-0.628669	0.177089	-3.55001	0.00038522	0.0183659
Cp4.1LG13g09170	3258.18	-0.695945	0.196276	-3.54575	0.000391498	0.0186241
Cp4.1LG10g00240	1471.67	0.734752	0.207317	3.5441	0.00039395	0.0186997
Cp4.1LG13g09670	3467.53	-0.823787	0.232616	-3.54141	0.000397994	0.0188503
Cp4.1LG16g08810	1723.88	1.25292	0.354163	3.53768	0.000403661	0.0190769
Cp4.1LG09g06310	197.843	0.912521	0.258115	3.53532	0.000407276	0.0192059
Cp4.1LG18g08840	116.814	1.68182	0.475937	3.5337	0.000409785	0.0192822
Cp4.1LG17g01750	13.7412	-4.63032	1.31136	-3.53093	0.0004141	0.0194429
Cp4.1LG04g09370	6168.2	-0.622882	0.176465	-3.52977	0.000415922	0.0194441
Cp4.1LG13g11600	905.123	-0.610177	0.17286	-3.52988	0.000415744	0.0194441
Cp4.1LG03g10340	82.559	-1.38642	0.392901	-3.52867	0.000417653	0.019483
Cp4.1LG20g00920	146.584	1.10127	0.312314	3.52617	0.000421616	0.0196256
Cp4.1LG15g06720	687.931	-1.33513	0.378957	-3.52316	0.000426436	0.0198073
Cp4.1LG04g15110	1368.65	-0.780787	0.221856	-3.51934	0.000432616	0.0200512
Cp4.1LG09g11340	601.156	1.11898	0.318003	3.51878	0.00043354	0.0200512
Cp4.1LG00g00430	414.547	1.05903	0.301243	3.51554	0.000438866	0.0201472
Cp4.1LG00g01010	160.378	-1.22043	0.347177	-3.5153	0.000439263	0.0201472
Cp4.1LG02g00070	178.517	1.45362	0.413333	3.51682	0.00043675	0.0201472
Cp4.1LG11g00340	1860.13	0.718544	0.204431	3.51485	0.000439995	0.0201472
Cp4.1LG19g11150	53.7597	-2.3185	0.659659	-3.51469	0.000440268	0.0201472
Cp4.1LG01g00370	196.21	-1.03664	0.2955	-3.50807	0.000451371	0.0206117
Cp4.1LG01g09300	281.033	-0.893555	0.254905	-3.50544	0.000455855	0.0207726
Cp4.1LG01g19750	111.741	-1.40837	0.401851	-3.5047	0.000457126	0.0207772
Cp4.1LG02g14720	694.889	-1.19361	0.340615	-3.50426	0.000457875	0.0207772
Cp4.1LG01g01610	69.4891	-1.37491	0.392574	-3.50231	0.00046125	0.0208429
Cp4.1LG12g04130	556.754	0.873491	0.249394	3.50246	0.000460979	0.0208429
Cp4.1LG01g13230	237.024	1.14743	0.327906	3.49926	0.000466553	0.0210386
Cp4.1LG01g24710	35.1918	-2.42213	0.693372	-3.49325	0.000477172	0.0214727
Cp4.1LG05g07010	3382.82	-0.675316	0.193468	-3.49058	0.000481966	0.0216435
Cp4.1LG00g15140	19.7066	-3.17599	0.910466	-3.48832	0.00048607	0.0216575
Cp4.1LG01g11980	2292.92	0.942072	0.269981	3.4894	0.000484104	0.0216575
Cp4.1LG09g04000	320.151	-0.846462	0.242634	-3.48863	0.0004855	0.0216575
Cp4.1LG18g00210	116.092	1.27545	0.365646	3.4882	0.000486281	0.0216575
Cp4.1LG08g09720	54.1304	1.61515	0.463939	3.48138	0.000498844	0.0221714
Cp4.1LG02g08450	6296.64	-0.672757	0.193557	-3.47576	0.000509405	0.0225944
Cp4.1LG03g15510	2261.97	0.591274	0.170183	3.47434	0.000512114	0.0226681
Cp4.1LG04g02780	173.603	1.5812	0.455342	3.47255	0.000515539	0.0227732
Cp4.1LG03g17740	472.616	0.779712	0.224834	3.46795	0.000524452	0.0230727
Cp4.1LG05g00440	191.076	1.35979	0.39208	3.46815	0.000524062	0.0230727
Cp4.1LG05g08520	306.197	-0.807235	0.233174	-3.46194	0.000536298	0.023546
Cp4.1LG17g03310	254.245	-1.22714	0.35479	-3.45877	0.000542648	0.0237765
Cp4.1LG20g02740	496.608	1.20487	0.348451	3.45778	0.000544653	0.0238162
Cp4.1LG09g08070	536.291	0.814399	0.235865	3.45281	0.000554771	0.0242097
Cp4.1LG03g12940	1010.95	-0.648573	0.188198	-3.44623	0.000568461	0.0246087
Cp4.1LG07g05610	243.917	0.872922	0.253279	3.44648	0.00056794	0.0246087
Cp4.1LG12g07680	1010.41	0.702986	0.203953	3.44681	0.000567253	0.0246087
Cp4.1LG14g07310	572.323	4.18535	1.21399	3.44759	0.000565619	0.0246087
Cp4.1LG08g07170	451.671	0.832338	0.241569	3.44555	0.0005699	0.0246217
Cp4.1LG09g04300	9.73999	5.94111	1.72485	3.44442	0.000572284	0.0246755
Cp4.1LG01g09050	1157.35	-2.02969	0.589457	-3.44331	0.000574639	0.0247277
Cp4.1LG09g10710	992.187	0.90693	0.263543	3.4413	0.000578934	0.0248139
Cp4.1LG11g08440	39.9667	2.75353	0.80013	3.44136	0.000578799	0.0248139
Cp4.1LG09g04540	7.66558	-6.3316	1.84037	-3.44039	0.00058087	0.0248477
Cp4.1LG07g07650	53.1443	-1.76862	0.514169	-3.43977	0.000582205	0.0248557
Cp4.1LG10g01520	7.91761	-6.37751	1.85549	-3.43711	0.000587957	0.0250518
Cp4.1LG02g10740	226.117	-0.909477	0.265442	-3.42628	0.000611915	0.025997
Cp4.1LG03g15670	182.79	-2.40111	0.700849	-3.426	0.000612541	0.025997
Cp4.1LG11g11050	890.465	1.99143	0.581442	3.42498	0.000614852	0.026044
Cp4.1LG03g14260	315.874	1.45981	0.426771	3.4206	0.000624829	0.0263363
Cp4.1LG11g03920	662.428	-0.736069	0.215203	-3.42035	0.000625402	0.0263363
Cp4.1LG12g05930	33.7587	2.02426	0.591795	3.42054	0.000624973	0.0263363
Cp4.1LG02g06260	1005.27	-0.638058	0.186623	-3.41897	0.000628586	0.0264189
Cp4.1LG11g00590	482.996	0.803703	0.235235	3.41659	0.000634099	0.026599
Cp4.1LG18g06650	802.017	-0.793505	0.233058	-3.40475	0.000662249	0.0277261
Cp4.1LG02g08420	388.219	-0.742396	0.218093	-3.40403	0.000663995	0.0277455
Cp4.1LG02g16110	3908.17	0.561735	0.165051	3.40341	0.000665503	0.027755
Cp4.1LG08g04520	121.128	1.11109	0.326593	3.40206	0.000668796	0.0277852
Cp4.1LG10g08170	3859.91	0.532622	0.156558	3.40207	0.000668787	0.0277852
Cp4.1LG11g05990	1141.3	0.757236	0.222651	3.401	0.000671409	0.0278403
Cp4.1LG02g12840	45.4531	-2.65212	0.780764	-3.39682	0.000681733	0.0281605
Cp4.1LG08g07610	494.401	-1.31594	0.387386	-3.39697	0.000681366	0.0281605
Cp4.1LG11g00220	3009.55	-0.638774	0.188413	-3.39028	0.000698222	0.0287867
Cp4.1LG05g11200	344.621	1.17878	0.347906	3.3882	0.000703531	0.0288751
Cp4.1LG08g07500	482.08	1.01346	0.299102	3.38835	0.000703144	0.0288751
Cp4.1LG10g10000	48.7784	-1.53036	0.451718	-3.38787	0.000704369	0.0288751
Cp4.1LG09g08710	146.077	-1.19497	0.353197	-3.38331	0.000716189	0.0293042
Cp4.1LG18g01040	2619.6	-0.700963	0.207422	-3.37941	0.000726424	0.0296669
Cp4.1LG14g09600	529.79	2.2415	0.663878	3.37638	0.000734474	0.0299391
Cp4.1LG01g19350	137.422	1.22403	0.363064	3.37139	0.00074791	0.0304295
Cp4.1LG09g06420	55.1441	2.58137	0.765796	3.37083	0.000749421	0.0304338
Cp4.1LG02g14110	18803	-0.93723	0.278097	-3.37016	0.000751252	0.030451
Cp4.1LG04g09600	2496.41	-0.522177	0.155039	-3.36804	0.000757052	0.0305875
Cp4.1LG06g01530	170.277	-1.05815	0.314188	-3.36789	0.000757446	0.0305875
Cp4.1LG01g06680	981.26	-0.727187	0.215983	-3.36687	0.000760278	0.0305877
Cp4.1LG06g05470	9.73899	5.93261	1.76195	3.36706	0.000759733	0.0305877
Cp4.1LG03g00420	1114.55	0.821591	0.244177	3.36474	0.000766156	0.0307251
Cp4.1LG08g02620	816.413	0.827736	0.246013	3.36461	0.000766529	0.0307251
Cp4.1LG02g07270	1052.8	0.783426	0.233002	3.36232	0.000772919	0.0309239
Cp4.1LG16g09300	101.806	-1.14687	0.341515	-3.35817	0.000784591	0.031333
Cp4.1LG08g12460	24.0206	-2.48727	0.741162	-3.3559	0.000791062	0.0315332
Cp4.1LG02g11150	222.671	-1.15551	0.34443	-3.35485	0.000794081	0.0315954
Cp4.1LG08g11910	2184.07	-0.841053	0.250823	-3.35317	0.000798905	0.031729
Cp4.1LG13g11660	174.158	-1.0224	0.305129	-3.3507	0.00080608	0.0319553
Cp4.1LG08g08480	2072.57	-0.576606	0.172169	-3.34907	0.000810832	0.0320597
Cp4.1LG13g06080	1027.4	-0.73156	0.218455	-3.34878	0.000811677	0.0320597
Cp4.1LG04g07960	1359.06	1.11916	0.334496	3.3458	0.000820447	0.0323471
Cp4.1LG04g07220	89.287	1.53889	0.460212	3.34388	0.000826161	0.0324542
Cp4.1LG05g05640	11561.1	-0.821781	0.245729	-3.34426	0.000825032	0.0324542
Cp4.1LG01g12370	729.556	4.0905	1.22358	3.34306	0.000828597	0.0324773
Cp4.1LG10g04700	472.883	-0.709318	0.212201	-3.34268	0.00082975	0.0324773
Cp4.1LG04g00060	1454.97	1.22596	0.366819	3.34214	0.000831338	0.0324807
Cp4.1LG09g00860	325.719	-2.20071	0.658708	-3.34095	0.000834916	0.0325392
Cp4.1LG20g01260	1897.83	-0.766263	0.229376	-3.34064	0.000835842	0.0325392
Cp4.1LG13g01860	426.309	-0.731727	0.219545	-3.33293	0.00085937	0.0333951
Cp4.1LG01g25070	133.697	1.58286	0.475163	3.3312	0.000864734	0.0334833
Cp4.1LG15g08260	607.901	-1.41405	0.424444	-3.33154	0.000863677	0.0334833
Cp4.1LG01g19550	652.516	-0.692688	0.208327	-3.325	0.000884191	0.0341132
Cp4.1LG09g01450	126.312	-1.45659	0.438082	-3.32492	0.000884434	0.0341132
Cp4.1LG16g02390	67.3575	1.53308	0.461146	3.32451	0.000885729	0.0341132
Cp4.1LG03g15200	53.4785	-3.04699	0.917156	-3.32221	0.000893061	0.0343345
Cp4.1LG15g08250	375.736	-0.75993	0.228831	-3.32092	0.000897197	0.0344323
Cp4.1LG02g08210	328.766	0.801379	0.241399	3.31973	0.000901033	0.0345183
Cp4.1LG17g00610	1055.7	0.781976	0.235698	3.3177	0.000907626	0.0347095
Cp4.1LG10g02160	569.525	0.954152	0.287659	3.31696	0.000910032	0.0347401
Cp4.1LG16g00260	924.377	-1.35919	0.410004	-3.31507	0.000916201	0.034914
Cp4.1LG20g01920	954.939	1.00378	0.302891	3.314	0.000919706	0.034986
Cp4.1LG00g09960	14.4261	-3.78068	1.14107	-3.31327	0.000922112	0.035016
Cp4.1LG17g06140	9792.33	-1.01788	0.307315	-3.31216	0.000925782	0.0350938
Cp4.1LG00g10340	7.97187	5.6436	1.70448	3.31103	0.000929527	0.0351497
Cp4.1LG06g05850	109.522	-1.59525	0.481852	-3.31065	0.000930784	0.0351497
Cp4.1LG18g00130	521.097	1.67927	0.507293	3.31025	0.000932129	0.0351497
Cp4.1LG03g09890	98.24	2.79344	0.844449	3.308	0.000939644	0.0353715
Cp4.1LG02g06840	4350.13	0.977905	0.29569	3.3072	0.000942325	0.0354108
Cp4.1LG18g02470	1420.56	-0.775442	0.234527	-3.3064	0.000945028	0.0354508
Cp4.1LG08g12790	409.872	-0.895403	0.270982	-3.30429	0.000952185	0.0356076
Cp4.1LG17g01690	659.222	1.37148	0.415072	3.30419	0.000952498	0.0356076
Cp4.1LG02g07170	202.772	-1.82295	0.552412	-3.29998	0.000966922	0.0359904
Cp4.1LG04g06740	3953.22	0.637981	0.193331	3.29994	0.000967051	0.0359904
Cp4.1LG19g03860	190.294	1.34041	0.406216	3.29975	0.000967726	0.0359904
Cp4.1LG02g00680	222.902	0.877579	0.266305	3.2954	0.000982831	0.0364895
Cp4.1LG03g02690	7.51185	-6.29734	1.91359	-3.29085	0.000998855	0.0367066
Cp4.1LG03g09730	392.807	1.83332	0.556916	3.29191	0.000995081	0.0367066
Cp4.1LG06g04940	6.69299	-6.13375	1.86388	-3.29085	0.000998835	0.0367066
Cp4.1LG08g09770	1234.76	-0.587216	0.178384	-3.29185	0.000995294	0.0367066
Cp4.1LG16g02040	1265.04	0.836392	0.253995	3.29295	0.000991425	0.0367066
Cp4.1LG18g01720	599.532	0.690615	0.209854	3.29093	0.000998564	0.0367066
Cp4.1LG04g01960	1144.43	0.567949	0.172691	3.28881	0.00100611	0.0369105
Cp4.1LG05g08950	31.6075	2.77344	0.844597	3.28375	0.00102437	0.0375171
Cp4.1LG01g05810	66.2442	3.07178	0.936081	3.28153	0.00103245	0.0375586
Cp4.1LG12g07470	5737.23	0.895067	0.272703	3.2822	0.00103	0.0375586
Cp4.1LG16g05360	1851.49	-0.71486	0.217822	-3.28185	0.0010313	0.0375586
Cp4.1LG18g08780	267.28	0.848609	0.258499	3.28283	0.00102771	0.0375586
Cp4.1LG05g04780	806.689	-0.646732	0.197187	-3.27979	0.00103884	0.0377255
Cp4.1LG10g01300	919.594	-0.786399	0.239805	-3.27933	0.00104052	0.0377255
Cp4.1LG14g09100	259.248	0.980851	0.299253	3.27767	0.00104668	0.0378853
Cp4.1LG08g04390	36.0712	1.92007	0.586164	3.27566	0.00105415	0.0380286
Cp4.1LG09g00940	308.793	-1.11771	0.3412	-3.27584	0.0010535	0.0380286
Cp4.1LG10g06640	1782.43	-1.24425	0.380041	-3.27399	0.00106041	0.0381906
Cp4.1LG05g10000	492.105	1.17066	0.357738	3.2724	0.0010664	0.0383426
Cp4.1LG01g07550	1046.41	-0.669507	0.204704	-3.27061	0.00107317	0.0385222
Cp4.1LG18g07650	100.557	1.55282	0.474943	3.26948	0.00107746	0.0386119
Cp4.1LG09g07660	56.6733	-2.10044	0.642618	-3.26857	0.00108092	0.0386174
Cp4.1LG09g10910	585.326	0.797286	0.24393	3.2685	0.00108118	0.0386174
Cp4.1LG03g13110	894.843	-0.730431	0.223709	-3.2651	0.00109427	0.0390205
Cp4.1LG03g01660	211.458	0.921498	0.282387	3.26325	0.00110143	0.0392111
Cp4.1LG03g08940	476.217	0.912341	0.279778	3.26094	0.00111043	0.0394666
Cp4.1LG02g06920	377.627	0.821758	0.252063	3.26013	0.00111362	0.0395151
Cp4.1LG06g04000	33.5882	1.94014	0.595403	3.25853	0.00111992	0.0396739
Cp4.1LG11g11100	737.874	1.01807	0.312633	3.25642	0.00112825	0.0398462
Cp4.1LG19g09900	2051.86	0.596082	0.183051	3.25637	0.00112847	0.0398462
Cp4.1LG11g09730	246.088	0.872189	0.268033	3.25404	0.00113777	0.0401091
Cp4.1LG02g00370	740.949	1.4669	0.450968	3.25278	0.00114283	0.0401536
Cp4.1LG17g01660	219.804	-0.878093	0.269968	-3.25258	0.00114362	0.0401536
Cp4.1LG19g00690	18.1459	4.54093	1.3962	3.25234	0.0011446	0.0401536
Cp4.1LG00g14530	5.93296	6.21549	1.91319	3.24875	0.00115913	0.0405976
Cp4.1LG04g05930	251.102	-1.23909	0.381582	-3.24724	0.00116532	0.0407484
Cp4.1LG09g05840	22.8248	2.86862	0.884067	3.2448	0.00117535	0.041033
Cp4.1LG02g15140	22.6068	3.58695	1.10573	3.24396	0.00117881	0.0410876
Cp4.1LG04g13280	381.017	-1.12043	0.345775	-3.24034	0.00119387	0.0415455
Cp4.1LG02g08360	1527.45	-0.550116	0.169928	-3.23735	0.00120647	0.0418659
Cp4.1LG08g11430	723.318	-0.767842	0.237191	-3.23723	0.00120695	0.0418659
Cp4.1LG17g09270	64.9821	-1.5207	0.470104	-3.23481	0.00121724	0.0421554
Cp4.1LG04g05920	606.975	-1.16121	0.359031	-3.23429	0.00121944	0.0421642
Cp4.1LG18g08610	32.7632	2.17806	0.67425	3.23034	0.00123644	0.0426837
Cp4.1LG17g03050	6227.49	-0.641214	0.198624	-3.22828	0.00124538	0.0429239
Cp4.1LG09g08790	11.3809	-5.46553	1.69366	-3.22705	0.00125073	0.0430397
Cp4.1LG15g02380	117.207	2.26354	0.701788	3.22538	0.00125804	0.0432226
Cp4.1LG16g04540	262.315	0.931015	0.28878	3.22396	0.00126432	0.0433696
Cp4.1LG01g21880	989.78	-0.956661	0.296799	-3.22327	0.00126738	0.0434057
Cp4.1LG14g03690	1266.32	-1.03666	0.321707	-3.22239	0.00127126	0.04347
Cp4.1LG03g06350	503.352	-0.772689	0.239933	-3.22044	0.00127994	0.0434917
Cp4.1LG03g09310	1177.38	0.88712	0.275389	3.22134	0.00127595	0.0434917
Cp4.1LG03g11830	541.975	1.79576	0.557503	3.22108	0.00127706	0.0434917
Cp4.1LG19g11330	35.1376	-1.8634	0.578604	-3.22051	0.00127964	0.0434917
Cp4.1LG09g05570	1432.66	0.859758	0.267096	3.21891	0.00128677	0.0436554
Cp4.1LG13g11320	276.731	1.38077	0.429262	3.21662	0.00129709	0.0439367
Cp4.1LG01g20030	140.962	1.34489	0.418365	3.21464	0.00130608	0.043966
Cp4.1LG02g14520	272.924	-0.850212	0.264423	-3.21534	0.00130288	0.043966
Cp4.1LG04g07820	1439.26	-0.551032	0.171408	-3.21474	0.00130565	0.043966
Cp4.1LG05g07900	345.028	0.753608	0.234345	3.21581	0.00130079	0.043966
Cp4.1LG12g06420	101.8	-1.1709	0.364575	-3.21168	0.00131963	0.0443532
Cp4.1LG11g04900	243.201	1.32391	0.412318	3.21089	0.00132325	0.0444057
Cp4.1LG02g03270	2299.18	1.09835	0.342254	3.20917	0.0013312	0.0444848
Cp4.1LG10g04750	290.047	-0.874828	0.272553	-3.20976	0.00132848	0.0444848
Cp4.1LG14g00950	953.712	-0.577198	0.179866	-3.20904	0.00133177	0.0444848
Cp4.1LG03g06860	1043.95	-0.694344	0.216546	-3.20645	0.00134383	0.0448185
Cp4.1LG02g10710	10704.2	-0.49192	0.153489	-3.20492	0.001351	0.0449884
Cp4.1LG17g02940	999.783	0.662268	0.206875	3.20129	0.00136813	0.0454887
Cp4.1LG17g01160	207.483	1.22524	0.383145	3.19785	0.00138458	0.0459651
Cp4.1LG06g06120	161.101	1.17113	0.366448	3.19591	0.00139392	0.0462042
Cp4.1LG10g05290	174.116	-1.40133	0.438712	-3.1942	0.00140219	0.0464073
Cp4.1LG08g13860	847.237	-1.15504	0.361705	-3.19332	0.00140648	0.0464782
Cp4.1LG03g05040	26166.5	-0.56409	0.17669	-3.19255	0.00141024	0.0465316
Cp4.1LG07g01600	1817.08	-0.532839	0.167349	-3.184	0.00145254	0.0476202
Cp4.1LG10g11090	24.1819	6.38567	2.00556	3.18399	0.00145261	0.0476202
Cp4.1LG16g02930	217.835	-1.17945	0.37038	-3.18442	0.00145042	0.0476202
Cp4.1LG17g04530	2359.28	0.537979	0.1689	3.18519	0.0014466	0.0476202
Cp4.1LG18g05110	4333.13	0.543625	0.170755	3.18366	0.00145424	0.0476202
Cp4.1LG11g11500	9247	-0.562728	0.176881	-3.18139	0.00146572	0.0479236
Cp4.1LG13g00770	109.228	-1.23784	0.389148	-3.18089	0.00146822	0.047933
Cp4.1LG01g01460	87.6913	-1.28033	0.402719	-3.17921	0.00147675	0.0481388
Cp4.1LG02g11710	5567.16	0.975824	0.307028	3.17829	0.00148149	0.0482208
Cp4.1LG11g07810	1739.09	-0.747404	0.235295	-3.17645	0.00149088	0.0483086
Cp4.1LG16g09410	503.992	0.622655	0.195996	3.17688	0.00148869	0.0483086
Cp4.1LG18g03750	275.904	0.846257	0.266357	3.17715	0.0014873	0.0483086
Cp4.1LG17g02650	682.694	-0.862447	0.271621	-3.17518	0.00149742	0.0483756
Cp4.1LG18g03840	60.8565	1.65282	0.520479	3.17558	0.00149535	0.0483756
Cp4.1LG18g06400	303.851	0.797087	0.251074	3.17471	0.00149988	0.048383
Cp4.1LG12g11430	313.588	0.970962	0.305943	3.17367	0.00150526	0.0484841
Cp4.1LG04g13990	97.4514	1.46371	0.461396	3.17235	0.00151209	0.0485775
Cp4.1LG05g02060	85.0539	-1.95545	0.616423	-3.17225	0.00151265	0.0485775
Cp4.1LG04g09260	230.492	-0.828052	0.261338	-3.16851	0.00153221	0.0491329
Cp4.1LG20g08500	56.5565	-1.39854	0.441595	-3.16701	0.00154015	0.0493145
Cp4.1LG07g08390	137.562	0.924683	0.292028	3.16642	0.00154329	0.0493421
Cp4.1LG02g08580	493.015	-0.835969	0.264065	-3.16578	0.00154669	0.0493779
Cp4.1LG04g16190	77.4803	-1.21144	0.383013	-3.16291	0.00156199	0.0497927
Cp4.1LG01g19190	952.448	-0.602964	0.190726	-3.16141	0.00157006	0.0499029
Cp4.1LG07g09480	32.0719	-2.39137	0.756369	-3.16164	0.00156883	0.0499029
Cp4.1LG01g01410	625.19	0.827209	0.261969	3.15766	0.00159039	0.0504752
Cp4.1LG09g05440	128.476	-1.65623	0.524607	-3.15709	0.00159351	0.0505001
Cp4.1LG02g13890	20832	-0.922092	0.292282	-3.15481	0.00160605	0.050823
Cp4.1LG07g00840	1897.26	-0.585276	0.185549	-3.15429	0.00160888	0.0508384
Cp4.1LG07g01250	6427.83	0.938504	0.298069	3.14861	0.0016405	0.051762
Cp4.1LG07g09040	127.952	1.90226	0.604242	3.14817	0.00164297	0.0517643
Cp4.1LG01g22940	39.0093	2.04161	0.648715	3.14716	0.00164864	0.0518674
Cp4.1LG04g08320	31.4685	3.08959	0.981948	3.14639	0.00165302	0.0519297
Cp4.1LG00g05090	83.6146	-1.4576	0.46348	-3.1449	0.00166143	0.0520493
Cp4.1LG05g04900	1320.56	0.763427	0.242797	3.1443	0.00166487	0.0520493
Cp4.1LG13g05400	99.8803	1.39673	0.444158	3.14466	0.00166279	0.0520493
Cp4.1LG19g01650	213.768	0.821027	0.261139	3.14402	0.00166644	0.0520493
Cp4.1LG12g09510	1454.82	1.03292	0.328863	3.14087	0.00168446	0.0525361
Cp4.1LG01g04690	49.8003	1.48588	0.473172	3.14026	0.00168797	0.0525698
Cp4.1LG15g03940	1625.95	-0.571812	0.182141	-3.1394	0.00169297	0.0526498
Cp4.1LG05g13690	28.7111	-2.18461	0.696166	-3.13807	0.00170067	0.0528124
Cp4.1LG06g01600	278.874	1.13191	0.36075	3.13765	0.00170307	0.0528124
Cp4.1LG14g03000	152.066	1.1192	0.356805	3.13673	0.00170841	0.0529021
Cp4.1LG16g03500	136.785	1.19604	0.381366	3.1362	0.00171151	0.0529224
Cp4.1LG17g06190	9452.63	-0.930702	0.296837	-3.1354	0.00171621	0.0529918
Cp4.1LG18g07370	226.299	-0.906613	0.289272	-3.13412	0.00172368	0.0531468
Cp4.1LG01g08240	10.2266	-5.25706	1.67792	-3.13308	0.00172985	0.0532612
Cp4.1LG04g14890	4033.29	-1.12537	0.360013	-3.12591	0.00177255	0.0541904
Cp4.1LG05g09010	277.547	-0.911162	0.291437	-3.12645	0.00176932	0.0541904
Cp4.1LG06g00470	169.223	1.67589	0.536032	3.12647	0.00176918	0.0541904
Cp4.1LG07g07190	281.967	1.38815	0.443885	3.12727	0.00176437	0.0541904
Cp4.1LG17g08140	160.029	-1.12339	0.359341	-3.12625	0.00177049	0.0541904
Cp4.1LG05g09490	240.365	-0.807535	0.2584	-3.12514	0.00177721	0.0542562
Cp4.1LG11g10150	17.243	-2.92893	0.937416	-3.12447	0.00178125	0.0543029
Cp4.1LG03g01360	77.2756	1.55024	0.496519	3.12221	0.00179498	0.0546447
Cp4.1LG10g03420	256.876	0.780195	0.2501	3.11953	0.00181137	0.0550398
Cp4.1LG17g06330	78.0656	1.53214	0.491185	3.11926	0.00181304	0.0550398
Cp4.1LG06g05060	53.6454	-1.44886	0.465404	-3.11313	0.00185115	0.056118
Cp4.1LG03g10920	10.6759	3.42415	1.10008	3.11264	0.00185423	0.0561326
Cp4.1LG11g08870	132.733	1.27508	0.409985	3.11006	0.00187049	0.0565459
Cp4.1LG12g11140	453.088	0.688186	0.221398	3.10837	0.00188121	0.0567114
Cp4.1LG17g09750	417.556	-0.679386	0.218549	-3.10863	0.00187958	0.0567114
Cp4.1LG04g14930	1219.66	-0.688936	0.221743	-3.10692	0.00189048	0.0569117
Cp4.1LG11g02280	224.232	-1.8993	0.611904	-3.10393	0.0019097	0.0574102
Cp4.1LG16g07700	1281.02	0.604143	0.194686	3.10316	0.00191467	0.0574801
Cp4.1LG16g01620	1198.41	1.14493	0.369035	3.1025	0.00191895	0.0575286
Cp4.1LG09g10440	44.3445	1.56954	0.505985	3.10195	0.00192248	0.0575547
Cp4.1LG01g14890	570.531	0.808391	0.26077	3.10001	0.00193511	0.0575587
Cp4.1LG03g02250	10619.4	0.595098	0.191992	3.0996	0.00193785	0.0575587
Cp4.1LG06g00630	3390.9	-0.823833	0.265673	-3.10093	0.00192917	0.0575587
Cp4.1LG13g10670	2388.5	-0.606023	0.195524	-3.09949	0.00193857	0.0575587
Cp4.1LG14g01900	43.7463	1.69016	0.545082	3.10074	0.00193035	0.0575587
Cp4.1LG16g00690	820.309	0.793895	0.25613	3.09957	0.00193799	0.0575587
Cp4.1LG00g01200	605.461	-0.732421	0.236401	-3.09821	0.00194692	0.0577275
Cp4.1LG15g08750	218.255	0.873225	0.281958	3.097	0.00195488	0.0578052
Cp4.1LG19g07870	220.283	1.05169	0.339556	3.09725	0.00195322	0.0578052
Cp4.1LG20g02300	220.711	1.03576	0.334544	3.09603	0.00196134	0.057917
Cp4.1LG07g11470	1869.13	-0.555672	0.179567	-3.0945	0.00197144	0.0579926
Cp4.1LG13g11290	103.969	1.09679	0.35444	3.09443	0.00197194	0.0579926
Cp4.1LG15g04760	126.592	1.11757	0.361154	3.09445	0.00197176	0.0579926
Cp4.1LG05g04980	1632.62	-0.808034	0.261178	-3.09381	0.00197605	0.0580348
Cp4.1LG03g13080	241.464	0.944491	0.305489	3.09173	0.00198993	0.0583631
Cp4.1LG18g02900	975.781	1.34526	0.43523	3.0909	0.00199548	0.0584468
Cp4.1LG01g06340	236.246	-1.52463	0.49357	-3.08899	0.0020084	0.0584694
Cp4.1LG01g24010	2523.05	-0.594665	0.192524	-3.08879	0.00200976	0.0584694
Cp4.1LG10g01240	788.484	-0.610378	0.197603	-3.08892	0.00200888	0.0584694
Cp4.1LG10g10060	415.608	2.04327	0.661234	3.09009	0.00200097	0.0584694
Cp4.1LG16g02130	340.84	0.866206	0.280347	3.08977	0.00200314	0.0584694
Cp4.1LG16g08730	94.6044	1.73775	0.56361	3.08325	0.00204754	0.0594885
Cp4.1LG13g09690	910.328	-0.828964	0.268915	-3.08263	0.00205183	0.0595334
Cp4.1LG02g13660	784.067	1.34279	0.435992	3.07985	0.00207108	0.0600114
Cp4.1LG05g08890	9.7046	4.96087	1.6111	3.07918	0.00207573	0.0600657
Cp4.1LG05g14000	4688.36	-0.486104	0.157898	-3.0786	0.00207979	0.0601028
Cp4.1LG11g01790	268.132	-0.725458	0.235761	-3.07709	0.00209033	0.0602467
Cp4.1LG15g05320	15.7562	-5.9484	1.93296	-3.07735	0.00208848	0.0602467
Cp4.1LG07g09710	120.502	0.984642	0.320091	3.07613	0.00209704	0.0603595
Cp4.1LG19g09870	381.782	0.801713	0.260674	3.07554	0.00210125	0.0604005
Cp4.1LG08g01120	4410	-0.940724	0.305987	-3.07439	0.00210932	0.060552
Cp4.1LG04g09540	2403.49	-0.78946	0.256836	-3.07379	0.00211356	0.0605856
Cp4.1LG04g09920	2346.45	0.562475	0.183012	3.07344	0.00211609	0.0605856
Cp4.1LG05g10670	141.46	1.59585	0.519421	3.07236	0.00212374	0.0606442
Cp4.1LG11g04730	194.911	1.00061	0.325652	3.07263	0.00212179	0.0606442
Cp4.1LG20g00720	247.265	0.975124	0.317468	3.07156	0.0021294	0.0607257
Cp4.1LG11g03840	594.526	-0.752379	0.245034	-3.07051	0.00213694	0.0607808
Cp4.1LG17g11140	132.161	-0.986393	0.321227	-3.07071	0.00213552	0.0607808
Cp4.1LG03g05150	80.4721	3.45124	1.12557	3.06621	0.00216792	0.0615466
Cp4.1LG05g14740	1101.28	0.634396	0.206914	3.06598	0.00216956	0.0615466
Cp4.1LG16g09130	155.074	-0.989861	0.323068	-3.06394	0.0021844	0.0618866
Cp4.1LG01g05460	1551.68	-0.671612	0.219266	-3.063	0.00219129	0.0619196
Cp4.1LG18g06690	667.762	-0.760443	0.24825	-3.06321	0.00218973	0.0619196
Cp4.1LG12g00580	111.954	-1.36405	0.445488	-3.06191	0.00219926	0.0620639
Cp4.1LG13g09140	181.874	1.34463	0.439206	3.06149	0.00220237	0.0620708
Cp4.1LG00g06870	21.5584	3.515	1.14845	3.06065	0.0022086	0.0621652
Cp4.1LG14g06720	528.96	-0.753627	0.246316	-3.0596	0.00221636	0.0623029
Cp4.1LG08g06540	500.301	1.32174	0.432189	3.05825	0.00222636	0.0624895
Cp4.1LG11g04850	160.816	1.14051	0.372969	3.05792	0.00222878	0.0624895
Cp4.1LG18g00420	18.815	2.89963	0.948479	3.05713	0.00223464	0.0625729
Cp4.1LG01g03140	6965.63	-0.919656	0.300929	-3.05606	0.00224269	0.062717
Cp4.1LG16g06420	85.1138	-1.11887	0.366219	-3.05521	0.00224904	0.0628136
Cp4.1LG00g06930	8.7937	4.8538	1.58894	3.05474	0.00225257	0.0628311
Cp4.1LG10g06390	1160.81	-1.00244	0.328296	-3.05347	0.00226211	0.062928
Cp4.1LG11g11730	146.767	-1.01284	0.331741	-3.05312	0.00226477	0.062928
Cp4.1LG18g06380	509.868	1.28854	0.422028	3.05322	0.00226403	0.062928
Cp4.1LG00g00800	20.7816	3.83468	1.25617	3.05267	0.00226813	0.0629386
Cp4.1LG16g03920	694.794	3.64642	1.19465	3.0523	0.00227097	0.0629386
Cp4.1LG18g02310	3971.74	-0.546745	0.17915	-3.05188	0.0022741	0.0629448
Cp4.1LG07g11310	152.583	-1.27516	0.418004	-3.05059	0.00228393	0.0631361
Cp4.1LG03g14880	112.258	1.13739	0.372946	3.04974	0.00229037	0.0632002
Cp4.1LG04g04950	482.373	-1.2991	0.426161	-3.04837	0.00230084	0.0632002
Cp4.1LG05g00510	67.7446	-1.59961	0.524552	-3.04947	0.00229242	0.0632002
Cp4.1LG06g03530	320.919	1.04917	0.344138	3.04868	0.00229851	0.0632002
Cp4.1LG13g04950	17715.4	0.592749	0.194437	3.04853	0.00229961	0.0632002
Cp4.1LG10g06930	2659.51	1.22738	0.402733	3.04763	0.00230651	0.0632757
Cp4.1LG05g05070	664.459	0.615847	0.202128	3.04681	0.00231282	0.0633682
Cp4.1LG09g03020	50.6789	-1.81687	0.596409	-3.04634	0.00231644	0.0633744
Cp4.1LG20g05970	287.46	-1.01385	0.332845	-3.04602	0.0023189	0.0633744
Cp4.1LG02g01640	295.778	0.820908	0.269632	3.04455	0.00233026	0.0636047
Cp4.1LG11g07670	637.169	0.878407	0.288616	3.04352	0.00233829	0.0637434
Cp4.1LG18g04790	194.089	-0.956447	0.314481	-3.04135	0.0023552	0.0641237
Cp4.1LG10g01360	312.124	0.733125	0.241122	3.04047	0.00236207	0.06423
Cp4.1LG13g02830	129.998	1.17754	0.387451	3.03919	0.00237213	0.0643873
Cp4.1LG15g02790	69.9956	1.35436	0.445664	3.03898	0.00237381	0.0643873
Cp4.1LG14g00210	1056.8	0.752302	0.247825	3.03561	0.00240046	0.0650287
Cp4.1LG00g03120	1713.22	-0.823598	0.271722	-3.03103	0.00243718	0.0659409
Cp4.1LG01g01120	3343.19	0.684214	0.225917	3.02861	0.00245684	0.0663071
Cp4.1LG03g00610	31.8254	-2.01002	0.663599	-3.02897	0.00245392	0.0663071
Cp4.1LG17g08080	244.058	-1.4045	0.463808	-3.0282	0.00246013	0.0663133
Cp4.1LG00g02850	516.481	1.25041	0.413525	3.02378	0.00249636	0.0666261
Cp4.1LG01g12630	594.604	0.924633	0.305787	3.02379	0.00249633	0.0666261
Cp4.1LG02g01320	347.673	4.59259	1.51864	3.02415	0.00249337	0.0666261
Cp4.1LG02g05130	143.032	1.33777	0.442187	3.02534	0.00248358	0.0666261
Cp4.1LG03g01100	1159.7	0.850646	0.281297	3.02402	0.00249443	0.0666261
Cp4.1LG09g10580	474.802	1.3815	0.456488	3.02637	0.00247511	0.0666261
Cp4.1LG12g07690	738.931	1.31561	0.434951	3.02473	0.00248851	0.0666261
Cp4.1LG19g09930	5413.44	-0.539476	0.178395	-3.02405	0.00249419	0.0666261
Cp4.1LG05g14640	2089.19	0.580114	0.191876	3.02338	0.00249972	0.0666295
Cp4.1LG14g01610	10.3707	-3.70065	1.22416	-3.02302	0.00250265	0.0666295
Cp4.1LG20g03640	2982.1	-1.3264	0.438968	-3.02162	0.00251423	0.0668556
Cp4.1LG02g02250	3186.77	-0.618432	0.20476	-3.02027	0.00252546	0.0669898
Cp4.1LG12g06430	736.89	1.82352	0.60373	3.02042	0.00252422	0.0669898
Cp4.1LG02g14500	16973.6	-1.09288	0.362078	-3.01835	0.00254158	0.0673347
Cp4.1LG08g01540	322.453	0.768607	0.254866	3.01572	0.00256367	0.0678368
Cp4.1LG15g05200	21.6321	-3.11102	1.03198	-3.01461	0.00257312	0.0680038
Cp4.1LG02g16920	5420.78	-0.908082	0.301276	-3.01412	0.00257729	0.068031
Cp4.1LG03g10860	7063.23	-0.57389	0.190493	-3.01265	0.00258974	0.0681933
Cp4.1LG14g09230	282.453	0.872258	0.289524	3.01273	0.0025891	0.0681933
Cp4.1LG08g00450	2377.8	-0.788744	0.261849	-3.01221	0.00259355	0.0682107
Cp4.1LG02g02640	3712.45	-0.679922	0.225768	-3.01159	0.00259882	0.0682663
Cp4.1LG01g19930	818.369	-0.790392	0.262574	-3.01017	0.00261102	0.0684208
Cp4.1LG02g13770	550.638	0.868173	0.288402	3.01029	0.00260999	0.0684208
Cp4.1LG02g01600	835.274	0.665437	0.221207	3.00821	0.00262791	0.0686371
Cp4.1LG03g14820	80.611	2.09665	0.696999	3.00811	0.00262879	0.0686371
Cp4.1LG10g03380	14.808	5.57548	1.85317	3.00862	0.00262434	0.0686371
Cp4.1LG01g00800	58.9817	2.6174	0.870684	3.00615	0.00264579	0.0688298
Cp4.1LG03g07670	359.049	-0.812833	0.270455	-3.00543	0.00265207	0.0688298
Cp4.1LG04g13230	111.82	-0.929747	0.309331	-3.00567	0.00264996	0.0688298
Cp4.1LG08g00060	653.59	0.757935	0.252159	3.00578	0.00264902	0.0688298
Cp4.1LG13g06950	485.596	0.943126	0.313725	3.00622	0.00264516	0.0688298
Cp4.1LG01g07520	2338.55	0.663474	0.220892	3.0036	0.00266802	0.0691607
Cp4.1LG03g11960	648.474	1.69547	0.564576	3.00309	0.0026725	0.069194
Cp4.1LG08g13600	1331.49	0.774886	0.258185	3.00128	0.00268843	0.0695234
Cp4.1LG03g10910	104.248	1.30547	0.435406	2.99827	0.00271516	0.0701308
Cp4.1LG16g02840	137.911	-1.03812	0.346557	-2.99552	0.00273982	0.0706834
Cp4.1LG03g15130	595.284	0.628107	0.209756	2.99447	0.00274921	0.0707699
Cp4.1LG11g06140	338.532	-1.80321	0.60219	-2.99442	0.00274971	0.0707699
Cp4.1LG02g05690	1516.27	-0.550699	0.184062	-2.99192	0.00277226	0.0712246
Cp4.1LG19g07200	385.211	1.70723	0.570648	2.99174	0.00277396	0.0712246
Cp4.1LG08g05650	90.7605	-1.46644	0.49081	-2.9878	0.00280997	0.0720637
Cp4.1LG02g01570	304.3	0.983381	0.329293	2.98634	0.0028234	0.0723225
Cp4.1LG01g22230	331.295	0.730363	0.2446	2.98595	0.002827	0.072329
Cp4.1LG14g03410	53.8428	-1.58215	0.530003	-2.98518	0.0028341	0.0723425
Cp4.1LG20g03080	355.317	1.00771	0.337573	2.98517	0.00283421	0.0723425
Cp4.1LG01g17910	8.96727	-5.05725	1.69569	-2.98241	0.00285985	0.0728251
Cp4.1LG12g08260	65.3241	-1.83094	0.613871	-2.98261	0.00285802	0.0728251
Cp4.1LG07g02660	592.617	0.930603	0.312163	2.98115	0.0028717	0.0729552
Cp4.1LG11g08550	358.263	0.911509	0.305729	2.98143	0.00286906	0.0729552
Cp4.1LG03g06110	378.129	0.980786	0.329047	2.98069	0.002876	0.0729789
Cp4.1LG04g01160	2154.1	-0.628697	0.211038	-2.97907	0.00289122	0.0732793
Cp4.1LG01g18530	131.338	2.26329	0.759916	2.97834	0.00289814	0.0733418
Cp4.1LG16g06450	4987	-0.836229	0.280826	-2.97775	0.00290373	0.0733418
Cp4.1LG17g02910	592.477	-0.948784	0.318626	-2.97774	0.00290385	0.0733418
Cp4.1LG18g00690	800.346	0.616593	0.207175	2.97619	0.00291851	0.0735596
Cp4.1LG20g06170	876.155	-0.544241	0.18287	-2.97611	0.00291928	0.0735596
Cp4.1LG01g23920	1730.64	0.762222	0.256193	2.97518	0.00292813	0.0736969
Cp4.1LG10g04840	109.75	-1.75716	0.590926	-2.97357	0.00294353	0.0739986
Cp4.1LG02g16010	843.716	-1.07352	0.361313	-2.97117	0.00296668	0.0744938
Cp4.1LG17g01770	33.3855	3.04209	1.02476	2.96859	0.00299172	0.0750356
Cp4.1LG00g06030	23.2852	4.71445	1.59044	2.96425	0.00303425	0.0757511
Cp4.1LG03g15800	63.581	-1.75636	0.592472	-2.96446	0.00303216	0.0757511
Cp4.1LG04g13430	327.754	0.826531	0.278775	2.96486	0.00302817	0.0757511
Cp4.1LG14g00250	197.278	-0.913231	0.307983	-2.9652	0.00302485	0.0757511
Cp4.1LG14g06640	407.145	0.769981	0.259871	2.96293	0.00304725	0.0759882
Cp4.1LG04g07700	5202.32	-0.719368	0.242874	-2.9619	0.00305749	0.0760102
Cp4.1LG08g08840	313.651	0.690346	0.233085	2.96178	0.00305867	0.0760102
Cp4.1LG14g07450	1398.86	-0.624981	0.210998	-2.96202	0.00305627	0.0760102
Cp4.1LG11g01950	245.058	-1.5219	0.513954	-2.96115	0.00306493	0.0760783
Cp4.1LG09g00520	1103.65	-0.55549	0.187647	-2.9603	0.00307339	0.0761352
Cp4.1LG19g08020	594.887	-1.17811	0.397981	-2.96021	0.00307425	0.0761352
Cp4.1LG13g04720	522.439	0.979447	0.330987	2.95917	0.00308471	0.0763068
Cp4.1LG00g01580	2445.79	-0.505706	0.171001	-2.95732	0.00310322	0.0765898
Cp4.1LG04g12140	340.837	1.04586	0.353651	2.95733	0.0031032	0.0765898
Cp4.1LG01g19990	995.698	-1.16335	0.393447	-2.95682	0.00310831	0.0766281
Cp4.1LG07g01560	1746.45	-0.60778	0.205588	-2.95629	0.00311361	0.0766712
Cp4.1LG11g11330	983.062	-0.591051	0.200188	-2.95249	0.00315224	0.0775342
Cp4.1LG02g07880	143.945	-1.18401	0.401141	-2.9516	0.00316131	0.0775811
Cp4.1LG14g06940	991.797	-0.796868	0.269957	-2.95183	0.00315892	0.0775811
Cp4.1LG02g05880	2710.14	-0.633939	0.214877	-2.95024	0.00317529	0.077836
Cp4.1LG10g07900	216.399	-1.12244	0.38065	-2.94874	0.0031907	0.0779655
Cp4.1LG13g09640	3435.37	-0.670802	0.227493	-2.94868	0.00319138	0.0779655
Cp4.1LG17g00200	1345.65	-0.963727	0.326797	-2.94901	0.00318795	0.0779655
Cp4.1LG20g03470	50.8078	2.86307	0.971347	2.94753	0.00320325	0.0781673
Cp4.1LG01g01230	3839.54	0.695733	0.23613	2.94639	0.00321503	0.0783665
Cp4.1LG02g14670	17548.3	-1.06063	0.360156	-2.94492	0.00323035	0.0783868
Cp4.1LG04g13330	148.412	-0.987721	0.335392	-2.94497	0.00322984	0.0783868
Cp4.1LG09g00220	28.4856	1.95789	0.664649	2.94576	0.00322167	0.0783868
Cp4.1LG18g03490	1887.31	-0.553651	0.187972	-2.94539	0.0032255	0.0783868
Cp4.1LG10g09000	4424.04	-0.535494	0.181905	-2.94382	0.0032419	0.0785013
Cp4.1LG11g05560	1531.7	-0.792876	0.26934	-2.94378	0.00324233	0.0785013
Cp4.1LG05g14150	30.7547	-1.90722	0.648181	-2.94241	0.00325663	0.0787596
Cp4.1LG04g11490	335.322	-0.626899	0.213136	-2.94131	0.00326823	0.0789518
Cp4.1LG05g02660	4180.25	-0.571207	0.194457	-2.93745	0.00330928	0.0798543
Cp4.1LG01g05670	27.0251	-2.21685	0.754965	-2.93637	0.00332081	0.0799036
Cp4.1LG01g16660	535.925	0.645627	0.219844	2.93675	0.00331673	0.0799036
Cp4.1LG11g04300	152.999	-1.31727	0.448628	-2.93622	0.0033224	0.0799036
Cp4.1LG10g05640	85.6279	2.99031	1.01907	2.93436	0.0033424	0.0802955
Cp4.1LG07g01190	120.367	0.951095	0.324188	2.93378	0.00334863	0.0803561
Cp4.1LG02g10750	54.3125	-1.60945	0.548667	-2.93339	0.00335281	0.0803672
Cp4.1LG01g05580	3395.37	-0.508511	0.173448	-2.93177	0.00337035	0.0805788
Cp4.1LG07g06140	17666.3	1.18611	0.404601	2.93154	0.00337281	0.0805788
Cp4.1LG12g02040	247.856	0.854746	0.291517	2.93206	0.00336721	0.0805788
Cp4.1LG18g00570	359.747	0.940872	0.320991	2.93115	0.00337708	0.0805919
Cp4.1LG04g13420	1691.33	-0.653121	0.223077	-2.92779	0.00341384	0.0809484
Cp4.1LG07g04920	133.68	2.14991	0.734326	2.92773	0.00341445	0.0809484
Cp4.1LG12g11100	1017.11	-0.555203	0.18959	-2.92844	0.00340668	0.0809484
Cp4.1LG15g07530	1632.14	0.508688	0.173706	2.92844	0.0034067	0.0809484
Cp4.1LG18g01830	605.227	-0.812476	0.277474	-2.92811	0.00341028	0.0809484
Cp4.1LG19g07770	1950.23	-0.524543	0.179113	-2.92856	0.00340534	0.0809484
Cp4.1LG12g06400	929.679	1.64146	0.560783	2.92709	0.00342154	0.0810275
Cp4.1LG01g22100	8418.66	-0.540504	0.184763	-2.92539	0.00344029	0.0813826
Cp4.1LG15g02570	564.662	0.895617	0.306199	2.92495	0.00344517	0.0814091
Cp4.1LG11g01860	147.996	1.08443	0.370872	2.92401	0.00345558	0.081566
Cp4.1LG02g04950	465.951	-1.10653	0.378488	-2.92356	0.00346058	0.0815952
Cp4.1LG01g02860	5368.96	-0.931513	0.318806	-2.92188	0.00347926	0.0819463
Cp4.1LG05g04320	116.916	-1.41541	0.484555	-2.92105	0.00348858	0.0820764
Cp4.1LG03g01700	1205.03	-0.646307	0.221401	-2.91916	0.00350973	0.0824296
Cp4.1LG11g06460	926.557	-0.560201	0.191936	-2.91869	0.00351502	0.0824296
Cp4.1LG12g10110	585.204	-0.808047	0.276822	-2.91902	0.00351138	0.0824296
Cp4.1LG00g08960	40.3069	-1.45576	0.499145	-2.9165	0.00353979	0.0826847
Cp4.1LG02g02380	173.528	0.982294	0.336883	2.91583	0.00354739	0.0826847
Cp4.1LG05g04820	49.5781	-1.81493	0.622276	-2.9166	0.00353868	0.0826847
Cp4.1LG06g04620	102.418	1.08232	0.371228	2.9155	0.00355119	0.0826847
Cp4.1LG08g10450	89.7742	1.83236	0.628517	2.91537	0.00355263	0.0826847
Cp4.1LG12g01180	2929.34	-0.824492	0.282692	-2.91658	0.00353897	0.0826847
Cp4.1LG15g05510	626.121	-0.886746	0.304152	-2.91547	0.00355149	0.0826847
Cp4.1LG09g10490	127.548	0.947176	0.324952	2.91482	0.00355898	0.0827352
Cp4.1LG10g01510	230.389	-0.852114	0.29237	-2.91451	0.00356245	0.0827352
Cp4.1LG04g10880	7223.48	-1.06627	0.366136	-2.91223	0.00358862	0.0831644
Cp4.1LG20g00360	156.265	0.884158	0.303572	2.91251	0.00358532	0.0831644
Cp4.1LG03g07400	2137.81	-1.29895	0.446373	-2.91001	0.00361422	0.0832196
Cp4.1LG03g07680	1221.95	0.833498	0.286356	2.91071	0.00360611	0.0832196
Cp4.1LG04g06850	1096.09	0.566005	0.194547	2.90936	0.00362175	0.0832196
Cp4.1LG06g00140	41086.7	-0.87768	0.301614	-2.90994	0.00361493	0.0832196
Cp4.1LG11g01730	422.797	0.738602	0.253831	2.90982	0.00361637	0.0832196
Cp4.1LG12g09210	59.5597	-1.35261	0.464546	-2.91168	0.0035949	0.0832196
Cp4.1LG17g03380	839.901	0.554076	0.190399	2.91008	0.00361338	0.0832196
Cp4.1LG19g09180	9.66956	-3.59607	1.23594	-2.90958	0.00361918	0.0832196
Cp4.1LG16g04360	85.3464	-1.2375	0.425404	-2.90901	0.00362573	0.0832226
Cp4.1LG13g00730	387.382	-0.831819	0.286086	-2.90759	0.0036423	0.0834854
Cp4.1LG15g00740	20.6527	-2.28918	0.787372	-2.90736	0.00364489	0.0834854
Cp4.1LG06g00240	480.642	0.949054	0.326571	2.90612	0.00365943	0.0836414
Cp4.1LG13g00600	5042.75	-0.917491	0.315698	-2.90623	0.00365809	0.0836414
Cp4.1LG19g05790	2917.36	-1.56508	0.538639	-2.90561	0.00366532	0.0836877
Cp4.1LG03g04370	8.73816	-5.02057	1.72824	-2.90502	0.00367224	0.0837572
Cp4.1LG05g02580	662.954	0.587104	0.202345	2.90151	0.00371374	0.0846146
Cp4.1LG00g04230	10.3833	-6.76875	2.33323	-2.90102	0.00371946	0.0846558
Cp4.1LG08g05580	8.56578	-4.98665	1.72078	-2.8979	0.00375671	0.0854139
Cp4.1LG04g13910	938.927	-0.646088	0.223119	-2.89571	0.00378306	0.0858371
Cp4.1LG04g14480	214.706	-0.860389	0.297127	-2.89569	0.00378326	0.0858371
Cp4.1LG02g08550	617.324	-0.709126	0.244931	-2.89521	0.00378902	0.0858778
Cp4.1LG03g11540	215.952	0.962716	0.332605	2.89447	0.00379798	0.0859908
Cp4.1LG04g12470	16.5773	-3.79839	1.31288	-2.89318	0.00381362	0.0862548
Cp4.1LG14g05170	38.8487	-2.3527	0.813377	-2.8925	0.00382185	0.0863506
Cp4.1LG01g11690	926.266	0.685411	0.237016	2.89184	0.00382995	0.0864435
Cp4.1LG15g09100	223.489	0.891817	0.308447	2.89131	0.00383635	0.0864977
Cp4.1LG13g00720	8687.46	-0.775168	0.268203	-2.89023	0.00384964	0.086707
Cp4.1LG12g06320	514.38	-0.864094	0.299031	-2.88965	0.00385673	0.0867598
Cp4.1LG13g08190	29.5879	2.26647	0.784413	2.88938	0.00386	0.0867598
Cp4.1LG14g02330	800.897	-0.649424	0.224789	-2.88904	0.00386424	0.086765
Cp4.1LG01g25480	1039.11	-1.01586	0.351771	-2.88785	0.0038788	0.0870016
Cp4.1LG08g01050	2850.14	-0.764385	0.264767	-2.88701	0.00388924	0.0871456
Cp4.1LG06g09860	1595.85	-0.583899	0.202291	-2.88643	0.00389639	0.0872154
Cp4.1LG07g11330	120.489	2.1975	0.76151	2.88571	0.0039053	0.0872345
Cp4.1LG15g08200	304.557	1.82481	0.632296	2.88601	0.00390164	0.0872345
Cp4.1LG04g12060	1546.58	-0.51833	0.179651	-2.88521	0.00391157	0.0872845
Cp4.1LG11g04350	459.929	-0.71438	0.24766	-2.88453	0.00392004	0.0873834
Cp4.1LG17g09590	31.056	2.03385	0.705482	2.88293	0.00393998	0.0877376
Cp4.1LG17g06640	1027.4	-0.787995	0.273368	-2.88254	0.0039448	0.0877545
Cp4.1LG16g05180	170.237	-0.799068	0.277333	-2.88126	0.00396091	0.0880224
Cp4.1LG09g02140	740.924	-0.842973	0.292802	-2.87899	0.00398957	0.0885685
Cp4.1LG09g05740	75.2951	-1.18425	0.411602	-2.87717	0.0040126	0.0889884
Cp4.1LG17g01990	2109.05	-0.515692	0.179434	-2.87399	0.00405322	0.0897973
Cp4.1LG08g11270	619.188	0.672122	0.233945	2.87299	0.00406605	0.0899894
Cp4.1LG11g10980	68.7963	-1.2358	0.430299	-2.87197	0.00407926	0.0901896
Cp4.1LG15g03850	31.1027	-2.59217	0.902949	-2.87078	0.00409462	0.0904368
Cp4.1LG04g06840	727.062	0.63925	0.222831	2.86877	0.00412067	0.0908268
Cp4.1LG05g13560	536.156	-0.637762	0.222292	-2.86903	0.00411732	0.0908268
Cp4.1LG03g15980	1794.46	-0.935838	0.326292	-2.8681	0.00412947	0.0908883
Cp4.1LG07g08020	238.718	-1.33221	0.464521	-2.86792	0.00413186	0.0908883
Cp4.1LG05g10130	14.827	3.49417	1.21869	2.86714	0.00414197	0.0910181
Cp4.1LG03g01940	851.405	-0.691492	0.241423	-2.86423	0.00418019	0.0915885
Cp4.1LG04g08790	32.5953	1.73213	0.604647	2.86469	0.00417422	0.0915885
Cp4.1LG09g08510	237.578	0.773678	0.270153	2.86385	0.0041852	0.0915885
Cp4.1LG11g06090	88.3334	-1.9921	0.695545	-2.86409	0.00418209	0.0915885
Cp4.1LG20g03210	37.8763	1.73381	0.605472	2.86356	0.00418908	0.0915885
Cp4.1LG04g08050	721.365	0.706512	0.246826	2.86239	0.0042046	0.0917714
Cp4.1LG12g11620	785.079	0.864436	0.302009	2.86229	0.00420592	0.0917714
Cp4.1LG05g13310	23.026	-2.23618	0.782092	-2.85923	0.00424669	0.0925676
Cp4.1LG01g00250	15.9108	4.623	1.61713	2.85878	0.00425277	0.0926068
Cp4.1LG03g14060	24.7019	-2.06163	0.721322	-2.85812	0.00426159	0.0926125
Cp4.1LG03g18310	434.252	-0.683047	0.238962	-2.8584	0.00425789	0.0926125
Cp4.1LG01g25730	657.645	0.848016	0.29679	2.85729	0.0042727	0.0927609
Cp4.1LG11g07060	15.8013	-2.29447	0.803329	-2.8562	0.00428748	0.0928953
Cp4.1LG16g06910	207.885	-0.971791	0.34023	-2.85628	0.00428639	0.0928953
Cp4.1LG19g04960	307.911	-0.690133	0.241702	-2.85531	0.0042995	0.0930627
Cp4.1LG02g06850	812.108	-1.14057	0.399666	-2.85382	0.00431977	0.093408
Cp4.1LG10g09550	17922.2	-0.992783	0.347999	-2.85283	0.00433316	0.0935806
Cp4.1LG12g03980	89.2043	-2.22259	0.779235	-2.85228	0.00434072	0.0935806
Cp4.1LG13g09970	216.165	-0.746982	0.261861	-2.85259	0.00433646	0.0935806
Cp4.1LG09g08200	32.2779	2.30222	0.80763	2.85059	0.00436385	0.0936287
Cp4.1LG10g06000	1322.99	-0.540372	0.189521	-2.85125	0.00435478	0.0936287
Cp4.1LG12g06150	258.518	0.806319	0.282852	2.85068	0.00436261	0.0936287
Cp4.1LG14g00150	28587.8	-0.900948	0.315986	-2.85123	0.00435509	0.0936287
Cp4.1LG20g02880	2068.19	-0.65027	0.228122	-2.85053	0.00436458	0.0936287
Cp4.1LG02g02080	134.003	-2.38972	0.838847	-2.84882	0.00438822	0.0939112
Cp4.1LG08g00200	10400.3	-0.507279	0.178078	-2.84863	0.00439077	0.0939112
Cp4.1LG18g01100	170.963	0.840223	0.294929	2.8489	0.00438711	0.0939112
Cp4.1LG02g14810	55.5642	-1.39022	0.48839	-2.84653	0.00441979	0.0943455
Cp4.1LG15g02640	2962.75	0.734771	0.258117	2.84665	0.00441812	0.0943455
Cp4.1LG15g04340	115.489	1.38482	0.48663	2.84574	0.00443087	0.0944889
Cp4.1LG16g09320	417.665	0.602311	0.211679	2.8454	0.00443564	0.0944974
Cp4.1LG03g02390	1752.98	-0.520262	0.182891	-2.84466	0.00444591	0.0946231
Cp4.1LG14g10680	572.763	-1.20674	0.424367	-2.84363	0.00446021	0.0948343
Cp4.1LG01g07460	601.583	0.543946	0.191323	2.84308	0.00446802	0.0949018
Cp4.1LG18g08650	132.785	0.833573	0.293224	2.84278	0.00447216	0.0949018
Cp4.1LG01g26160	66.1625	-1.23167	0.433407	-2.84182	0.00448564	0.0950947
Cp4.1LG00g15360	1986.77	-0.553044	0.194781	-2.83932	0.004521	0.0954429
Cp4.1LG04g09470	81.3607	-1.29126	0.454791	-2.83925	0.00452201	0.0954429
Cp4.1LG10g05830	413.877	1.13628	0.400162	2.83955	0.00451773	0.0954429
Cp4.1LG12g10730	1525.25	-0.537011	0.189169	-2.83879	0.00452852	0.0954429
Cp4.1LG15g08340	766.899	0.609969	0.214774	2.84005	0.00451071	0.0954429
Cp4.1LG16g00590	104.036	1.18989	0.41912	2.83902	0.0045253	0.0954429
Cp4.1LG05g10460	935.094	-0.605812	0.213441	-2.83832	0.0045352	0.0954907
Cp4.1LG04g02400	148.299	-0.949902	0.334754	-2.83761	0.00454525	0.0955164
Cp4.1LG20g09050	216.914	1.80891	0.637445	2.83775	0.00454322	0.0955164
Cp4.1LG07g00450	2038.5	-0.678412	0.239149	-2.83677	0.00455722	0.095675
Cp4.1LG13g11030	807.818	0.690324	0.243453	2.83555	0.00457468	0.0959412
Cp4.1LG20g00300	16623.5	-0.573659	0.20233	-2.83527	0.00457876	0.0959412
Cp4.1LG10g01400	58.0393	1.82014	0.642279	2.83388	0.00459864	0.0962645
Cp4.1LG11g04420	68.6285	1.69342	0.597765	2.83292	0.00461244	0.0964601
Cp4.1LG15g06700	4670.79	-0.705634	0.249173	-2.83191	0.00462714	0.0966742
Cp4.1LG03g11060	8.86094	-4.12768	1.45842	-2.83025	0.00465124	0.0969904
Cp4.1LG09g11440	9.48296	-3.56196	1.25844	-2.83046	0.0046481	0.0969904
Cp4.1LG06g08270	637.219	0.903518	0.319291	2.82976	0.00465828	0.0970437
Cp4.1LG05g08940	63.2267	-1.23619	0.436951	-2.82913	0.00466745	0.0971325
Cp4.1LG15g02590	449.437	0.890535	0.314804	2.82885	0.00467151	0.0971325
Cp4.1LG02g03300	224.525	-0.760771	0.268987	-2.82828	0.00467982	0.0972118
Cp4.1LG10g06620	71.9187	-1.1379	0.402414	-2.82768	0.00468873	0.0973036
Cp4.1LG01g01000	37.9757	1.48926	0.526924	2.82633	0.00470847	0.0976196
Cp4.1LG10g09230	106.74	2.06149	0.729496	2.82591	0.0047146	0.0976531
Cp4.1LG07g10280	1240.75	0.547427	0.19374	2.82557	0.00471963	0.0976638
Cp4.1LG09g07610	285.571	-0.794915	0.281407	-2.82479	0.00473118	0.0978094
Cp4.1LG15g08370	39.8181	-2.43132	0.860902	-2.82416	0.0047405	0.0979084
Cp4.1LG19g05910	120.003	0.943717	0.334532	2.82101	0.00478727	0.0987803
Cp4.1LG03g08740	1565.43	0.533018	0.189111	2.81854	0.0048242	0.0994405
Cp4.1LG14g01410	389.533	0.659572	0.234061	2.81796	0.00483305	0.0994405
Cp4.1LG19g01210	358.857	-0.828084	0.293853	-2.81802	0.00483203	0.0994405
Cp4.1LG15g05110	5479.92	-0.717502	0.254714	-2.8169	0.004849	0.0996739
Cp4.1LG06g02790	1436.93	0.491015	0.174332	2.81656	0.00485409	0.0996838
Cp4.1LG06g01800	287.044	0.850854	0.302184	2.81568	0.00486741	0.0997668
Cp4.1LG06g09940	400.183	0.626456	0.222512	2.81538	0.00487196	0.0997668
Cp4.1LG09g07790	1221.77	0.546595	0.194105	2.81598	0.00486288	0.0997668
Cp4.1LG03g06630	14.8534	-2.52558	0.897408	-2.81431	0.00488826	0.0999348
Cp4.1LG09g06000	873.252	-0.589266	0.20941	-2.81393	0.00489401	0.0999348
Cp4.1LG17g05530	749.426	-0.554279	0.196959	-2.81418	0.00489021	0.0999348
Cp4.1LG08g08750	241.129	-0.755364	0.268603	-2.8122	0.0049204	0.100379
Cp4.1LG01g11660	2066.25	-1.18697	0.422138	-2.81181	0.00492635	0.100406
Cp4.1LG18g04360	1636.3	0.564755	0.200978	2.81004	0.00495357	0.100865
Cp4.1LG19g04550	8.94682	-5.04188	1.79602	-2.80725	0.00499668	0.101648
Cp4.1LG03g18190	228.742	0.815874	0.290731	2.80628	0.00501164	0.101856
Cp4.1LG15g02180	404.313	-0.586447	0.209026	-2.80562	0.00502193	0.10197
Cp4.1LG03g14130	118.671	1.78824	0.637454	2.80529	0.00502712	0.101979
Cp4.1LG19g11460	41913.7	-0.922958	0.329055	-2.80488	0.00503359	0.102015
Cp4.1LG11g03760	97.8556	-0.988446	0.35247	-2.80434	0.00504195	0.102089
Cp4.1LG05g02520	170.881	-1.05973	0.377975	-2.80371	0.0050518	0.102129
Cp4.1LG14g03500	1127.22	-0.558697	0.199278	-2.80361	0.00505338	0.102129
Cp4.1LG03g11740	2343.82	0.750529	0.267754	2.80306	0.00506202	0.102137
Cp4.1LG19g02760	1081.17	-0.674924	0.240788	-2.80298	0.00506322	0.102137
Cp4.1LG02g00270	282.596	-1.66554	0.594388	-2.80211	0.00507688	0.102318
Cp4.1LG14g03420	140.407	2.33624	0.833949	2.80141	0.00508792	0.102369
Cp4.1LG19g06920	234.737	0.801213	0.286009	2.80135	0.00508889	0.102369
Cp4.1LG17g07600	15622.4	-1.46715	0.523911	-2.80038	0.00510425	0.102583
Cp4.1LG00g07080	85.7374	-2.95438	1.0558	-2.79825	0.005138	0.102633
Cp4.1LG05g02010	5092.91	-0.98794	0.352988	-2.79879	0.00512941	0.102633
Cp4.1LG10g04620	1447.78	0.542264	0.19379	2.79821	0.00513873	0.102633
Cp4.1LG12g03840	6.41393	5.3222	1.90162	2.79878	0.00512966	0.102633
Cp4.1LG13g06050	88.3457	1.16818	0.417487	2.79813	0.00513993	0.102633
Cp4.1LG14g07060	757.216	-0.631839	0.225702	-2.79943	0.00511925	0.102633
Cp4.1LG16g07330	513.731	0.624255	0.223008	2.79925	0.0051222	0.102633
Cp4.1LG04g11720	396.83	1.67773	0.599759	2.79734	0.00515259	0.102696
Cp4.1LG06g00040	2138.16	-0.577944	0.206593	-2.79749	0.00515006	0.102696
Cp4.1LG05g00500	72.8721	-1.3431	0.480427	-2.79565	0.00517962	0.10314
Cp4.1LG03g17320	127.194	-0.886752	0.317235	-2.79526	0.00518587	0.103169
Cp4.1LG01g01080	1116.6	-0.614605	0.219935	-2.79449	0.00519816	0.103319
Cp4.1LG02g09790	1848.83	-0.527855	0.188933	-2.79387	0.00520813	0.103422
Cp4.1LG02g10950	1604	-0.472161	0.169075	-2.79262	0.00522831	0.103633
Cp4.1LG04g07670	125.441	1.45255	0.520089	2.79288	0.00522417	0.103633
Cp4.1LG20g05370	1012.44	0.536969	0.192316	2.79213	0.00523631	0.103696
Cp4.1LG01g06710	3180.8	-0.867724	0.311171	-2.78857	0.0052941	0.104649
Cp4.1LG07g11460	13.9442	-3.54074	1.26971	-2.78863	0.00529319	0.104649
Cp4.1LG03g15440	200.625	0.778638	0.279301	2.78781	0.0053066	0.1048
Cp4.1LG10g02060	1803.19	1.00494	0.360759	2.78562	0.0053425	0.105094
Cp4.1LG10g02840	87.7982	1.56564	0.561918	2.78624	0.00533232	0.105094
Cp4.1LG13g09890	11663.5	-1.36861	0.491346	-2.78543	0.00534576	0.105094
Cp4.1LG16g03880	37.5842	1.68785	0.605934	2.78553	0.00534397	0.105094
Cp4.1LG20g02380	582.7	-0.701055	0.25161	-2.78627	0.00533178	0.105094
Cp4.1LG03g17800	26.4377	-1.67885	0.603096	-2.78371	0.00537408	0.105555
Cp4.1LG13g09530	797.842	-0.56935	0.204565	-2.78322	0.0053822	0.105619
Cp4.1LG12g11240	385.917	-0.789403	0.283687	-2.78266	0.00539158	0.105707
Cp4.1LG02g11450	17.0169	2.13144	0.766084	2.78225	0.00539829	0.105743
Cp4.1LG03g06840	32.3085	-1.80728	0.649702	-2.78171	0.00540736	0.105825
Cp4.1LG17g04130	464.683	0.969724	0.348768	2.78043	0.0054287	0.106147
Cp4.1LG00g01750	741.748	-0.515157	0.185388	-2.77881	0.00545585	0.106347
Cp4.1LG04g03880	1477.47	-0.944012	0.339645	-2.77941	0.00544579	0.106347
Cp4.1LG04g04080	221.605	1.60514	0.577634	2.77882	0.00545564	0.106347
Cp4.1LG17g05410	72.4322	-1.42139	0.511593	-2.77835	0.00546354	0.106347
Cp4.1LG20g05540	25.3003	-1.86986	0.672985	-2.77845	0.00546186	0.106347
Cp4.1LG03g16400	9972.46	-0.943217	0.339805	-2.77576	0.00550725	0.107102
Cp4.1LG03g09000	1353.56	0.558357	0.201304	2.7737	0.00554229	0.107271
Cp4.1LG07g03590	492.646	-0.78741	0.283905	-2.7735	0.00554567	0.107271
Cp4.1LG08g01440	181.342	-0.8978	0.323695	-2.7736	0.00554396	0.107271
Cp4.1LG10g01550	11619.2	-0.764456	0.275505	-2.77475	0.0055245	0.107271
Cp4.1LG13g06520	90.676	-1.13739	0.409961	-2.77437	0.00553083	0.107271
Cp4.1LG17g05780	1658.71	0.507216	0.182872	2.77361	0.00554383	0.107271
Cp4.1LG02g17670	2024.09	-0.507883	0.183207	-2.77219	0.00556809	0.107456
Cp4.1LG12g08110	1381.13	-0.497052	0.179307	-2.77207	0.00557013	0.107456
Cp4.1LG16g04410	119.64	-2.01374	0.726363	-2.77236	0.00556521	0.107456
Cp4.1LG14g08100	8.4199	-4.96126	1.79081	-2.77041	0.00559866	0.10791
Cp4.1LG13g08910	574.939	-0.924596	0.333785	-2.77004	0.00560497	0.107936
Cp4.1LG05g04450	736.053	0.627847	0.226708	2.76941	0.00561575	0.108047
Cp4.1LG01g02820	486.507	0.658034	0.237724	2.76806	0.0056391	0.1084
Cp4.1LG06g10010	2950.25	-0.672204	0.242869	-2.76777	0.00564417	0.108401
Cp4.1LG15g02510	29.564	-2.36517	0.8547	-2.76726	0.00565302	0.108475
Cp4.1LG12g10890	82.0638	-1.35103	0.488493	-2.7657	0.00568001	0.1088
Cp4.1LG17g00530	48.1732	2.40244	0.868616	2.76583	0.0056779	0.1088
Cp4.1LG08g04590	94.3005	1.14611	0.414576	2.76454	0.00570031	0.109092
Cp4.1LG04g01500	116.134	0.993672	0.359521	2.76388	0.0057119	0.109109
Cp4.1LG11g02850	557.883	-0.62224	0.225144	-2.76374	0.00571426	0.109109
Cp4.1LG12g02590	10.4148	3.70509	1.34066	2.76363	0.00571631	0.109109
Cp4.1LG10g02080	1557.27	0.658783	0.238936	2.75715	0.00583074	0.111195
Cp4.1LG04g08970	17.6643	4.94079	1.79234	2.75662	0.00584022	0.111278
Cp4.1LG18g07810	4498.14	-0.445187	0.161592	-2.755	0.00586924	0.111732
Cp4.1LG01g22390	184.486	1.08686	0.39461	2.75426	0.00588242	0.111848
Cp4.1LG15g09010	934.877	1.02614	0.372589	2.75409	0.00588564	0.111848
Cp4.1LG17g08260	334.809	0.981469	0.356493	2.75313	0.00590291	0.112078
Cp4.1LG17g01210	207.706	0.918137	0.333531	2.75277	0.00590928	0.1121
Cp4.1LG17g07830	956.349	-0.559445	0.203362	-2.75098	0.00594171	0.112617
Cp4.1LG03g07740	1063.17	-0.701991	0.255212	-2.75062	0.0059482	0.112641
Cp4.1LG01g11530	73.9063	-1.20388	0.437772	-2.75003	0.005959	0.112747
Cp4.1LG20g05150	94.4552	1.09463	0.398278	2.74842	0.00598834	0.113203
Cp4.1LG20g02500	274.926	-0.830503	0.302391	-2.74645	0.00602433	0.113784
Cp4.1LG12g11450	37.5456	1.51755	0.552712	2.74564	0.00603934	0.113968
Cp4.1LG08g01220	6.42544	-6.0726	2.21206	-2.74523	0.00604689	0.114011
Cp4.1LG00g02670	212.41	-0.988204	0.360395	-2.742	0.00610655	0.114746
Cp4.1LG08g06250	950.046	0.584117	0.21305	2.74169	0.00611236	0.114746
Cp4.1LG16g00140	57.6608	-1.4547	0.530571	-2.74176	0.00611119	0.114746
Cp4.1LG19g04700	220.015	-1.11533	0.40669	-2.74246	0.00609809	0.114746
Cp4.1LG20g00560	67.7821	-1.31653	0.480036	-2.74257	0.00609604	0.114746
Cp4.1LG09g05560	1248.59	-0.677792	0.247253	-2.74129	0.0061198	0.114786
Cp4.1LG02g05180	1406.93	-0.603027	0.220039	-2.74054	0.00613375	0.114948
Cp4.1LG01g06970	240.663	-0.989948	0.361308	-2.7399	0.00614573	0.115073
Cp4.1LG09g07450	348.034	-1.38201	0.50479	-2.73779	0.00618529	0.115714
Cp4.1LG14g05510	7.61215	-4.81016	1.75849	-2.73539	0.00623059	0.11646
Cp4.1LG01g04070	556.032	-0.922059	0.33717	-2.7347	0.00624364	0.116558
Cp4.1LG19g05620	274.094	-0.764102	0.279425	-2.73455	0.00624658	0.116558
Cp4.1LG01g05630	112.325	1.97279	0.721531	2.73417	0.00625378	0.116592
Cp4.1LG10g03190	7.57523	-4.86736	1.78093	-2.73305	0.00627508	0.116888
Cp4.1LG11g05460	524.501	-0.583979	0.213701	-2.73268	0.00628204	0.116917
Cp4.1LG09g01620	173.511	1.12871	0.413086	2.73238	0.00628784	0.116925
Cp4.1LG14g01020	586.601	0.620585	0.227193	2.73153	0.00630406	0.117126
Cp4.1LG01g19670	1844.41	-1.4045	0.514383	-2.73045	0.0063247	0.117408
Cp4.1LG01g23960	3243.27	-0.567304	0.207867	-2.72917	0.00634942	0.117766
Cp4.1LG10g05940	288.108	-0.64762	0.237459	-2.72729	0.00638563	0.118336
Cp4.1LG11g11460	17.6467	-2.43584	0.893569	-2.72597	0.00641134	0.11861
Cp4.1LG16g01650	8837.72	-0.489171	0.179447	-2.726	0.00641076	0.11861
Cp4.1LG08g02810	353.156	-0.888429	0.326057	-2.72477	0.00643461	0.118837
Cp4.1LG18g08620	23.4012	2.43843	0.894845	2.72497	0.00643073	0.118837
Cp4.1LG10g12090	675.592	0.708849	0.260262	2.72359	0.00645759	0.11916
Cp4.1LG20g07490	535.338	-0.932558	0.34256	-2.72232	0.00648261	0.11952
Cp4.1LG05g04910	54.8621	-1.91001	0.701707	-2.72194	0.00648993	0.119553
Cp4.1LG01g09680	8296.01	-0.681535	0.250472	-2.72101	0.00650837	0.119564
Cp4.1LG03g11200	158.882	1.40076	0.514887	2.72051	0.00651819	0.119564
Cp4.1LG03g11210	110.438	-1.32754	0.488074	-2.71995	0.00652919	0.119564
Cp4.1LG08g00600	33.3615	-1.69504	0.623054	-2.72053	0.00651766	0.119564
Cp4.1LG12g01800	4872.31	-0.519359	0.190929	-2.72017	0.00652479	0.119564
Cp4.1LG16g08080	456.245	-0.878066	0.322756	-2.72052	0.00651786	0.119564
Cp4.1LG17g09190	28.4142	-3.17604	1.16713	-2.72124	0.00650371	0.119564
Cp4.1LG02g15170	62.735	1.1194	0.411618	2.71951	0.00653792	0.119574
Cp4.1LG03g02550	129.683	0.923151	0.339497	2.71917	0.0065445	0.119574
Cp4.1LG20g05000	617.29	-0.60689	0.223196	-2.71908	0.00654633	0.119574
Cp4.1LG10g01750	26.7829	2.22311	0.817913	2.71803	0.00656712	0.119853
Cp4.1LG02g06800	8.50133	-4.9702	1.82891	-2.71758	0.00657606	0.119885
Cp4.1LG18g05220	257.391	-0.858462	0.315915	-2.71739	0.00657995	0.119885
Cp4.1LG19g10470	57.7385	-1.19967	0.441632	-2.71644	0.00659874	0.120126
Cp4.1LG06g00810	1500.23	-0.454185	0.167271	-2.71527	0.00662213	0.120138
Cp4.1LG10g04070	468.931	0.591635	0.217866	2.7156	0.00661562	0.120138
Cp4.1LG11g11640	23.1076	-2.78723	1.0271	-2.7137	0.00665362	0.120138
Cp4.1LG13g01110	465.426	0.783895	0.288807	2.71426	0.00664249	0.120138
Cp4.1LG14g08260	1379.79	0.483416	0.178095	2.71437	0.00664012	0.120138
Cp4.1LG14g10090	1375.62	0.519835	0.191492	2.71466	0.00663448	0.120138
Cp4.1LG17g05480	1028.85	-0.480058	0.176879	-2.71404	0.00664684	0.120138
Cp4.1LG17g10670	522.489	0.67525	0.248663	2.71553	0.00661703	0.120138
Cp4.1LG18g01700	2684.51	-0.509277	0.187673	-2.71364	0.0066549	0.120138
Cp4.1LG20g06370	16.5184	2.41414	0.888936	2.71576	0.00661233	0.120138
Cp4.1LG16g06500	1389.39	-0.748287	0.276013	-2.71106	0.00670692	0.120976
Cp4.1LG03g12780	132.493	0.925729	0.341554	2.71035	0.00672127	0.121134
Cp4.1LG05g05580	453.462	0.712924	0.263102	2.70968	0.00673479	0.121277
Cp4.1LG12g01120	829.894	-0.547392	0.202105	-2.70845	0.00675974	0.121625
Cp4.1LG04g12230	311.695	1.05491	0.389856	2.70589	0.00681216	0.122281
Cp4.1LG10g03860	184.591	-1.05632	0.390466	-2.70528	0.00682469	0.122281
Cp4.1LG10g05780	1987.96	0.455912	0.168528	2.70527	0.00682499	0.122281
Cp4.1LG12g09200	471.359	1.02921	0.380321	2.70616	0.00680658	0.122281
Cp4.1LG15g09140	7.46596	-4.78412	1.76831	-2.70548	0.00682051	0.122281
Cp4.1LG19g06550	2680.82	0.712593	0.263434	2.70502	0.00683012	0.122281
Cp4.1LG03g02980	298.751	1.36	0.502894	2.70434	0.00684406	0.12243
Cp4.1LG20g06990	351.33	0.936073	0.346174	2.70405	0.00684997	0.122434
Cp4.1LG04g12450	74.1346	-1.6619	0.614789	-2.70321	0.00686727	0.122642
Cp4.1LG02g00220	1235.87	0.584334	0.216266	2.70193	0.00689392	0.122994
Cp4.1LG02g11640	46.5624	1.27883	0.473341	2.70171	0.00689833	0.122994
Cp4.1LG09g00660	2687.04	0.810877	0.300253	2.70065	0.0069205	0.123287
Cp4.1LG07g11440	3097.28	-0.528027	0.195604	-2.69947	0.00694497	0.123622
Cp4.1LG10g12320	19.8284	-5.09397	1.88736	-2.69899	0.00695504	0.123699
Cp4.1LG11g07000	316.564	0.6511	0.241279	2.69854	0.00696445	0.123765
Cp4.1LG00g07060	49.0272	-2.538	0.940679	-2.69806	0.00697458	0.123815
Cp4.1LG14g02130	16.0958	2.56206	0.949666	2.69786	0.00697873	0.123815
Cp4.1LG08g10600	1185.34	-0.828434	0.307176	-2.69693	0.00699812	0.124058
Cp4.1LG19g10710	363.316	1.83239	0.679609	2.69623	0.00701284	0.124217
Cp4.1LG01g13220	429.407	-0.930186	0.345229	-2.6944	0.00705148	0.124697
Cp4.1LG02g03000	40.141	-1.42176	0.527623	-2.69464	0.0070464	0.124697
Cp4.1LG10g06230	1004.84	0.537208	0.199433	2.69368	0.00706689	0.124868
Cp4.1LG09g05700	1304.31	-0.560441	0.208244	-2.69126	0.00711817	0.125569
Cp4.1LG14g03330	51.4517	2.24146	0.832839	2.69135	0.00711636	0.125569
Cp4.1LG11g06190	259.624	-0.933537	0.346921	-2.69092	0.00712547	0.125595
Cp4.1LG20g06880	295.143	0.61491	0.228749	2.68814	0.00718508	0.126543
Cp4.1LG11g03830	570.328	-0.558221	0.207725	-2.68731	0.00720306	0.126756
Cp4.1LG07g07160	2086.09	0.620793	0.231103	2.68621	0.0072267	0.127069
Cp4.1LG01g19240	215.141	-0.680889	0.253698	-2.68386	0.00727773	0.127552
Cp4.1LG03g06310	887.602	-0.692801	0.258082	-2.68442	0.00726552	0.127552
Cp4.1LG16g00860	491.801	-0.915038	0.340935	-2.68391	0.0072767	0.127552
Cp4.1LG19g04840	2018.08	-0.59761	0.222662	-2.68393	0.00727622	0.127552
Cp4.1LG18g04050	382.688	-0.708122	0.264019	-2.68209	0.00731643	0.128126
Cp4.1LG19g10060	822.208	0.727799	0.271504	2.68062	0.00734857	0.128585
Cp4.1LG19g06000	564.179	0.517357	0.193027	2.68023	0.0073572	0.128632
Cp4.1LG09g09640	935.014	-0.487872	0.182149	-2.67843	0.00739691	0.129118
Cp4.1LG11g10280	293.179	0.773728	0.288861	2.67855	0.0073942	0.129118
Cp4.1LG03g02500	851.69	-0.582135	0.217411	-2.67758	0.00741556	0.129339
Cp4.1LG03g08850	19.0981	-2.2479	0.839797	-2.67672	0.0074347	0.129569
Cp4.1LG11g05640	2359.17	0.678817	0.253658	2.67611	0.00744812	0.129594
Cp4.1LG19g00140	266.213	-1.10866	0.414263	-2.67622	0.00744585	0.129594
Cp4.1LG02g05140	789.601	-0.856312	0.320044	-2.67561	0.00745935	0.129685
Cp4.1LG05g05420	436.804	-0.850938	0.318154	-2.67461	0.00748158	0.129698
Cp4.1LG12g07480	9.37807	2.96766	1.10938	2.67507	0.00747138	0.129698
Cp4.1LG17g04730	293.057	0.663212	0.247976	2.6745	0.00748406	0.129698
Cp4.1LG20g02410	121.785	-1.56852	0.586414	-2.67476	0.00747823	0.129698
Cp4.1LG20g00890	142.378	0.918457	0.343497	2.67385	0.0074987	0.129848
Cp4.1LG08g10540	3561.99	-0.435887	0.163061	-2.67315	0.00751418	0.129908
Cp4.1LG12g01720	16.1094	2.24341	0.839154	2.67342	0.0075083	0.129908
Cp4.1LG20g04730	96.232	1.90494	0.712786	2.67252	0.00752829	0.130048
Cp4.1LG11g06770	25396.5	-0.783422	0.293175	-2.6722	0.00753556	0.13007
Cp4.1LG20g01750	475.638	0.705199	0.263958	2.67163	0.00754841	0.130188
Cp4.1LG11g06780	30014.5	-0.788249	0.295081	-2.6713	0.00755583	0.130212
Cp4.1LG11g11870	100.908	-1.21175	0.453697	-2.67084	0.00756625	0.130288
Cp4.1LG01g26080	694.326	-0.734315	0.275181	-2.66848	0.00761951	0.1311
Cp4.1LG02g05280	153.227	1.10504	0.414304	2.66723	0.00764803	0.131358
Cp4.1LG03g17830	454.009	0.55473	0.207996	2.66702	0.0076527	0.131358
Cp4.1LG05g14020	478.499	-0.580147	0.217493	-2.66743	0.00764332	0.131358
Cp4.1LG04g14800	560.965	0.646531	0.242454	2.66662	0.00766191	0.131412
Cp4.1LG04g13300	84.3146	1.52191	0.571064	2.66504	0.00769784	0.131924
Cp4.1LG06g04360	7291.99	-0.662845	0.248768	-2.66451	0.00771013	0.131925
Cp4.1LG20g01890	8158.08	0.483293	0.181375	2.66461	0.00770771	0.131925
Cp4.1LG19g08110	31073.5	0.437723	0.164303	2.66412	0.00771909	0.131975
Cp4.1LG06g02500	292.78	0.754211	0.283395	2.66134	0.00778304	0.132963
Cp4.1LG04g05470	109.649	-2.04428	0.768484	-2.66014	0.00781073	0.133121
Cp4.1LG05g07700	592.912	0.658431	0.247482	2.66052	0.00780194	0.133121
Cp4.1LG17g00130	189.145	-1.0461	0.393209	-2.66041	0.00780462	0.133121
Cp4.1LG18g02820	262.196	0.85794	0.322766	2.65808	0.00785867	0.133832
Cp4.1LG11g00630	1161.08	0.575389	0.216615	2.65628	0.00790077	0.134443
Cp4.1LG09g11590	5626.53	-0.425639	0.160278	-2.65562	0.00791617	0.1346
Cp4.1LG17g00020	252.788	-0.805245	0.303291	-2.65502	0.00793038	0.134736
Cp4.1LG07g03300	277.496	-0.663818	0.250166	-2.65351	0.0079659	0.134929
Cp4.1LG10g10340	16649.8	0.570203	0.214862	2.65381	0.00795892	0.134929
Cp4.1LG18g08250	152.765	0.83605	0.315077	2.65348	0.0079667	0.134929
Cp4.1LG19g01780	61.4817	-1.55583	0.586272	-2.65376	0.00796002	0.134929
Cp4.1LG01g06960	6.89536	-4.66536	1.75894	-2.65236	0.00799303	0.135058
Cp4.1LG15g05040	5014.42	-0.691147	0.260567	-2.65247	0.00799058	0.135058
Cp4.1LG19g11400	858.681	0.500001	0.188499	2.65254	0.00798896	0.135058
Cp4.1LG07g04460	2081.77	0.491773	0.185556	2.65027	0.0080428	0.135698
Cp4.1LG10g02560	75.9028	-1.35975	0.513065	-2.65024	0.00804343	0.135698
Cp4.1LG09g07410	111.165	1.4978	0.56531	2.64952	0.00806066	0.135882
Cp4.1LG09g00680	1237.71	-0.561011	0.211767	-2.64919	0.00806846	0.135908
Cp4.1LG11g05380	165.899	1.25243	0.472864	2.6486	0.00808268	0.135969
Cp4.1LG17g00700	29.4426	1.67533	0.632555	2.64851	0.00808465	0.135969
Cp4.1LG02g00100	177.516	1.9345	0.730756	2.64726	0.00811472	0.136158
Cp4.1LG06g10210	688.012	-0.548719	0.207245	-2.64768	0.00810451	0.136158
Cp4.1LG13g11590	371.946	0.594629	0.224615	2.64733	0.00811308	0.136158
Cp4.1LG05g09340	11.4372	4.60716	1.7409	2.64642	0.00813485	0.136389
Cp4.1LG16g05750	294.591	0.603302	0.228035	2.64565	0.00815329	0.136593
Cp4.1LG07g08870	44.3969	1.26909	0.479816	2.64495	0.00817039	0.136773
Cp4.1LG01g06160	3891.6	0.859665	0.325143	2.64396	0.00819418	0.13692
Cp4.1LG01g14320	134.1	-0.969078	0.366584	-2.64354	0.00820447	0.13692
Cp4.1LG12g09630	285.164	-0.851696	0.322228	-2.64315	0.00821396	0.13692
Cp4.1LG14g00970	465.117	0.674289	0.255047	2.64379	0.00819844	0.13692
Cp4.1LG15g00050	7803.94	-0.518298	0.196101	-2.64302	0.00821711	0.13692
Cp4.1LG19g08640	274.635	0.913306	0.345468	2.64368	0.00820098	0.13692
Cp4.1LG06g02970	572.071	1.00344	0.379918	2.64121	0.00826113	0.137442
Cp4.1LG18g00190	5648.14	-0.531991	0.201409	-2.64134	0.00825777	0.137442
Cp4.1LG04g06240	319.869	0.609906	0.230971	2.64062	0.00827549	0.137477
Cp4.1LG19g02940	14.168	2.86087	1.08342	2.6406	0.00827596	0.137477
Cp4.1LG01g16170	3178.91	-0.505478	0.191477	-2.63989	0.00829336	0.137555
Cp4.1LG16g03540	301.946	-1.04681	0.39651	-2.64006	0.00828909	0.137555
Cp4.1LG01g06820	526.702	-0.625509	0.237246	-2.63654	0.00837565	0.138773
Cp4.1LG04g04940	464.296	-0.590152	0.223849	-2.63638	0.00837957	0.138773
Cp4.1LG14g00340	62.712	-1.51473	0.574888	-2.63482	0.00841812	0.139304
Cp4.1LG02g17650	1175.8	0.49515	0.187945	2.63455	0.00842478	0.139308
Cp4.1LG01g15800	210.995	-0.643916	0.244494	-2.63367	0.00844679	0.139353
Cp4.1LG02g13950	1372.29	-0.633726	0.240613	-2.6338	0.00844358	0.139353
Cp4.1LG19g08310	121.71	-1.22406	0.46469	-2.63414	0.00843498	0.139353
Cp4.1LG13g08740	3920.01	0.573079	0.217707	2.63234	0.00847992	0.139793
Cp4.1LG07g05950	193.946	0.74329	0.282405	2.632	0.00848835	0.139825
Cp4.1LG06g03450	645.545	-0.699619	0.265936	-2.63078	0.00851896	0.140223
Cp4.1LG02g03940	967.274	0.569459	0.216489	2.63043	0.0085278	0.140262
Cp4.1LG01g00560	3699.41	0.902899	0.343438	2.629	0.00856371	0.140745
Cp4.1LG00g06140	71.6705	-1.15436	0.439278	-2.62786	0.00859236	0.140887
Cp4.1LG03g03140	509.617	-0.604342	0.229995	-2.62762	0.00859834	0.140887
Cp4.1LG03g14300	158.797	0.922764	0.351158	2.62778	0.00859448	0.140887
Cp4.1LG11g06020	1554.3	-0.457031	0.173902	-2.62809	0.00858658	0.140887
Cp4.1LG03g07190	208.026	1.2717	0.484289	2.62592	0.00864158	0.141274
Cp4.1LG06g00200	7520.28	0.807375	0.307434	2.62617	0.00863508	0.141274
Cp4.1LG15g04290	7.89698	-6.37256	2.42671	-2.62601	0.00863931	0.141274
Cp4.1LG03g00040	31.7245	-1.65348	0.629786	-2.62546	0.00865331	0.141276
Cp4.1LG18g00860	4244.92	-0.840126	0.319999	-2.6254	0.00865472	0.141276
Cp4.1LG07g08900	93.6875	-0.904908	0.344793	-2.62449	0.00867778	0.141545
Cp4.1LG04g15680	32.1701	1.63479	0.623019	2.62398	0.00869097	0.141654
Cp4.1LG02g14400	73.352	1.57489	0.600451	2.62285	0.00871968	0.142015
Cp4.1LG02g07460	97.525	-1.13249	0.43203	-2.62131	0.00875921	0.142472
Cp4.1LG05g14660	156.52	1.07533	0.410235	2.62125	0.00876091	0.142472
Cp4.1LG01g06900	7.55205	5.56137	2.12209	2.6207	0.00877484	0.142591
Cp4.1LG02g16490	78.637	-1.0728	0.409444	-2.62014	0.00878931	0.142612
Cp4.1LG15g06870	807.848	-0.76793	0.293083	-2.62018	0.00878824	0.142612
Cp4.1LG14g04380	1281.61	-0.490734	0.18733	-2.61962	0.00880277	0.142724
Cp4.1LG04g12660	278.145	0.605997	0.23138	2.61905	0.0088175	0.142855
Cp4.1LG18g01330	31.7454	1.49812	0.572107	2.6186	0.00882913	0.142937
Cp4.1LG06g06110	6.7758	-4.63544	1.77082	-2.61767	0.00885314	0.143218
Cp4.1LG12g02270	662.776	0.527177	0.201435	2.61711	0.00886787	0.14335
Cp4.1LG15g00410	224.154	-0.758945	0.290131	-2.61587	0.00889996	0.143761
Cp4.1LG17g09030	257.526	-0.871789	0.333469	-2.6143	0.00894095	0.144315
Cp4.1LG04g10800	117.839	1.01067	0.386646	2.61395	0.0089503	0.144359
Cp4.1LG12g07350	519.623	0.589735	0.225664	2.61333	0.00896655	0.144513
Cp4.1LG02g03190	170.071	-0.694509	0.265919	-2.61174	0.00900839	0.145079
Cp4.1LG03g11940	724.879	1.02777	0.393602	2.61119	0.00902287	0.145097
Cp4.1LG04g13570	56.0748	-1.11954	0.428723	-2.61134	0.00901888	0.145097
Cp4.1LG01g08370	10.0239	-4.34128	1.66398	-2.60897	0.00908151	0.145931
Cp4.1LG04g00510	974.187	0.522412	0.200274	2.60849	0.00909427	0.145933
Cp4.1LG19g10870	287.733	-1.22895	0.47114	-2.60846	0.00909512	0.145933
Cp4.1LG07g11160	81.0316	0.920203	0.352947	2.6072	0.0091286	0.146037
Cp4.1LG08g08170	369.309	-0.573425	0.21992	-2.60743	0.00912256	0.146037
Cp4.1LG12g05240	9.85054	4.03318	1.5467	2.6076	0.009118	0.146037
Cp4.1LG17g09010	39.0937	-1.45401	0.557682	-2.60724	0.00912756	0.146037
Cp4.1LG09g09950	171.935	0.745551	0.286038	2.60648	0.0091478	0.146236
Cp4.1LG05g14910	49.2305	2.28787	0.87827	2.60497	0.00918822	0.146774
Cp4.1LG04g14240	1818.26	0.774332	0.297318	2.60439	0.00920379	0.14687
Cp4.1LG16g06350	351.14	-0.668456	0.25668	-2.60424	0.00920781	0.14687
Cp4.1LG04g15360	225.257	1.6302	0.626339	2.60275	0.00924788	0.147401
Cp4.1LG01g14490	190.73	0.904175	0.347631	2.60096	0.00929626	0.148043
Cp4.1LG01g20000	136.532	-1.32001	0.507548	-2.60076	0.00930182	0.148043
Cp4.1LG11g02260	8.9933	-3.48024	1.33893	-2.59927	0.00934214	0.148575
Cp4.1LG16g02120	72.3907	1.27816	0.491828	2.5988	0.00935515	0.148673
Cp4.1LG01g24680	222.998	0.637264	0.245313	2.59776	0.00938337	0.148868
Cp4.1LG02g07640	363.698	0.724372	0.278863	2.59759	0.00938809	0.148868
Cp4.1LG14g06150	623.992	-0.582787	0.224324	-2.59797	0.0093778	0.148868
Cp4.1LG03g02300	402.82	-0.78878	0.30376	-2.59672	0.00941185	0.149136
Cp4.1LG05g12150	1627.44	-0.616445	0.237472	-2.59586	0.00943532	0.149398
Cp4.1LG04g06930	34206.8	-0.882319	0.339943	-2.59549	0.0094455	0.14945
Cp4.1LG10g01470	1867.76	0.879746	0.339013	2.59502	0.00945858	0.149548
Cp4.1LG15g05140	164.925	-0.902577	0.347886	-2.59447	0.00947381	0.149679
Cp4.1LG08g05630	838.841	-0.613454	0.236556	-2.59327	0.00950682	0.150091
Cp4.1LG10g01800	1058.36	1.0431	0.402354	2.59248	0.00952857	0.150325
Cp4.1LG13g00490	611.334	0.656123	0.253166	2.59167	0.00955104	0.150482
Cp4.1LG17g00910	324.327	1.30348	0.502959	2.59162	0.0095524	0.150482
Cp4.1LG04g09590	955.776	-0.444361	0.171489	-2.5912	0.00956418	0.150491
Cp4.1LG05g04710	698.91	0.527048	0.203407	2.5911	0.00956689	0.150491
Cp4.1LG01g05300	5211.07	-0.943029	0.364074	-2.59021	0.00959167	0.150497
Cp4.1LG01g16560	228.714	0.888432	0.343045	2.58984	0.00960208	0.150497
Cp4.1LG01g23580	945.773	-0.60543	0.233691	-2.59073	0.00957734	0.150497
Cp4.1LG04g01600	358.962	-0.658908	0.254383	-2.59022	0.00959138	0.150497
Cp4.1LG09g08900	245.215	0.686827	0.265191	2.58993	0.00959955	0.150497
Cp4.1LG03g03870	1379.48	-0.861725	0.332811	-2.58923	0.00961902	0.150654
Cp4.1LG11g02470	130.236	-0.795637	0.3074	-2.58828	0.00964565	0.150962
Cp4.1LG14g00370	261.321	3.28454	1.2693	2.58767	0.00966268	0.151119
Cp4.1LG09g07570	81.6671	1.01346	0.391969	2.58556	0.0097222	0.15194
Cp4.1LG04g14430	242.892	-0.752509	0.291213	-2.58406	0.00976461	0.152493
Cp4.1LG09g06410	523.923	-0.691427	0.267654	-2.58329	0.0097863	0.152611
Cp4.1LG12g06080	2338.68	-0.486179	0.188186	-2.5835	0.00978036	0.152611
Cp4.1LG17g03420	243.578	-0.666666	0.258121	-2.58277	0.00980119	0.152733
Cp4.1LG14g00890	101.719	1.41609	0.548408	2.58219	0.00981747	0.152877
Cp4.1LG10g11950	657.904	-1.03764	0.401886	-2.58193	0.00982495	0.152884
Cp4.1LG04g10480	692.524	0.575735	0.223043	2.58127	0.00984363	0.153022
Cp4.1LG17g08930	5056.76	-0.665859	0.257973	-2.58112	0.00984797	0.153022
Cp4.1LG02g04960	97.5373	1.01671	0.394054	2.58014	0.00987597	0.153347
Cp4.1LG19g11900	33.0078	-2.07088	0.802775	-2.57965	0.00988998	0.153454
Cp4.1LG02g06530	300.308	1.85336	0.718756	2.57857	0.00992089	0.153713
Cp4.1LG13g05690	247.847	0.819312	0.317731	2.57863	0.00991919	0.153713
Cp4.1LG03g05930	15277.1	-0.762627	0.295817	-2.57803	0.00993644	0.153831
Cp4.1LG12g06870	230.927	1.03668	0.402153	2.57781	0.00994272	0.153831
Cp4.1LG09g04160	136.691	0.928431	0.360221	2.5774	0.00995477	0.153835
Cp4.1LG14g00530	1181.62	-0.603569	0.234192	-2.57724	0.0099593	0.153835
Cp4.1LG19g02160	384.649	-1.11015	0.43078	-2.57707	0.00996428	0.153835
Cp4.1LG04g01080	1001.78	-0.69771	0.270786	-2.57661	0.00997732	0.153927
Cp4.1LG12g02020	46.3702	-1.22593	0.475861	-2.57623	0.00998843	0.153988
Cp4.1LG14g08820	85.0975	-1.06583	0.413902	-2.57508	0.0100216	0.15439
Cp4.1LG00g11520	66.3442	1.27172	0.494049	2.57408	0.0100508	0.15473
Cp4.1LG17g09650	3007.02	-0.761713	0.295959	-2.57371	0.0100613	0.154782
Cp4.1LG05g00150	7.66953	-6.33069	2.46262	-2.57071	0.0101489	0.155707
Cp4.1LG05g07350	224.073	2.01567	0.784013	2.57097	0.0101415	0.155707
Cp4.1LG10g05420	42.3902	-1.49121	0.580086	-2.57067	0.0101502	0.155707
Cp4.1LG18g00150	17786.3	-0.715929	0.278443	-2.57119	0.0101351	0.155707
Cp4.1LG10g02220	1051.44	0.571018	0.22215	2.57042	0.0101576	0.155708
Cp4.1LG08g04600	66.1628	-1.30443	0.507573	-2.56994	0.0101718	0.155816
Cp4.1LG01g26280	1252.38	-0.638215	0.248454	-2.56874	0.0102068	0.156242
Cp4.1LG03g01140	725.17	0.701467	0.273157	2.568	0.0102288	0.156468
Cp4.1LG19g07040	312.793	0.622182	0.24238	2.56697	0.0102591	0.15682
Cp4.1LG10g03400	2862.17	3.40056	1.32503	2.56641	0.0102758	0.156966
Cp4.1LG01g20780	887.75	-0.605961	0.236158	-2.56592	0.0102904	0.156991
Cp4.1LG08g08150	4438.56	-0.598157	0.233136	-2.5657	0.0102969	0.156991
Cp4.1LG11g11860	92.7259	-1.16679	0.454781	-2.56562	0.0102992	0.156991
Cp4.1LG08g00380	673.347	-0.581694	0.226821	-2.56455	0.0103309	0.157363
Cp4.1LG04g14860	454.118	-0.758677	0.295978	-2.56328	0.0103687	0.157457
Cp4.1LG11g00920	45.2113	1.5599	0.608592	2.56312	0.0103735	0.157457
Cp4.1LG16g07180	1188.96	-0.438348	0.17096	-2.56404	0.010346	0.157457
Cp4.1LG19g10210	88.5477	-1.15458	0.450357	-2.5637	0.0103564	0.157457
Cp4.1LG20g06270	103.346	1.03122	0.402278	2.56345	0.0103638	0.157457
Cp4.1LG06g05680	517.796	0.541574	0.211586	2.55959	0.0104795	0.158956
Cp4.1LG02g13340	1303.84	-0.756636	0.295805	-2.55789	0.0105309	0.159416
Cp4.1LG03g01250	16.0917	2.0418	0.798286	2.55773	0.0105358	0.159416
Cp4.1LG03g16220	74.0715	1.52268	0.595284	2.5579	0.0105307	0.159416
Cp4.1LG09g00480	468.461	0.836931	0.327231	2.55761	0.0105394	0.159416
Cp4.1LG17g09490	157.439	-1.08012	0.422416	-2.55701	0.0105577	0.159581
Cp4.1LG02g09090	368.915	-0.598935	0.234271	-2.55659	0.0105704	0.159662
Cp4.1LG10g03670	84.2062	-1.33319	0.521692	-2.55552	0.0106029	0.159965
Cp4.1LG17g08580	1433.27	-0.576043	0.225418	-2.55545	0.0106052	0.159965
Cp4.1LG01g05320	131.348	1.31025	0.5129	2.55459	0.0106313	0.160247
Cp4.1LG05g00060	718.876	1.02805	0.402474	2.55432	0.0106395	0.160259
Cp4.1LG03g14930	237.749	1.32429	0.518979	2.55173	0.010719	0.161344
Cp4.1LG01g01100	45154.1	-0.876691	0.343634	-2.55123	0.0107343	0.161462
Cp4.1LG15g03800	785.182	0.576454	0.226026	2.55039	0.0107602	0.16174
Cp4.1LG10g02440	1393.11	1.25218	0.491222	2.54912	0.0107994	0.162076
Cp4.1LG14g06850	1489.19	1.02355	0.401514	2.54922	0.0107963	0.162076
Cp4.1LG19g02670	309.348	0.627674	0.246249	2.54894	0.0108051	0.162076
Cp4.1LG01g09780	115.51	1.06475	0.417806	2.54843	0.010821	0.162203
Cp4.1LG19g07930	2630.55	-0.393952	0.154648	-2.54742	0.0108524	0.162561
Cp4.1LG20g02290	634.969	-0.685081	0.268985	-2.54691	0.010868	0.162682
Cp4.1LG01g18500	347.071	-0.567857	0.222981	-2.54666	0.0108759	0.162688
Cp4.1LG05g07160	5499.21	-0.8539	0.335364	-2.54619	0.0108907	0.162796
Cp4.1LG08g05080	24.7386	1.75282	0.688491	2.54589	0.0109001	0.162824
Cp4.1LG01g21550	569.845	0.694376	0.273061	2.54293	0.0109926	0.164027
Cp4.1LG02g09940	263.568	-0.749118	0.2946	-2.54283	0.0109957	0.164027
Cp4.1LG03g06010	37.2252	1.28845	0.506941	2.54161	0.0110343	0.164295
Cp4.1LG04g09410	14.2515	3.30592	1.30096	2.54113	0.0110496	0.164295
Cp4.1LG08g13170	70.9795	-1.14846	0.451888	-2.54146	0.011039	0.164295
Cp4.1LG11g09640	257.304	1.45652	0.573192	2.54106	0.0110517	0.164295
Cp4.1LG16g06710	355.705	0.861219	0.338833	2.54173	0.0110307	0.164295
Cp4.1LG03g13260	2093.52	-0.40809	0.16063	-2.54056	0.0110676	0.164306
Cp4.1LG12g01110	3043.55	-0.777542	0.306027	-2.54076	0.0110611	0.164306
Cp4.1LG04g12250	59.8067	1.37105	0.539734	2.54024	0.0110778	0.164344
Cp4.1LG01g17520	12.07	-2.92806	1.15309	-2.53931	0.011107	0.164552
Cp4.1LG02g02480	6518.29	-0.722382	0.28447	-2.53939	0.0111045	0.164552
Cp4.1LG00g07000	6.49209	-4.64734	1.83066	-2.53862	0.0111292	0.164768
Cp4.1LG02g01190	416.338	0.750931	0.295963	2.53725	0.0111727	0.164894
Cp4.1LG03g04900	916.733	-2.97515	1.17255	-2.53734	0.01117	0.164894
Cp4.1LG03g12830	34.1153	-1.45383	0.57289	-2.53771	0.011158	0.164894
Cp4.1LG10g10260	216.674	0.621142	0.244841	2.53692	0.0111834	0.164894
Cp4.1LG11g02200	11.8184	2.39897	0.945569	2.53706	0.0111786	0.164894
Cp4.1LG14g02920	116.519	1.14369	0.450709	2.53755	0.0111633	0.164894
Cp4.1LG19g06130	1514.16	0.574588	0.226575	2.53597	0.0112137	0.165228
Cp4.1LG05g14110	38.1904	2.32903	0.918933	2.53449	0.011261	0.165813
Cp4.1LG17g02170	4782.37	-0.598467	0.236174	-2.53401	0.0112767	0.16593
Cp4.1LG04g04920	854.586	0.914471	0.360917	2.53374	0.0112851	0.165942
Cp4.1LG05g12260	345.512	0.621856	0.245469	2.53334	0.0112983	0.165971
Cp4.1LG08g04280	184.96	0.925647	0.365405	2.53321	0.0113025	0.165971
Cp4.1LG05g04180	4348.43	0.996583	0.393609	2.53191	0.0113442	0.166359
Cp4.1LG05g13320	539.919	0.813478	0.321287	2.53194	0.0113433	0.166359
Cp4.1LG08g05320	437.395	-0.613871	0.242641	-2.52996	0.0114076	0.167175
Cp4.1LG04g03450	3716.65	-0.591592	0.23406	-2.52753	0.0114869	0.168224
Cp4.1LG05g02160	387.968	-0.810877	0.321042	-2.52577	0.0115446	0.168954
Cp4.1LG08g10480	1168.88	0.542668	0.21493	2.52486	0.0115746	0.169278
Cp4.1LG11g04830	115.582	2.13639	0.846651	2.52334	0.0116247	0.169785
Cp4.1LG13g05010	424.745	0.575982	0.228263	2.52333	0.0116249	0.169785
Cp4.1LG04g02170	2504.98	-0.398237	0.157902	-2.52205	0.0116675	0.169948
Cp4.1LG13g09630	916.703	0.635143	0.251808	2.52233	0.0116579	0.169948
Cp4.1LG16g07540	123.842	-2.0589	0.816355	-2.52207	0.0116668	0.169948
Cp4.1LG19g10760	1177.49	0.500009	0.198244	2.52219	0.0116626	0.169948
Cp4.1LG00g12890	12.2135	3.68318	1.4612	2.52065	0.0117138	0.170508
Cp4.1LG06g02170	211.342	-0.678932	0.269495	-2.51928	0.0117597	0.17106
Cp4.1LG02g14010	164.651	-0.963911	0.382764	-2.51829	0.0117926	0.171309
Cp4.1LG11g09190	615.02	-0.893856	0.354918	-2.51848	0.0117861	0.171309
Cp4.1LG17g03570	135.747	-6.57165	2.61046	-2.51743	0.0118215	0.171614
Cp4.1LG14g09570	3258.31	-0.621415	0.246878	-2.51709	0.0118328	0.171664
Cp4.1LG09g07700	248.338	0.662642	0.26331	2.51659	0.0118497	0.171793
Cp4.1LG15g05890	37.3405	-1.82088	0.72365	-2.51625	0.0118612	0.171845
Cp4.1LG02g06710	42.243	3.00986	1.19648	2.5156	0.011883	0.171957
Cp4.1LG07g04730	50.4123	-2.49065	0.990102	-2.51554	0.0118849	0.171957
Cp4.1LG20g01930	288.208	1.10403	0.438949	2.51517	0.0118976	0.172026
Cp4.1LG13g01710	530.669	0.846226	0.336561	2.51433	0.0119259	0.172321
Cp4.1LG00g10930	14.7165	5.06527	2.0155	2.51315	0.0119657	0.17257
Cp4.1LG03g08000	501.049	0.556684	0.221475	2.51353	0.011953	0.17257
Cp4.1LG05g10530	1942.85	0.930746	0.370365	2.51305	0.0119692	0.17257
Cp4.1LG05g15370	764.633	0.552461	0.219852	2.51288	0.0119751	0.17257
Cp4.1LG16g03860	343.408	0.54974	0.218827	2.51222	0.0119976	0.172779
Cp4.1LG09g01000	1180.21	-0.561732	0.223638	-2.5118	0.0120118	0.172869
Cp4.1LG19g09920	288.866	0.696135	0.277216	2.51116	0.0120334	0.173065
Cp4.1LG01g11810	341.957	0.669842	0.26698	2.50896	0.0121088	0.173719
Cp4.1LG03g13840	234.408	0.773564	0.308275	2.50933	0.0120961	0.173719
Cp4.1LG05g04600	1297.78	-0.531873	0.211987	-2.50899	0.0121078	0.173719
Cp4.1LG16g00530	713.806	0.669498	0.266859	2.50881	0.0121138	0.173719
Cp4.1LG16g01610	758.824	0.881166	0.35125	2.50866	0.012119	0.173719
Cp4.1LG08g13890	977.745	-1.2535	0.499972	-2.50714	0.0121711	0.174351
Cp4.1LG04g14790	484.16	0.545902	0.217779	2.50668	0.0121871	0.174465
Cp4.1LG11g03100	93.488	1.16025	0.462945	2.50624	0.0122024	0.174568
Cp4.1LG01g19650	635.77	1.21925	0.486704	2.50512	0.0122411	0.174891
Cp4.1LG11g02620	359.282	-0.822603	0.328344	-2.50531	0.0122344	0.174891
Cp4.1LG03g10940	651.626	1.26464	0.504947	2.5045	0.0122624	0.175079
Cp4.1LG12g00160	234.077	-0.742479	0.296551	-2.50371	0.0122898	0.175355
Cp4.1LG01g06560	283.833	-0.684547	0.273441	-2.50345	0.0122988	0.175368
Cp4.1LG08g12800	2150.76	1.22568	0.489719	2.50282	0.012321	0.175452
Cp4.1LG12g08160	712.608	-0.714431	0.285432	-2.50298	0.0123153	0.175452
Cp4.1LG01g13830	717.542	-0.607213	0.242732	-2.50158	0.0123642	0.175789
Cp4.1LG08g03370	31.1364	2.6701	1.06743	2.50144	0.012369	0.175789
Cp4.1LG08g05930	583.589	0.51602	0.206264	2.50175	0.0123582	0.175789
Cp4.1LG13g01640	1036.21	-0.724079	0.289513	-2.50102	0.0123835	0.17588
Cp4.1LG00g07020	4949.41	-0.615384	0.246105	-2.5005	0.0124019	0.176026
Cp4.1LG16g09040	7021.45	-0.736362	0.294545	-2.5	0.0124192	0.176156
Cp4.1LG08g03190	138.851	0.815062	0.326156	2.499	0.0124545	0.176541
Cp4.1LG05g07690	11313.2	-0.475225	0.190294	-2.49732	0.0125136	0.177262
Cp4.1LG12g09070	249.229	1.10591	0.442936	2.49677	0.012533	0.177421
Cp4.1LG01g03760	342.705	0.544868	0.218354	2.49534	0.0125837	0.177634
Cp4.1LG04g03160	133.948	0.744705	0.298364	2.49596	0.0125617	0.177634
Cp4.1LG04g10660	185.914	0.894679	0.358551	2.49526	0.0125863	0.177634
Cp4.1LG13g10510	448.409	0.908621	0.364088	2.49561	0.0125741	0.177634
Cp4.1LG18g06430	13.2175	-2.51129	1.00645	-2.49519	0.0125891	0.177634
Cp4.1LG02g07650	847.827	0.483992	0.194006	2.49473	0.0126053	0.177747
Cp4.1LG03g01380	53.7339	1.42387	0.570859	2.49426	0.0126222	0.177753
Cp4.1LG03g10030	556.331	0.753897	0.302226	2.49449	0.012614	0.177753
Cp4.1LG11g00810	1892.63	0.42437	0.170242	2.49275	0.0126757	0.178391
Cp4.1LG11g10270	30.8002	-1.62916	0.653676	-2.4923	0.0126918	0.178501
Cp4.1LG07g01520	1219.81	0.641879	0.257712	2.49069	0.0127496	0.178845
Cp4.1LG07g03050	269.579	-1.44894	0.581658	-2.49106	0.0127364	0.178845
Cp4.1LG09g04770	950.833	0.536638	0.215477	2.49047	0.0127575	0.178845
Cp4.1LG10g09800	23.3493	-2.26749	0.910419	-2.4906	0.0127529	0.178845
Cp4.1LG17g01500	187.532	-0.726078	0.291537	-2.49051	0.0127558	0.178845
Cp4.1LG15g05740	12709.6	-0.996716	0.400252	-2.49023	0.0127662	0.178851
Cp4.1LG20g03100	261.008	0.579509	0.232944	2.48776	0.012855	0.179978
Cp4.1LG02g05900	1961.47	-0.881799	0.354586	-2.48684	0.0128882	0.179978
Cp4.1LG04g06400	15.6733	-3.35063	1.34703	-2.48743	0.012867	0.179978
Cp4.1LG16g05920	401.335	0.921984	0.370679	2.48729	0.0128722	0.179978
Cp4.1LG17g06250	1470.67	0.416858	0.167624	2.48686	0.0128874	0.179978
Cp4.1LG16g07210	25.3856	-1.52014	0.611673	-2.48522	0.0129472	0.180685
Cp4.1LG07g02020	44.5516	-1.18339	0.47623	-2.48492	0.0129581	0.18072
Cp4.1LG16g00780	54.4707	-1.1388	0.458661	-2.48287	0.0130329	0.181647
Cp4.1LG12g11000	12.3295	2.52105	1.01555	2.48244	0.0130485	0.181748
Cp4.1LG01g20890	10280.7	-0.425331	0.171403	-2.48147	0.0130843	0.182062
Cp4.1LG03g01740	36.8781	-1.40592	0.566696	-2.48091	0.0131048	0.182062
Cp4.1LG13g03710	202.189	0.778339	0.313678	2.48133	0.0130892	0.182062
Cp4.1LG13g05180	342.903	0.736058	0.29668	2.48098	0.0131022	0.182062
Cp4.1LG00g00760	103.621	-1.27834	0.515382	-2.48036	0.0131248	0.182127
Cp4.1LG07g09700	77.4724	-1.0551	0.42539	-2.48032	0.0131263	0.182127
Cp4.1LG10g00580	44.2388	2.57874	1.03982	2.47998	0.0131391	0.182188
Cp4.1LG04g07040	836.029	-0.583631	0.235398	-2.47934	0.0131627	0.182398
Cp4.1LG02g15150	895.068	-0.807008	0.325597	-2.47855	0.0131918	0.182685
Cp4.1LG11g11210	393.676	0.59195	0.238875	2.47807	0.0132095	0.182814
Cp4.1LG18g05860	318.388	-0.82742	0.333929	-2.47784	0.0132182	0.182816
Cp4.1LG00g07130	122.662	-4.50828	1.82015	-2.47687	0.0132539	0.182845
Cp4.1LG10g02770	345.051	0.595132	0.240224	2.47741	0.0132341	0.182845
Cp4.1LG16g04780	227.342	1.08053	0.436248	2.47687	0.013254	0.182845
Cp4.1LG19g07660	2415.54	-0.418861	0.169091	-2.47714	0.013244	0.182845
Cp4.1LG02g13010	19.8987	2.13693	0.862879	2.47651	0.0132675	0.182914
Cp4.1LG05g08120	53.0423	2.55123	1.0303	2.4762	0.013279	0.182956
Cp4.1LG04g04370	181.367	-0.720684	0.29113	-2.47547	0.0133061	0.183213
Cp4.1LG01g22480	152.069	-0.985679	0.398399	-2.4741	0.0133573	0.183567
Cp4.1LG09g04290	387.817	0.597579	0.241529	2.47415	0.0133553	0.183567
Cp4.1LG18g07800	13845.7	-0.995174	0.402212	-2.47425	0.0133515	0.183567
Cp4.1LG02g02190	142.277	0.768964	0.310922	2.47317	0.0133921	0.183696
Cp4.1LG07g10370	15.7982	-2.79188	1.12877	-2.47339	0.0133837	0.183696
Cp4.1LG16g09140	24.9828	-1.75323	0.708839	-2.47338	0.013384	0.183696
Cp4.1LG03g03290	304.832	0.977801	0.395707	2.47102	0.0134727	0.184284
Cp4.1LG03g05340	2993.96	0.493591	0.199762	2.47089	0.0134776	0.184284
Cp4.1LG04g02250	264.692	0.722765	0.292439	2.4715	0.0134547	0.184284
Cp4.1LG04g15980	8331.77	-0.733783	0.296941	-2.47114	0.0134684	0.184284
Cp4.1LG14g09290	855.662	-0.943003	0.381511	-2.47176	0.0134451	0.184284
Cp4.1LG02g02590	3198.59	0.446359	0.180734	2.4697	0.0135226	0.184784
Cp4.1LG10g10570	1722.78	0.48973	0.198345	2.46908	0.0135461	0.184987
Cp4.1LG02g17450	584.011	0.844324	0.342238	2.46707	0.0136224	0.185592
Cp4.1LG08g03220	1160.64	0.469324	0.190215	2.46734	0.0136122	0.185592
Cp4.1LG11g11610	401.308	-0.657514	0.266523	-2.46701	0.0136247	0.185592
Cp4.1LG13g01490	66.1173	2.14476	0.869311	2.4672	0.0136176	0.185592
Cp4.1LG03g13830	74.272	1.36558	0.553654	2.46649	0.0136443	0.185595
Cp4.1LG14g02950	111.254	-0.964807	0.391192	-2.46633	0.0136506	0.185595
Cp4.1LG17g07870	1047.31	-0.528641	0.21434	-2.46637	0.0136492	0.185595
Cp4.1LG01g16060	119.736	0.944526	0.383122	2.46534	0.0136882	0.185756
Cp4.1LG03g03410	25.7311	-1.84157	0.746927	-2.46553	0.0136811	0.185756
Cp4.1LG10g03560	122.363	0.858974	0.348419	2.46535	0.013688	0.185756
Cp4.1LG17g06040	695.326	-0.706139	0.286549	-2.46429	0.0137286	0.186188
Cp4.1LG01g01010	532.314	0.51869	0.210509	2.46398	0.0137406	0.186233
Cp4.1LG06g07640	1006.84	-0.865689	0.35152	-2.4627	0.0137894	0.186724
Cp4.1LG13g01040	242.175	0.59397	0.241199	2.46257	0.0137946	0.186724
Cp4.1LG17g03630	829.392	0.574646	0.233372	2.46236	0.0138026	0.186724
Cp4.1LG04g14010	62.8972	1.11073	0.451433	2.46046	0.013876	0.187355
Cp4.1LG10g02570	151.605	1.11385	0.452739	2.46025	0.0138839	0.187355
Cp4.1LG17g01300	15.35	-3.65756	1.4865	-2.46051	0.0138738	0.187355
Cp4.1LG20g03810	211.461	1.24644	0.506605	2.46038	0.0138792	0.187355
Cp4.1LG10g01590	124.367	-0.854767	0.347521	-2.45961	0.0139086	0.187503
Cp4.1LG18g05660	3409.8	0.381666	0.155179	2.45952	0.0139122	0.187503
Cp4.1LG02g01550	89.3686	-1.1742	0.477717	-2.45793	0.013974	0.188119
Cp4.1LG10g10930	10.6487	-2.44113	0.993179	-2.4579	0.0139753	0.188119
Cp4.1LG15g00130	148.448	0.831296	0.3383	2.45727	0.0139997	0.18833
Cp4.1LG04g04400	459.263	-1.11991	0.455835	-2.45684	0.0140166	0.18844
Cp4.1LG00g00120	79879	-0.721927	0.293923	-2.45618	0.0140425	0.188554
Cp4.1LG03g01000	4242.55	-0.864048	0.35177	-2.45629	0.014038	0.188554
Cp4.1LG08g10840	407.884	-0.574918	0.234178	-2.45505	0.0140865	0.189028
Cp4.1LG04g03330	11166.9	-0.724196	0.295236	-2.45293	0.0141696	0.190026
Cp4.1LG17g07670	1319.91	-0.49636	0.202463	-2.4516	0.0142221	0.190612
Cp4.1LG02g00090	414.578	1.4736	0.601344	2.45051	0.0142654	0.190925
Cp4.1LG02g14210	155.798	-0.882303	0.360014	-2.45075	0.0142559	0.190925
Cp4.1LG18g07470	1095.17	0.540584	0.220616	2.45034	0.014272	0.190925
Cp4.1LG02g15280	507.904	0.801499	0.32714	2.45002	0.0142849	0.19098
Cp4.1LG10g12120	474.556	-0.604432	0.246818	-2.4489	0.0143295	0.191416
Cp4.1LG16g08010	134.279	1.51084	0.616983	2.44875	0.0143352	0.191416
Cp4.1LG05g11310	724.071	0.598728	0.244538	2.44841	0.0143489	0.191481
Cp4.1LG20g07250	775.954	-0.877994	0.358634	-2.44816	0.0143589	0.191496
Cp4.1LG09g03440	24.7684	-1.60834	0.65708	-2.44771	0.0143766	0.191516
Cp4.1LG09g09550	174.49	0.975708	0.398626	2.44768	0.0143781	0.191516
Cp4.1LG08g08990	266.677	0.636024	0.260094	2.44536	0.0144707	0.192631
Cp4.1LG01g21890	77.6455	0.986447	0.403515	2.44464	0.0144998	0.1929
Cp4.1LG06g05360	115.835	0.982686	0.402198	2.44329	0.0145541	0.193504
Cp4.1LG01g03100	157.718	0.737235	0.301902	2.44197	0.0146073	0.194091
Cp4.1LG18g03250	4191.52	0.446671	0.183026	2.44048	0.0146678	0.194776
Cp4.1LG14g09450	143.759	0.910137	0.37298	2.44017	0.0146802	0.194821
Cp4.1LG05g07680	231.58	0.588478	0.241318	2.4386	0.0147441	0.195056
Cp4.1LG07g01300	140.175	1.02898	0.421866	2.43912	0.0147231	0.195056
Cp4.1LG07g01640	735.645	0.694451	0.284822	2.43819	0.014761	0.195056
Cp4.1LG08g03960	1077.88	-0.745984	0.30589	-2.43873	0.0147389	0.195056
Cp4.1LG08g12850	1186.53	0.565265	0.231829	2.43829	0.0147569	0.195056
Cp4.1LG14g01820	307.472	0.545782	0.223828	2.43839	0.0147526	0.195056
Cp4.1LG14g02810	4287.94	-0.699572	0.286894	-2.43843	0.0147512	0.195056
Cp4.1LG19g06440	273.294	0.67109	0.275369	2.43706	0.0148073	0.195549
Cp4.1LG08g06610	865.461	-0.964327	0.395746	-2.43673	0.0148207	0.195566
Cp4.1LG10g01720	2202.18	-0.517629	0.212477	-2.43616	0.0148441	0.195566
Cp4.1LG11g11030	101.856	-1.14535	0.470151	-2.43614	0.0148448	0.195566
Cp4.1LG14g09110	7.93795	-4.85564	1.99311	-2.43621	0.014842	0.195566
Cp4.1LG11g00260	212.829	1.73399	0.711965	2.43549	0.0148715	0.195799
Cp4.1LG07g11100	42.6191	-1.77876	0.730539	-2.43486	0.0148976	0.196024
Cp4.1LG05g11870	7952.66	-0.61188	0.251365	-2.43423	0.0149236	0.196219
Cp4.1LG07g04510	7.28245	-4.73322	1.94458	-2.43406	0.0149306	0.196219
Cp4.1LG05g06440	2393	-0.53127	0.218334	-2.43329	0.0149622	0.196245
Cp4.1LG13g10120	339.949	0.57597	0.236741	2.43291	0.0149779	0.196245
Cp4.1LG16g06060	1855.12	0.905046	0.371976	2.43307	0.0149712	0.196245
Cp4.1LG17g01680	584.819	-0.491548	0.202014	-2.43323	0.0149646	0.196245
Cp4.1LG18g06800	270.074	0.663924	0.27288	2.43302	0.0149734	0.196245
Cp4.1LG18g07490	162.507	-0.702693	0.288855	-2.43268	0.0149874	0.19625
Cp4.1LG16g04430	52.1912	1.17529	0.483379	2.43141	0.0150404	0.196706
Cp4.1LG17g01630	121.27	0.857704	0.352737	2.43157	0.0150336	0.196706
Cp4.1LG15g03140	462.82	-1.26883	0.522008	-2.43067	0.015071	0.196988
Cp4.1LG10g02330	693.015	0.929663	0.382549	2.43018	0.0150912	0.197014
Cp4.1LG14g06330	642.484	-0.575594	0.236832	-2.43039	0.0150827	0.197014
Cp4.1LG01g24030	609.801	-1.20475	0.496046	-2.42871	0.0151527	0.197592
Cp4.1LG07g05190	783.939	-0.688691	0.283566	-2.42868	0.0151537	0.197592
Cp4.1LG02g16830	28.0176	1.66394	0.685355	2.42785	0.0151885	0.197926
Cp4.1LG01g22270	232.925	-0.617897	0.254551	-2.4274	0.0152076	0.19804
Cp4.1LG05g03060	5739.44	0.471389	0.194228	2.42699	0.0152247	0.19804
Cp4.1LG07g08950	792.116	-0.476438	0.196302	-2.42707	0.0152211	0.19804
Cp4.1LG17g06150	303.567	0.580698	0.239342	2.42623	0.0152567	0.198338
Cp4.1LG03g16050	139.673	1.08519	0.447403	2.42553	0.0152862	0.198602
Cp4.1LG03g05280	3851.27	-0.381825	0.157471	-2.42474	0.0153195	0.198725
Cp4.1LG14g00310	16351.6	-0.393882	0.162449	-2.42465	0.0153233	0.198725
Cp4.1LG16g06240	193.677	1.53479	0.632942	2.42485	0.0153149	0.198725
Cp4.1LG19g07400	12.2903	-2.95852	1.22031	-2.42441	0.0153332	0.198734
Cp4.1LG06g01000	22.9568	-2.11524	0.872819	-2.42346	0.0153733	0.199135
Cp4.1LG01g04060	100.156	-0.925976	0.382211	-2.42268	0.0154064	0.199318
Cp4.1LG01g21330	1156.64	-0.56007	0.231174	-2.42272	0.0154046	0.199318
Cp4.1LG01g23240	2804.91	0.731603	0.302143	2.42138	0.0154616	0.199318
Cp4.1LG02g01530	357.524	0.67345	0.278084	2.42175	0.0154459	0.199318
Cp4.1LG03g14070	23288.7	-1.06755	0.440867	-2.42147	0.0154578	0.199318
Cp4.1LG05g01340	1685.5	1.1343	0.468473	2.42128	0.015466	0.199318
Cp4.1LG06g07690	1611	1.39956	0.577957	2.42156	0.0154541	0.199318
Cp4.1LG10g06840	1107.99	-0.752532	0.310812	-2.42118	0.0154703	0.199318
Cp4.1LG16g06370	562.805	-0.507047	0.209405	-2.42137	0.0154623	0.199318
Cp4.1LG07g01530	336.61	1.48869	0.614956	2.42081	0.0154862	0.199404
Cp4.1LG06g05340	518.326	0.584424	0.241536	2.41962	0.0155369	0.199905
Cp4.1LG12g03490	2237.33	-0.821515	0.339545	-2.41946	0.0155436	0.199905
Cp4.1LG12g03810	175.273	-0.823613	0.34054	-2.41855	0.0155826	0.200288
Cp4.1LG20g07660	1085.74	0.893724	0.369705	2.4174	0.0156319	0.200802
Cp4.1LG00g04050	6.42051	-6.07188	2.5123	-2.41687	0.0156548	0.200978
Cp4.1LG01g24870	534.62	-0.979836	0.40557	-2.41595	0.0156943	0.201246
Cp4.1LG06g00360	46041.6	-0.778624	0.322257	-2.41616	0.0156851	0.201246
Cp4.1LG03g15950	112.198	1.52939	0.633125	2.41562	0.0157087	0.20129
Cp4.1LG04g15570	2480.49	0.676689	0.280177	2.41522	0.0157256	0.20129
Cp4.1LG09g09780	13.0476	-2.8189	1.16709	-2.41533	0.0157209	0.20129
Cp4.1LG10g11310	44.979	1.99118	0.82455	2.41487	0.0157409	0.201366
Cp4.1LG00g04120	6.45338	-6.07898	2.51888	-2.41336	0.0158062	0.201563
Cp4.1LG02g01070	118.293	0.994842	0.412246	2.41322	0.0158122	0.201563
Cp4.1LG02g12430	167.785	-0.723631	0.299823	-2.41353	0.015799	0.201563
Cp4.1LG09g08500	38.1878	1.43054	0.59268	2.41368	0.0157923	0.201563
Cp4.1LG18g02240	93.9031	-1.04225	0.431741	-2.41407	0.0157756	0.201563
Cp4.1LG18g07110	793.17	-0.894111	0.3704	-2.41391	0.0157823	0.201563
Cp4.1LG00g15960	319.418	0.544688	0.225752	2.41277	0.0158318	0.201693
Cp4.1LG03g09190	361.876	0.625193	0.259158	2.4124	0.0158479	0.201693
Cp4.1LG05g08400	99.9555	0.896025	0.371433	2.41234	0.0158503	0.201693
Cp4.1LG03g08840	59.2949	-1.94332	0.8057	-2.41196	0.0158668	0.20174
Cp4.1LG03g12690	2260.88	-0.451218	0.187102	-2.41162	0.0158819	0.20174
Cp4.1LG07g02270	19.7901	-3.82493	1.58594	-2.41178	0.0158748	0.20174
Cp4.1LG02g14350	82.9713	1.27554	0.529087	2.41083	0.0159164	0.201822
Cp4.1LG04g12720	2710.87	-0.605355	0.251088	-2.41093	0.0159121	0.201822
Cp4.1LG18g07000	555.072	0.59441	0.246534	2.41106	0.0159061	0.201822
Cp4.1LG02g07630	519.864	0.978429	0.406002	2.40992	0.0159562	0.202175
Cp4.1LG11g08350	2332.09	-0.688554	0.285735	-2.40976	0.0159629	0.202175
Cp4.1LG16g09170	187.71	-0.936003	0.388601	-2.40865	0.0160117	0.202675
Cp4.1LG11g03140	363.791	0.661656	0.274748	2.40823	0.01603	0.202787
Cp4.1LG12g00250	347.756	0.598739	0.24872	2.40729	0.0160715	0.203194
Cp4.1LG02g01740	139.418	0.734274	0.305095	2.40671	0.016097	0.203284
Cp4.1LG05g05050	836.862	-0.955105	0.396853	-2.4067	0.0160975	0.203284
Cp4.1LG15g07690	29775.4	-0.593692	0.246777	-2.40578	0.0161378	0.203675
Cp4.1LG14g09180	33.7742	1.4152	0.588356	2.40534	0.0161573	0.203803
Cp4.1LG07g04680	3724.05	-0.726317	0.302075	-2.40443	0.0161979	0.204111
Cp4.1LG07g10160	24.4203	1.77901	0.73991	2.40436	0.0162007	0.204111
Cp4.1LG03g18300	856.667	-0.5054	0.210247	-2.40384	0.0162238	0.204284
Cp4.1LG17g00990	247.335	1.45186	0.604238	2.40279	0.0162705	0.204753
Cp4.1LG07g06670	7323.47	0.93088	0.387454	2.40255	0.0162811	0.204767
Cp4.1LG03g11530	53.3697	-2.05007	0.853403	-2.40222	0.0162957	0.204832
Cp4.1LG04g10890	210.643	-0.822844	0.342885	-2.39976	0.0164056	0.205379
Cp4.1LG04g16050	257.569	0.802564	0.334289	2.40081	0.016359	0.205379
Cp4.1LG05g11480	302.171	-0.58517	0.243844	-2.39977	0.0164052	0.205379
Cp4.1LG06g04520	1182.98	0.566818	0.236186	2.39988	0.0164003	0.205379
Cp4.1LG08g05060	24.1214	-1.62945	0.678983	-2.39984	0.0164021	0.205379
Cp4.1LG15g08780	1459.94	0.612919	0.255342	2.40039	0.0163777	0.205379
Cp4.1LG19g03130	263.111	0.579656	0.241524	2.39999	0.0163954	0.205379
Cp4.1LG13g09120	774.112	-0.749209	0.312396	-2.39826	0.016473	0.205983
Cp4.1LG14g04590	295.311	-0.610153	0.254393	-2.39846	0.016464	0.205983
Cp4.1LG20g02010	3561.4	-0.672622	0.280499	-2.39794	0.0164874	0.206045
Cp4.1LG11g08340	134.255	0.73356	0.306042	2.39692	0.0165333	0.2065
Cp4.1LG01g10900	1899.91	-0.75306	0.31434	-2.39569	0.0165892	0.207078
Cp4.1LG06g08490	264.576	-0.589882	0.246268	-2.39528	0.0166075	0.207187
Cp4.1LG01g19090	327.319	-0.663679	0.277152	-2.39464	0.0166368	0.207195
Cp4.1LG11g09960	89.5739	-0.9282	0.387608	-2.39468	0.0166347	0.207195
Cp4.1LG12g06890	1430.26	0.593252	0.247732	2.39473	0.0166324	0.207195
Cp4.1LG15g06040	114.495	1.12174	0.468542	2.3941	0.0166611	0.207378
Cp4.1LG01g08220	62.412	0.996538	0.416377	2.39335	0.0166951	0.207681
Cp4.1LG03g04290	556.218	0.473351	0.197807	2.39299	0.0167116	0.207745
Cp4.1LG13g08850	397.241	-0.655527	0.273956	-2.39282	0.0167195	0.207745
Cp4.1LG07g02400	118.68	1.65726	0.69276	2.39226	0.0167452	0.207945
Cp4.1LG10g08770	24.578	-1.62684	0.68026	-2.3915	0.0167797	0.208255
Cp4.1LG11g10570	2287.07	-0.428889	0.179382	-2.39093	0.0168056	0.208456
Cp4.1LG02g05840	112.75	1.31435	0.549907	2.39014	0.016842	0.20855
Cp4.1LG03g13360	1198.82	-0.482742	0.201949	-2.39041	0.0168294	0.20855
Cp4.1LG11g11490	1370.83	0.932875	0.390287	2.39023	0.0168379	0.20855
Cp4.1LG14g00570	1521.41	-0.564815	0.236504	-2.38818	0.016932	0.209544
Cp4.1LG14g01640	122.984	0.914737	0.383511	2.38516	0.0170716	0.211151
Cp4.1LG00g02540	50.7022	1.24991	0.524543	2.38285	0.0171792	0.211312
Cp4.1LG01g15510	4535	-0.661911	0.277716	-2.38341	0.0171533	0.211312
Cp4.1LG01g24020	1546.45	-0.833116	0.34959	-2.38312	0.0171665	0.211312
Cp4.1LG03g07570	491.4	0.619904	0.260129	2.38306	0.0171693	0.211312
Cp4.1LG04g11710	2321.06	0.423503	0.177738	2.38274	0.0171844	0.211312
Cp4.1LG05g03530	38.7274	1.84448	0.774132	2.38264	0.0171889	0.211312
Cp4.1LG07g07550	194.308	0.677155	0.283993	2.38441	0.0171066	0.211312
Cp4.1LG07g09440	216.066	-1.19652	0.501852	-2.38421	0.0171158	0.211312
Cp4.1LG18g02290	10.7558	4.1715	1.74998	2.38374	0.0171375	0.211312
Cp4.1LG18g06870	264.038	0.877732	0.368396	2.38258	0.0171919	0.211312
Cp4.1LG20g04660	208.371	1.24688	0.523016	2.38401	0.0171251	0.211312
Cp4.1LG13g06470	165.215	-1.06269	0.446258	-2.38133	0.0172501	0.211906
Cp4.1LG02g04840	100.997	-1.1196	0.470378	-2.38021	0.0173025	0.212309
Cp4.1LG05g05630	964.862	-0.747984	0.314225	-2.38041	0.0172934	0.212309
Cp4.1LG02g02830	24.9871	-2.18428	0.91801	-2.37936	0.0173428	0.212683
Cp4.1LG01g01500	76.4816	-0.928128	0.390142	-2.37895	0.017362	0.212744
Cp4.1LG03g04650	4505.44	-0.567387	0.238536	-2.37863	0.0173773	0.212744
Cp4.1LG04g03990	9.10647	-3.42078	1.43809	-2.3787	0.0173738	0.212744
Cp4.1LG18g07170	667.271	-0.905006	0.380653	-2.37751	0.01743	0.213269
Cp4.1LG20g06100	857.156	-0.597609	0.251409	-2.37704	0.017452	0.213418
Cp4.1LG15g01830	192.44	0.888311	0.373747	2.37677	0.017465	0.213456
Cp4.1LG00g09200	231.1	0.6476	0.272501	2.3765	0.0174775	0.213488
Cp4.1LG03g11230	122.255	-0.715798	0.301355	-2.37527	0.0175364	0.213965
Cp4.1LG09g04980	398.586	0.546158	0.229925	2.37538	0.0175309	0.213965
Cp4.1LG03g00480	1079.44	0.450147	0.189534	2.37501	0.0175482	0.213981
Cp4.1LG04g10670	435.878	0.758325	0.319319	2.37482	0.0175574	0.213981
Cp4.1LG01g19280	220.385	0.66813	0.281395	2.37435	0.0175799	0.214135
Cp4.1LG04g15130	289.901	-1.40623	0.59284	-2.37203	0.0176908	0.215272
Cp4.1LG17g01430	1254.61	0.429558	0.181097	2.37198	0.0176932	0.215272
Cp4.1LG01g18870	139.352	-0.707411	0.298408	-2.37061	0.0177586	0.215705
Cp4.1LG05g09510	799.825	-0.594964	0.250947	-2.37088	0.017746	0.215705
Cp4.1LG06g03460	1697.09	-0.472343	0.19924	-2.37072	0.0177534	0.215705
Cp4.1LG00g09920	7.65256	6.57943	2.77802	2.36839	0.0178657	0.216686
Cp4.1LG11g01720	579.798	0.476524	0.201208	2.36831	0.0178694	0.216686
Cp4.1LG11g02690	132.643	1.07455	0.453667	2.3686	0.0178556	0.216686
Cp4.1LG15g05210	233.578	-0.589514	0.249015	-2.36739	0.0179142	0.21698
Cp4.1LG17g06390	145.53	-0.817028	0.345147	-2.36719	0.0179238	0.21698
Cp4.1LG19g09760	1374.73	-0.597805	0.252514	-2.36741	0.0179129	0.21698
Cp4.1LG00g00380	621.951	0.465617	0.196788	2.36609	0.0179772	0.217505
Cp4.1LG01g08320	85.2893	4.21917	1.78345	2.36573	0.0179945	0.217592
Cp4.1LG09g09170	83.1795	1.48075	0.626005	2.3654	0.0180107	0.217657
Cp4.1LG14g05650	166.762	0.883841	0.373684	2.36521	0.0180199	0.217657
Cp4.1LG17g04590	943.632	1.0749	0.454761	2.36366	0.0180954	0.218447
Cp4.1LG01g01830	13.7751	-2.5245	1.06819	-2.36335	0.0181106	0.218508
Cp4.1LG07g07920	451.522	-0.885093	0.374676	-2.36229	0.0181625	0.218895
Cp4.1LG11g04000	193.351	-0.626958	0.265404	-2.36228	0.0181628	0.218895
Cp4.1LG05g03550	10.114	-3.48861	1.47754	-2.3611	0.0182207	0.219348
Cp4.1LG19g02620	164.945	-0.756092	0.320207	-2.36126	0.018213	0.219348
Cp4.1LG02g13880	36.9823	-1.56956	0.664971	-2.36035	0.0182579	0.219673
Cp4.1LG10g06780	140.136	0.716256	0.303486	2.36009	0.0182703	0.219701
Cp4.1LG06g00440	1436.7	-0.545241	0.231093	-2.3594	0.0183046	0.219991
Cp4.1LG01g21670	282.622	-0.728333	0.308826	-2.35839	0.0183543	0.220465
Cp4.1LG03g18240	297.628	0.999008	0.423812	2.35719	0.0184136	0.220933
Cp4.1LG15g04610	494.496	-1.51659	0.643369	-2.35727	0.0184098	0.220933
Cp4.1LG19g01060	295.995	0.901783	0.382717	2.35627	0.0184596	0.221362
Cp4.1LG01g00610	1214.39	0.513191	0.217942	2.35471	0.0185369	0.222166
Cp4.1LG07g00580	584.372	-0.441766	0.187642	-2.3543	0.0185574	0.222288
Cp4.1LG00g02380	5.92811	-5.95967	2.53426	-2.35164	0.0186909	0.223393
Cp4.1LG03g01910	462.399	1.14246	0.485749	2.35195	0.0186751	0.223393
Cp4.1LG08g01260	738.381	0.470058	0.199837	2.35221	0.0186623	0.223393
Cp4.1LG14g09040	198.963	0.850846	0.361799	2.35171	0.0186873	0.223393
Cp4.1LG16g04630	105.615	0.89197	0.379423	2.35086	0.01873	0.223737
Cp4.1LG03g13670	363.332	-0.687678	0.292578	-2.35041	0.0187528	0.223762
Cp4.1LG19g11800	20.3692	-2.39066	1.01711	-2.35043	0.0187515	0.223762
Cp4.1LG05g06120	11.6086	-2.30022	0.978826	-2.34998	0.0187745	0.223898
Cp4.1LG14g04150	455.413	0.879373	0.3743	2.34938	0.0188048	0.224135
Cp4.1LG04g00690	26.5004	-1.51316	0.644296	-2.34855	0.0188465	0.224141
Cp4.1LG10g07360	24.0191	-1.52185	0.647997	-2.34855	0.0188467	0.224141
Cp4.1LG11g05220	24.3424	-1.82957	0.778995	-2.34863	0.0188427	0.224141
Cp4.1LG12g01420	1227.51	0.489347	0.208324	2.34897	0.0188252	0.224141
Cp4.1LG01g00050	32.9193	1.42006	0.604743	2.34821	0.0188639	0.224163
Cp4.1LG03g10840	286.797	-0.705756	0.300564	-2.3481	0.0188693	0.224163
Cp4.1LG14g03290	128395	-0.548676	0.233718	-2.3476	0.0188947	0.22424
Cp4.1LG18g01490	4697.16	-0.956884	0.407606	-2.34757	0.0188964	0.22424
Cp4.1LG20g03230	50.5552	-1.45549	0.620188	-2.34685	0.0189331	0.224552
Cp4.1LG03g00870	2607.7	-0.378406	0.161256	-2.34662	0.0189448	0.224568
Cp4.1LG02g08020	4263.93	-0.79825	0.34026	-2.346	0.0189759	0.22467
Cp4.1LG03g04200	291.049	0.551888	0.235279	2.34568	0.0189924	0.22467
Cp4.1LG03g04940	102.866	-1.17859	0.502395	-2.34594	0.018979	0.22467
Cp4.1LG10g07160	171.942	-0.733677	0.312784	-2.34563	0.0189949	0.22467
Cp4.1LG13g06600	124.253	-1.19722	0.510515	-2.34512	0.0190209	0.224853
Cp4.1LG03g03040	18.0325	-1.73519	0.740338	-2.34378	0.0190894	0.225294
Cp4.1LG08g12350	16.3801	-2.25502	0.961988	-2.34412	0.019072	0.225294
Cp4.1LG10g07130	289.312	0.670656	0.286121	2.34396	0.0190804	0.225294
Cp4.1LG03g08380	240.697	-0.91779	0.391698	-2.34311	0.0191239	0.225333
Cp4.1LG05g01800	345.144	0.798242	0.340634	2.3434	0.0191087	0.225333
Cp4.1LG07g10360	75.1798	-1.03986	0.443794	-2.34313	0.0191229	0.225333
Cp4.1LG08g07340	105.033	0.95735	0.408814	2.34177	0.0191924	0.225942
Cp4.1LG13g06370	310.669	0.534583	0.228289	2.34169	0.0191965	0.225942
Cp4.1LG03g05350	26.4133	-1.68291	0.718758	-2.34141	0.0192109	0.225989
Cp4.1LG07g03220	93.5273	1.00561	0.429609	2.34074	0.0192454	0.226272
Cp4.1LG18g02640	9664.12	0.647748	0.276793	2.34019	0.0192739	0.226484
Cp4.1LG13g02860	120.668	-0.742312	0.31744	-2.33843	0.0193648	0.227305
Cp4.1LG17g07740	6314.42	-0.469117	0.200611	-2.33844	0.0193647	0.227305
Cp4.1LG11g02730	40.9449	-1.20286	0.514629	-2.33733	0.0194222	0.22764
Cp4.1LG15g04110	235.418	0.56974	0.243728	2.33761	0.0194077	0.22764
Cp4.1LG17g06370	382.829	-0.594858	0.254509	-2.33728	0.0194249	0.22764
Cp4.1LG02g02070	14.8033	-2.3259	0.995461	-2.33651	0.0194648	0.227962
Cp4.1LG03g10800	187.751	1.02288	0.437812	2.33634	0.0194734	0.227962
Cp4.1LG02g05860	205.534	0.632839	0.270912	2.33596	0.0194935	0.228074
Cp4.1LG06g10190	211.685	-0.686949	0.294179	-2.33514	0.0195362	0.22845
Cp4.1LG06g03170	400.37	-0.484032	0.207325	-2.33466	0.0195613	0.228497
Cp4.1LG14g03220	32.5875	-1.2903	0.552666	-2.33468	0.0195604	0.228497
Cp4.1LG08g12480	242.842	0.792718	0.339633	2.33405	0.0195933	0.228744
Cp4.1LG17g00290	307.446	0.801885	0.343589	2.33385	0.0196036	0.228744
Cp4.1LG03g15720	430.655	-0.558705	0.239442	-2.33337	0.0196289	0.22877
Cp4.1LG08g13730	886.082	-0.545729	0.233917	-2.333	0.0196481	0.22877
Cp4.1LG13g03130	220.762	0.886776	0.380091	2.33306	0.019645	0.22877
Cp4.1LG17g06180	224.239	0.698822	0.299536	2.33301	0.0196474	0.22877
Cp4.1LG07g06740	216.396	1.21826	0.522351	2.33227	0.0196867	0.229096
Cp4.1LG01g12450	28.8975	2.3459	1.00606	2.33178	0.0197122	0.229253
Cp4.1LG17g03840	37.5458	-1.71518	0.735624	-2.33161	0.0197214	0.229253
Cp4.1LG18g07310	13.4213	-2.19754	0.942706	-2.33109	0.0197484	0.229444
Cp4.1LG02g09390	14752.8	-0.741673	0.318332	-2.32987	0.0198129	0.23007
Cp4.1LG10g06290	2413.03	0.475235	0.204001	2.32957	0.019829	0.230133
Cp4.1LG02g02370	329.766	0.935602	0.401686	2.32919	0.0198491	0.230243
Cp4.1LG05g07390	1027.91	-0.582093	0.249982	-2.32854	0.0198832	0.230516
Cp4.1LG01g04000	680.096	-1.0944	0.470253	-2.32726	0.0199516	0.230656
Cp4.1LG03g00500	25.9416	-1.52989	0.657226	-2.3278	0.0199227	0.230656
Cp4.1LG04g10740	917.434	0.429187	0.184429	2.32711	0.0199593	0.230656
Cp4.1LG09g09180	1007	0.569866	0.244824	2.32766	0.0199303	0.230656
Cp4.1LG15g00120	13.6975	-2.51255	1.0797	-2.32709	0.0199604	0.230656
Cp4.1LG17g06340	1487.88	0.400099	0.171944	2.32691	0.0199699	0.230656
Cp4.1LG18g08640	395.473	0.628002	0.269861	2.32713	0.0199582	0.230656
Cp4.1LG11g09420	669.725	0.424871	0.182629	2.32641	0.0199964	0.230763
Cp4.1LG12g01300	41.1732	-1.14907	0.49394	-2.32634	0.0200005	0.230763
Cp4.1LG10g01770	284.194	0.589803	0.253571	2.32599	0.0200194	0.230857
Cp4.1LG03g04910	1374.31	-0.552455	0.237566	-2.32548	0.0200461	0.231043
Cp4.1LG02g16220	554.836	-0.474146	0.203949	-2.32483	0.0200813	0.231202
Cp4.1LG18g06670	102.964	0.922948	0.396972	2.32497	0.0200735	0.231202
Cp4.1LG01g05560	775.538	0.599197	0.257792	2.32434	0.020107	0.231375
Cp4.1LG03g03200	23728.3	-1.00172	0.431087	-2.32371	0.0201408	0.23164
Cp4.1LG04g07080	445.272	-0.695221	0.29931	-2.32275	0.0201926	0.231818
Cp4.1LG05g15290	401.973	0.562406	0.24217	2.32236	0.0202136	0.231818
Cp4.1LG10g11820	43.9896	-1.27619	0.549463	-2.32262	0.0201996	0.231818
Cp4.1LG16g06320	238.617	-0.608695	0.262073	-2.32262	0.0201998	0.231818
Cp4.1LG16g07600	1816.06	-1.14218	0.491846	-2.32223	0.0202205	0.231818
Cp4.1LG20g04080	544.574	0.678406	0.292107	2.32246	0.0202084	0.231818
Cp4.1LG07g05850	4168.66	0.8418	0.362676	2.32108	0.0202824	0.232075
Cp4.1LG10g03890	306.646	1.59901	0.688816	2.32139	0.0202661	0.232075
Cp4.1LG14g09310	26.7503	1.80584	0.777946	2.3213	0.0202709	0.232075
Cp4.1LG20g00770	105.144	0.89647	0.38624	2.32102	0.0202858	0.232075
Cp4.1LG16g07900	32.8051	1.55184	0.668705	2.32066	0.020305	0.232101
Cp4.1LG19g03070	574.668	1.38794	0.598101	2.32058	0.0203095	0.232101
Cp4.1LG07g07690	306.053	0.568508	0.245021	2.32025	0.0203275	0.232185
Cp4.1LG05g12460	462.219	0.479555	0.206799	2.31894	0.0203984	0.232625
Cp4.1LG11g07990	14439.4	0.737151	0.317833	2.31931	0.0203784	0.232625
Cp4.1LG13g06980	59.9909	1.38581	0.597567	2.31909	0.0203904	0.232625
Cp4.1LG11g00090	5468.95	0.598804	0.258336	2.31792	0.0204535	0.233132
Cp4.1LG02g07040	19.7751	1.70982	0.737849	2.3173	0.0204875	0.233396
Cp4.1LG20g00160	358.96	-0.870521	0.375835	-2.31623	0.0205458	0.233937
Cp4.1LG19g09320	3336.06	-0.754979	0.325987	-2.31598	0.0205595	0.23397
Cp4.1LG02g07110	47.2527	-1.16046	0.501177	-2.31547	0.0205872	0.234162
Cp4.1LG18g00180	50.9228	-2.33919	1.01045	-2.31499	0.0206134	0.234337
Cp4.1LG04g02770	18820.5	-0.565372	0.244305	-2.31421	0.0206563	0.234701
Cp4.1LG08g02760	484.978	-0.520148	0.224782	-2.31401	0.0206672	0.234702
Cp4.1LG04g09290	50.3477	1.54434	0.668096	2.31156	0.0208019	0.235984
Cp4.1LG19g11450	36.6007	-1.9176	0.82956	-2.31159	0.0208004	0.235984
Cp4.1LG10g05480	3764.13	-0.865314	0.374445	-2.31093	0.0208368	0.236256
Cp4.1LG02g04760	637.988	0.802667	0.34749	2.3099	0.0208939	0.236695
Cp4.1LG07g07380	1426.69	-0.556763	0.241049	-2.30975	0.0209022	0.236695
Cp4.1LG10g05920	1544.26	-0.540046	0.233823	-2.30964	0.0209083	0.236695
Cp4.1LG01g16810	121.838	0.885655	0.383534	2.3092	0.0209325	0.236845
Cp4.1LG03g02990	160.376	-0.731153	0.316666	-2.30891	0.0209485	0.236902
Cp4.1LG05g03670	1742.97	1.21793	0.528151	2.30602	0.0211095	0.238598
Cp4.1LG04g00640	51.0922	1.57915	0.684969	2.30544	0.0211421	0.238842
Cp4.1LG07g01690	979.381	0.542029	0.235146	2.30508	0.0211623	0.238946
Cp4.1LG03g06560	296.765	1.34072	0.58191	2.304	0.0212227	0.239378
Cp4.1LG12g08180	2104.87	-0.379386	0.164655	-2.30412	0.021216	0.239378
Cp4.1LG08g05210	3624.63	-0.359933	0.156275	-2.3032	0.0212676	0.239634
Cp4.1LG11g00290	804.891	-0.520462	0.225962	-2.30332	0.0212608	0.239634
Cp4.1LG11g09490	5461.84	-0.519792	0.225792	-2.30208	0.0213305	0.240218
Cp4.1LG00g11970	126.315	0.750573	0.326171	2.30117	0.0213823	0.240475
Cp4.1LG02g08010	2063.01	2.29838	0.998824	2.30109	0.0213867	0.240475
Cp4.1LG08g11290	216.238	0.664113	0.28857	2.3014	0.0213693	0.240475
Cp4.1LG04g02190	220.734	0.959628	0.417081	2.30082	0.0214019	0.240522
Cp4.1LG02g08260	1111.92	-0.474153	0.206103	-2.30057	0.0214161	0.240556
Cp4.1LG08g09820	4583.1	-0.692044	0.300843	-2.30035	0.0214284	0.24057
Cp4.1LG10g00750	420.34	0.551836	0.23996	2.2997	0.0214651	0.240636
Cp4.1LG14g03320	428.11	2.38333	1.03639	2.29966	0.0214677	0.240636
Cp4.1LG16g07980	8.72241	-3.0165	1.31162	-2.29982	0.0214583	0.240636
Cp4.1LG02g11590	61.9251	1.76356	0.767181	2.29876	0.0215188	0.240921
Cp4.1LG08g06600	889.632	0.44662	0.194302	2.29859	0.0215283	0.240921
Cp4.1LG14g07140	632.214	-0.559361	0.243367	-2.29842	0.0215377	0.240921
Cp4.1LG16g02620	619.547	0.575267	0.250282	2.29847	0.021535	0.240921
Cp4.1LG20g02590	57.9105	0.989605	0.430644	2.29796	0.0215639	0.24109
Cp4.1LG01g05260	2641.52	0.945323	0.41144	2.2976	0.0215847	0.241198
Cp4.1LG01g06830	631.462	0.581937	0.253406	2.29646	0.0216497	0.241717
Cp4.1LG01g23890	1488.54	0.712193	0.310136	2.29639	0.0216534	0.241717
Cp4.1LG10g05590	843.399	0.766615	0.33395	2.2956	0.0216988	0.242098
Cp4.1LG07g07020	14.6688	-1.97507	0.860551	-2.29512	0.0217261	0.242278
Cp4.1LG07g11070	47.7116	-1.34267	0.585279	-2.29407	0.0217866	0.242828
Cp4.1LG09g07200	216.509	-0.729377	0.318209	-2.29214	0.0218978	0.243942
Cp4.1LG20g01660	1266.21	-0.742319	0.324077	-2.29056	0.0219886	0.244827
Cp4.1LG13g11450	283.932	-0.586241	0.255976	-2.29022	0.0220085	0.244922
Cp4.1LG04g04790	535.066	-0.837317	0.365647	-2.28996	0.0220237	0.244965
Cp4.1LG08g06650	1684.26	0.503621	0.219954	2.28966	0.0220409	0.244974
Cp4.1LG08g11640	523.708	0.502825	0.219617	2.28956	0.0220471	0.244974
Cp4.1LG03g03510	1154.29	0.513666	0.224418	2.28888	0.0220861	0.245282
Cp4.1LG01g02450	1736.75	-1.06456	0.465156	-2.28862	0.0221016	0.245328
Cp4.1LG04g00400	433.002	-0.499952	0.218508	-2.28802	0.0221362	0.245446
Cp4.1LG15g02290	1976.1	-0.520228	0.227388	-2.28785	0.0221463	0.245446
Cp4.1LG17g07270	46.8283	2.63392	1.1512	2.28799	0.0221383	0.245446
Cp4.1LG04g09010	245.69	-0.918568	0.401691	-2.28676	0.0222101	0.245901
Cp4.1LG06g06700	81.2916	-0.969322	0.423866	-2.28686	0.022204	0.245901
Cp4.1LG01g01090	254.845	0.640453	0.280147	2.28613	0.0222464	0.246051
Cp4.1LG03g16850	64.1494	-1.55799	0.681448	-2.2863	0.0222368	0.246051
Cp4.1LG08g11770	342.934	-0.661066	0.289222	-2.28567	0.0222737	0.246228
Cp4.1LG04g03600	63.2491	-1.14064	0.49916	-2.28511	0.0223062	0.246462
Cp4.1LG15g04240	116.684	-3.26735	1.43012	-2.28467	0.022332	0.246621
Cp4.1LG03g15620	88.8936	0.794176	0.347727	2.28391	0.0223769	0.246864
Cp4.1LG18g02940	44.8654	2.26018	0.989535	2.28408	0.0223667	0.246864
Cp4.1LG05g10360	259.718	0.52651	0.230591	2.28331	0.022412	0.246874
Cp4.1LG12g00500	31.6383	-1.2654	0.554181	-2.28338	0.0224082	0.246874
Cp4.1LG15g04230	16.6682	-3.42818	1.50117	-2.28368	0.0223906	0.246874
Cp4.1LG14g06790	1158.09	0.948362	0.415385	2.28309	0.022425	0.246892
Cp4.1LG19g02850	147.47	-0.649919	0.284706	-2.28277	0.0224436	0.246971
Cp4.1LG04g13630	183.146	-0.80857	0.354452	-2.28119	0.0225374	0.247123
Cp4.1LG07g10240	11.7827	2.08219	0.912746	2.28123	0.0225348	0.247123
Cp4.1LG08g08020	42.75	2.05038	0.898896	2.28099	0.0225488	0.247123
Cp4.1LG09g09420	197.962	-0.623811	0.273482	-2.281	0.0225486	0.247123
Cp4.1LG12g05130	276.069	0.665245	0.29151	2.28207	0.0224853	0.247123
Cp4.1LG14g00560	704.035	-0.551497	0.24172	-2.28155	0.0225157	0.247123
Cp4.1LG15g00010	613.39	-0.5152	0.225854	-2.28112	0.0225413	0.247123
Cp4.1LG20g04090	301.422	1.01288	0.443922	2.28166	0.0225094	0.247123
Cp4.1LG00g09240	200.351	-0.677705	0.297208	-2.28024	0.0225936	0.247489
Cp4.1LG15g08270	20.2369	-1.89716	0.832104	-2.27995	0.0226106	0.24755
Cp4.1LG06g02110	175.084	0.920457	0.404024	2.27822	0.0227133	0.248297
Cp4.1LG06g10140	52.3608	-1.22265	0.536623	-2.27842	0.0227016	0.248297
Cp4.1LG18g05340	321.831	0.701075	0.307719	2.2783	0.0227087	0.248297
Cp4.1LG06g00490	203.254	1.44761	0.635629	2.27744	0.0227598	0.248555
Cp4.1LG18g00070	800.907	0.5038	0.221211	2.27746	0.0227586	0.248555
Cp4.1LG01g01700	103.202	-0.967462	0.424882	-2.27701	0.0227855	0.248646
Cp4.1LG01g20560	570.859	-0.567957	0.249441	-2.27692	0.0227911	0.248646
Cp4.1LG17g04390	580.969	-0.504541	0.221613	-2.27668	0.0228055	0.248677
Cp4.1LG06g09210	236.826	0.700471	0.307855	2.27533	0.0228861	0.249431
Cp4.1LG02g04750	100.121	0.837946	0.368313	2.27509	0.0229004	0.249461
Cp4.1LG09g09560	547.757	0.606207	0.266521	2.27452	0.0229346	0.249596
Cp4.1LG10g08150	20.3996	-1.93253	0.849648	-2.2745	0.0229359	0.249596
Cp4.1LG14g06740	911.196	-0.565054	0.248454	-2.27428	0.0229495	0.249619
Cp4.1LG02g09350	13738.8	-0.724211	0.318569	-2.27333	0.0230065	0.250114
Cp4.1LG05g09150	1449.15	0.830126	0.365291	2.27251	0.0230558	0.250292
Cp4.1LG07g02980	14.5434	2.29335	1.00918	2.27248	0.0230576	0.250292
Cp4.1LG14g00320	433.354	-0.768804	0.338299	-2.27255	0.023053	0.250292
Cp4.1LG00g14030	30.1715	-1.61399	0.710624	-2.27123	0.0231329	0.250577
[truncated: 25,873 more rows]

## Sheet: S_Px vs S_W
RNA-seq data for S_Px vs S_W comparison
non-significant: padj>0.05
upregulated: (padj < 0.05, log2FC ≥ 1, 625 genes)
downregulated (padj < 0.05, log2FC ≤ -1, 1041 genes)
gene	baseMean	log2FoldChange	lfcSE	stat	pvalue	padj
Cp4.1LG05g12370	1241.89	3.69277	0.206075	17.9195	8.3e-72	1.89e-67
Cp4.1LG10g11660	22626	2.51714	0.143905	17.4917	1.66e-68	1.89e-64
Cp4.1LG09g05150	1514.83	-2.07989	0.146854	-14.163	1.55e-45	1.18e-41
Cp4.1LG07g08140	6170.9	1.9721	0.145271	13.5754	5.61e-42	3.19e-38
Cp4.1LG09g00860	253.37	-3.00143	0.241617	-12.4223	1.98e-35	9.01e-32
Cp4.1LG18g05660	7376.16	2.03618	0.165482	12.3045	8.56e-35	3.25e-31
Cp4.1LG16g04540	696.382	2.72484	0.221838	12.283	1.12e-34	3.63e-31
Cp4.1LG01g00170	545.219	2.58278	0.219105	11.7879	4.51e-32	1.28e-28
Cp4.1LG13g04950	31706.1	1.81967	0.166095	10.9556	6.25e-28	1.58e-24
Cp4.1LG14g09290	581.02	-2.70043	0.25033	-10.7875	3.95e-27	8.98e-24
Cp4.1LG16g04450	682.852	3.22108	0.299082	10.7699	4.77e-27	9.88e-24
Cp4.1LG09g09610	924.578	-1.90411	0.1803	-10.5608	4.53e-26	8.59e-23
Cp4.1LG00g11270	537.537	-2.872	0.273519	-10.5002	8.62e-26	1.51e-22
Cp4.1LG12g11430	688.273	2.43061	0.239998	10.1276	4.17e-24	6.77e-21
Cp4.1LG14g10690	752.107	-1.95793	0.193518	-10.1175	4.62e-24	7.01e-21
Cp4.1LG16g07590	332.829	-3.25027	0.323395	-10.0505	9.14e-24	1.3e-20
Cp4.1LG19g02090	294.529	3.07043	0.311786	9.84787	7e-23	9.37e-20
Cp4.1LG01g19150	316.116	-2.20228	0.224822	-9.79564	1.18e-22	1.49e-19
Cp4.1LG05g13240	3035.76	2.00227	0.208038	9.62452	6.3e-22	7.55e-19
Cp4.1LG09g00430	1792.76	1.99058	0.208953	9.52646	1.63e-21	1.85e-18
Cp4.1LG05g12570	3772.46	-1.50923	0.159055	-9.4887	2.34e-21	2.54e-18
Cp4.1LG02g14440	658.05	1.64608	0.173618	9.48104	2.52e-21	2.6e-18
Cp4.1LG08g00450	1637.15	-2.29152	0.24365	-9.40495	5.21e-21	5.15e-18
Cp4.1LG08g12670	1484.78	-2.27208	0.246441	-9.21956	2.98e-20	2.83e-17
Cp4.1LG02g03800	1724.61	1.49278	0.162193	9.20372	3.46e-20	3.15e-17
Cp4.1LG04g09240	664.121	1.70608	0.186636	9.14121	6.18e-20	5.41e-17
Cp4.1LG08g03840	2062.04	1.99069	0.218222	9.12232	7.35e-20	6.2e-17
Cp4.1LG11g06440	2687.31	2.08433	0.228779	9.11069	8.19e-20	6.65e-17
Cp4.1LG03g10370	458.767	1.71934	0.189287	9.08325	1.05e-19	8.27e-17
Cp4.1LG15g02640	4059.97	1.40492	0.155298	9.04655	1.48e-19	1.12e-16
Cp4.1LG10g07120	404.141	2.38725	0.264528	9.02456	1.8e-19	1.32e-16
Cp4.1LG06g04670	628.288	2.79983	0.31044	9.01892	1.9e-19	1.35e-16
Cp4.1LG11g04320	1620.67	-1.95177	0.216673	-9.0079	2.1e-19	1.45e-16
Cp4.1LG20g00260	922.386	1.40532	0.156659	8.97058	2.95e-19	1.97e-16
Cp4.1LG11g05640	3105.77	1.28418	0.145432	8.83017	1.05e-18	6.8e-16
Cp4.1LG01g08250	4051	-2.40305	0.27316	-8.79724	1.4e-18	8.84e-16
Cp4.1LG07g08770	782.88	-1.99808	0.227197	-8.7945	1.44e-18	8.84e-16
Cp4.1LG04g01300	334.046	2.62312	0.303018	8.65665	4.86e-18	2.91e-15
Cp4.1LG01g21280	4103.5	-1.34721	0.157399	-8.55919	1.14e-17	6.63e-15
Cp4.1LG08g10280	216.361	2.95763	0.351022	8.42577	3.58e-17	2.04e-14
Cp4.1LG09g10440	188.53	3.90548	0.464579	8.4065	4.22e-17	2.35e-14
Cp4.1LG02g03740	330.592	2.07267	0.24766	8.36903	5.81e-17	3.15e-14
Cp4.1LG07g11160	184.127	2.45552	0.300146	8.18109	2.81e-16	1.49e-13
Cp4.1LG16g04080	2861.15	1.83419	0.22437	8.17484	2.96e-16	1.53e-13
Cp4.1LG02g14480	130.323	4.71439	0.584901	8.06015	7.62e-16	3.85e-13
Cp4.1LG15g00190	244.34	2.21466	0.275756	8.03122	9.65e-16	4.78e-13
Cp4.1LG04g02870	7249.97	1.88871	0.235726	8.0123	1.13e-15	5.45e-13
Cp4.1LG07g00240	1204.4	2.48176	0.312058	7.95287	1.82e-15	8.64e-13
Cp4.1LG16g06310	440.955	-2.1672	0.27272	-7.94661	1.92e-15	8.9e-13
Cp4.1LG13g11320	323.15	1.59868	0.203365	7.86117	3.81e-15	1.73e-12
Cp4.1LG11g06020	981.118	-2.44574	0.312671	-7.82208	5.2e-15	2.27e-12
Cp4.1LG17g06100	280.844	-2.12208	0.271221	-7.82419	5.11e-15	2.27e-12
Cp4.1LG00g14830	119.576	-9.4517	1.21846	-7.75709	8.69e-15	3.73e-12
Cp4.1LG02g02050	329.021	-1.67884	0.217158	-7.73097	1.07e-14	4.5e-12
Cp4.1LG16g03970	3007.93	1.79728	0.232831	7.71924	1.17e-14	4.84e-12
Cp4.1LG20g00170	333.175	1.97314	0.256323	7.69785	1.38e-14	5.62e-12
Cp4.1LG08g11850	346.624	-2.66906	0.347294	-7.68532	1.53e-14	6.09e-12
Cp4.1LG16g01240	369.452	-1.47079	0.192886	-7.62516	2.44e-14	9.57e-12
Cp4.1LG04g10690	1013.45	1.6542	0.217158	7.6175	2.59e-14	9.98e-12
Cp4.1LG05g11860	510.983	-1.94562	0.256248	-7.59272	3.13e-14	1.19e-11
Cp4.1LG08g07290	1301.19	-1.3618	0.179531	-7.58531	3.32e-14	1.24e-11
Cp4.1LG02g10580	2626.73	1.5986	0.210916	7.57932	3.47e-14	1.28e-11
Cp4.1LG11g11050	1481.22	2.73656	0.364898	7.49953	6.4e-14	2.29e-11
Cp4.1LG17g04230	1398.73	-2.63179	0.351067	-7.49654	6.55e-14	2.29e-11
Cp4.1LG18g05780	436.138	1.66192	0.221665	7.49743	6.51e-14	2.29e-11
Cp4.1LG05g07410	2268.19	2.19365	0.293537	7.47317	7.83e-14	2.7e-11
Cp4.1LG12g02810	307.057	-2.27526	0.304794	-7.46493	8.33e-14	2.83e-11
Cp4.1LG01g08670	702.003	1.6818	0.225399	7.46141	8.56e-14	2.87e-11
Cp4.1LG08g11190	526.207	1.69014	0.22774	7.42139	1.16e-13	3.82e-11
Cp4.1LG01g16110	1989.19	1.33546	0.18117	7.37127	1.69e-13	5.5e-11
Cp4.1LG20g07250	624.939	-1.3746	0.186554	-7.36839	1.73e-13	5.54e-11
Cp4.1LG10g08420	130.731	2.45554	0.333519	7.36252	1.8e-13	5.71e-11
Cp4.1LG09g02860	796.7	1.24457	0.169142	7.35813	1.86e-13	5.82e-11
Cp4.1LG13g06240	198.413	-1.68362	0.228973	-7.3529	1.94e-13	5.97e-11
Cp4.1LG09g09710	333.612	2.61077	0.355372	7.34659	2.03e-13	6.01e-11
Cp4.1LG12g03760	8128.38	1.39413	0.189709	7.3488	2e-13	6.01e-11
Cp4.1LG17g03330	934.639	2.47369	0.336694	7.347	2.03e-13	6.01e-11
Cp4.1LG13g02210	5345.1	1.11496	0.153497	7.2637	3.77e-13	1.1e-10
Cp4.1LG08g12520	1910.74	1.09589	0.150999	7.25759	3.94e-13	1.14e-10
Cp4.1LG12g07260	334.156	1.79843	0.248255	7.24431	4.35e-13	1.24e-10
Cp4.1LG04g01340	1853.07	1.66366	0.230052	7.23166	4.77e-13	1.34e-10
Cp4.1LG11g00040	361.923	-1.87663	0.260146	-7.21377	5.44e-13	1.51e-10
Cp4.1LG19g07850	1346.68	-1.66372	0.231644	-7.18224	6.86e-13	1.88e-10
Cp4.1LG19g00590	7018.4	2.86746	0.401817	7.13625	9.59e-13	2.6e-10
Cp4.1LG18g08160	1184.56	1.1538	0.161776	7.13206	9.89e-13	2.65e-10
Cp4.1LG08g06650	2418.1	1.33616	0.187436	7.12864	1.01e-12	2.68e-10
Cp4.1LG05g15140	1718.82	-1.31754	0.185375	-7.10745	1.18e-12	3.09e-10
Cp4.1LG11g08810	1249.04	2.23842	0.315693	7.09052	1.34e-12	3.46e-10
Cp4.1LG16g01210	209.213	-1.86794	0.263709	-7.08336	1.41e-12	3.6e-10
Cp4.1LG15g03400	430.656	-1.7467	0.247007	-7.07147	1.53e-12	3.88e-10
Cp4.1LG01g18020	958.595	1.96296	0.279954	7.01172	2.35e-12	5.82e-10
Cp4.1LG11g08510	607.03	1.36099	0.194081	7.01248	2.34e-12	5.82e-10
Cp4.1LG19g04100	794.537	1.49574	0.213677	7.00001	2.56e-12	6.26e-10
Cp4.1LG04g15070	1195.34	-1.35676	0.19444	-6.97776	3e-12	7.26e-10
Cp4.1LG01g10240	2418.75	1.77751	0.25511	6.96761	3.22e-12	7.72e-10
Cp4.1LG06g00330	1669.24	1.98432	0.285055	6.96119	3.37e-12	8e-10
Cp4.1LG04g09150	872.856	1.45779	0.209608	6.9548	3.53e-12	8.28e-10
Cp4.1LG01g17170	131.255	-3.5427	0.510362	-6.94153	3.88e-12	9.01e-10
Cp4.1LG18g04360	1988.71	1.03286	0.149027	6.9307	4.19e-12	9.63e-10
Cp4.1LG15g00220	808.628	-1.82082	0.263241	-6.91694	4.62e-12	1.05e-09
Cp4.1LG10g11090	64.3318	7.5458	1.09157	6.91282	4.75e-12	1.07e-09
Cp4.1LG20g03330	337.735	-1.97576	0.286209	-6.90322	5.08e-12	1.13e-09
Cp4.1LG13g01330	1327.02	1.02482	0.148643	6.89451	5.4e-12	1.19e-09
Cp4.1LG18g00210	164.247	1.87159	0.271995	6.88095	5.95e-12	1.3e-09
Cp4.1LG18g00160	589.372	1.67955	0.244479	6.86991	6.42e-12	1.39e-09
Cp4.1LG07g07430	1524.68	2.67122	0.389565	6.85691	7.04e-12	1.51e-09
Cp4.1LG15g03210	451.549	2.14547	0.313319	6.84755	7.51e-12	1.6e-09
Cp4.1LG12g03800	1307.14	1.28554	0.187853	6.84332	7.74e-12	1.63e-09
Cp4.1LG05g08140	16462.3	1.3323	0.194759	6.84076	7.88e-12	1.65e-09
Cp4.1LG07g00560	572.485	-1.44157	0.211162	-6.82686	8.68e-12	1.8e-09
Cp4.1LG06g07300	480.019	-1.96302	0.287674	-6.82377	8.87e-12	1.81e-09
Cp4.1LG09g02160	22527.3	-1.11508	0.163427	-6.82313	8.91e-12	1.81e-09
Cp4.1LG05g07850	20028.6	0.980644	0.143912	6.81421	9.48e-12	1.89e-09
Cp4.1LG15g00630	878.893	3.20708	0.470627	6.81448	9.46e-12	1.89e-09
Cp4.1LG02g02080	98.5292	-4.41852	0.649203	-6.80606	1e-11	1.97e-09
Cp4.1LG09g02030	21162.7	-1.08371	0.15923	-6.80593	1e-11	1.97e-09
Cp4.1LG03g03340	328.785	-1.62319	0.238626	-6.80222	1.03e-11	2e-09
Cp4.1LG09g05220	62.9773	-3.40783	0.503464	-6.76877	1.3e-11	2.49e-09
Cp4.1LG09g10030	1641.61	1.67683	0.247742	6.76842	1.3e-11	2.49e-09
Cp4.1LG06g06380	173.723	-1.88545	0.279088	-6.75577	1.42e-11	2.7e-09
Cp4.1LG03g17010	1360.44	-1.43384	0.212879	-6.73546	1.63e-11	3.07e-09
Cp4.1LG01g08770	15424.4	1.75753	0.261147	6.73003	1.7e-11	3.12e-09
Cp4.1LG09g09130	393.33	1.80001	0.267376	6.73213	1.67e-11	3.12e-09
Cp4.1LG18g05490	544.47	-1.24262	0.18464	-6.72997	1.7e-11	3.12e-09
Cp4.1LG08g01060	258.986	2.51684	0.374182	6.72624	1.74e-11	3.15e-09
Cp4.1LG14g06570	7549.24	1.04194	0.154917	6.72584	1.75e-11	3.15e-09
Cp4.1LG02g11740	3833.51	-2.11265	0.31541	-6.69813	2.11e-11	3.78e-09
Cp4.1LG04g04370	126.627	-2.06618	0.30874	-6.69231	2.2e-11	3.88e-09
Cp4.1LG11g00110	366.942	-1.73884	0.259825	-6.69235	2.2e-11	3.88e-09
Cp4.1LG10g07900	169.742	-1.77825	0.266456	-6.67369	2.49e-11	4.35e-09
Cp4.1LG13g00250	166.485	2.11508	0.316955	6.6731	2.5e-11	4.35e-09
Cp4.1LG01g14210	196.937	-1.95748	0.293871	-6.661	2.72e-11	4.69e-09
Cp4.1LG07g07240	357.288	1.55217	0.23322	6.65537	2.83e-11	4.84e-09
Cp4.1LG06g03050	611.477	1.55309	0.234063	6.63536	3.24e-11	5.5e-09
Cp4.1LG16g06920	2497.02	-0.950746	0.143482	-6.62624	3.44e-11	5.81e-09
Cp4.1LG02g10510	1683.2	1.07436	0.162861	6.59676	4.2e-11	7.03e-09
Cp4.1LG16g09240	422.164	1.62612	0.247261	6.57655	4.81e-11	8e-09
Cp4.1LG04g09500	222.999	1.86234	0.283834	6.56136	5.33e-11	8.73e-09
Cp4.1LG11g02280	181.414	-2.30322	0.350968	-6.56249	5.29e-11	8.73e-09
Cp4.1LG08g08690	6258.1	-1.69485	0.258363	-6.55995	5.38e-11	8.75e-09
Cp4.1LG13g00280	1100.03	1.27714	0.194874	6.55366	5.61e-11	9.06e-09
Cp4.1LG01g19270	222.496	-1.84674	0.282325	-6.54119	6.1e-11	9.78e-09
Cp4.1LG02g03220	923.434	2.33484	0.359004	6.50365	7.84e-11	1.25e-08
Cp4.1LG19g07720	148.241	2.51725	0.388111	6.48592	8.82e-11	1.39e-08
Cp4.1LG09g05250	2267.66	-1.05399	0.162635	-6.48073	9.13e-11	1.43e-08
Cp4.1LG06g01040	1292.78	1.0189	0.157408	6.473	9.61e-11	1.49e-08
Cp4.1LG06g07620	320.509	-3.17993	0.491243	-6.47323	9.59e-11	1.49e-08
Cp4.1LG11g01560	1007.73	1.32785	0.205632	6.45741	1.07e-10	1.64e-08
Cp4.1LG01g07170	488.99	-2.15957	0.334874	-6.4489	1.13e-10	1.72e-08
Cp4.1LG18g08060	1429.61	1.4189	0.220085	6.44705	1.14e-10	1.73e-08
Cp4.1LG05g00240	450.439	-1.44549	0.224459	-6.43987	1.2e-10	1.8e-08
Cp4.1LG03g03780	1102.64	-1.48597	0.230864	-6.43656	1.22e-10	1.82e-08
Cp4.1LG04g09370	5163.3	-0.960266	0.149171	-6.43735	1.22e-10	1.82e-08
Cp4.1LG11g10990	187.329	-1.53656	0.238942	-6.43067	1.27e-10	1.88e-08
Cp4.1LG12g03640	1379.82	1.19343	0.18578	6.4239	1.33e-10	1.95e-08
Cp4.1LG09g07970	3395.89	1.72347	0.268446	6.42018	1.36e-10	1.99e-08
Cp4.1LG03g15820	491.068	1.3116	0.204436	6.41572	1.4e-10	2.02e-08
Cp4.1LG18g03290	535.648	-1.55379	0.24216	-6.41638	1.4e-10	2.02e-08
Cp4.1LG11g00150	1511.14	-2.48922	0.388265	-6.41114	1.44e-10	2.07e-08
Cp4.1LG18g07010	172.365	2.38041	0.371919	6.40036	1.55e-10	2.21e-08
Cp4.1LG02g16020	325.535	1.41598	0.221559	6.39097	1.65e-10	2.33e-08
Cp4.1LG00g09790	172.124	7.3727	1.15489	6.38391	1.73e-10	2.41e-08
Cp4.1LG02g01360	131.752	-1.75718	0.27524	-6.3842	1.72e-10	2.41e-08
Cp4.1LG06g08530	2096.17	1.50506	0.236104	6.37454	1.84e-10	2.55e-08
Cp4.1LG14g03960	375.431	1.54791	0.243421	6.359	2.03e-10	2.8e-08
Cp4.1LG02g07720	621.682	1.07305	0.169018	6.34873	2.17e-10	2.97e-08
Cp4.1LG15g07580	121.727	3.6068	0.568161	6.3482	2.18e-10	2.97e-08
Cp4.1LG20g01890	9307.73	0.833481	0.131807	6.32348	2.56e-10	3.47e-08
Cp4.1LG07g00030	241.315	1.65282	0.26181	6.31306	2.74e-10	3.68e-08
Cp4.1LG02g15590	639.772	-1.30645	0.207194	-6.30546	2.87e-10	3.82e-08
Cp4.1LG09g01380	471.144	1.61491	0.256065	6.30666	2.85e-10	3.82e-08
Cp4.1LG10g09730	28.4393	8.22613	1.30585	6.29946	2.99e-10	3.95e-08
Cp4.1LG06g06400	712.385	1.81347	0.288048	6.29572	3.06e-10	4.01e-08
Cp4.1LG10g10330	31.1728	8.35909	1.32779	6.29548	3.06e-10	4.01e-08
Cp4.1LG03g08700	1397.42	0.920854	0.146537	6.2841	3.3e-10	4.29e-08
Cp4.1LG01g11200	21314.9	1.30747	0.208894	6.25899	3.87e-10	5.01e-08
Cp4.1LG03g08070	1009.19	1.73839	0.278183	6.24909	4.13e-10	5.26e-08
Cp4.1LG05g07430	106.282	-2.42647	0.388252	-6.24972	4.11e-10	5.26e-08
Cp4.1LG09g10620	871.875	2.44759	0.391691	6.24877	4.14e-10	5.26e-08
Cp4.1LG03g05190	1227.92	-2.2638	0.364875	-6.20433	5.49e-10	6.95e-08
Cp4.1LG18g01830	425.158	-2.16281	0.349721	-6.18439	6.23e-10	7.84e-08
Cp4.1LG02g02630	5436.86	-1.322	0.213809	-6.18309	6.29e-10	7.86e-08
Cp4.1LG10g01230	139.236	2.72559	0.441713	6.17049	6.81e-10	8.47e-08
Cp4.1LG16g02460	7264.32	-0.945248	0.153318	-6.16529	7.04e-10	8.7e-08
Cp4.1LG00g12650	450.053	-1.19645	0.194357	-6.15596	7.46e-10	9.18e-08
Cp4.1LG00g00430	547.757	1.57756	0.256455	6.15141	7.68e-10	9.4e-08
Cp4.1LG02g00980	856.049	-1.2287	0.199873	-6.14739	7.88e-10	9.59e-08
Cp4.1LG09g08490	328.527	-1.3553	0.220546	-6.14521	7.99e-10	9.67e-08
Cp4.1LG14g08930	276.901	1.79549	0.292292	6.1428	8.11e-10	9.76e-08
Cp4.1LG13g00490	884.849	1.45739	0.237469	6.13717	8.4e-10	1.01e-07
Cp4.1LG01g09550	117.621	-2.06132	0.336656	-6.12293	9.19e-10	1.09e-07
Cp4.1LG17g06520	730.25	1.52742	0.249528	6.12124	9.29e-10	1.1e-07
Cp4.1LG18g04760	1110.81	-1.47448	0.241027	-6.1175	9.51e-10	1.12e-07
Cp4.1LG01g21120	407.514	-2.2767	0.372569	-6.11081	9.91e-10	1.16e-07
Cp4.1LG10g10300	37.4807	-7.77363	1.2749	-6.09746	1.08e-09	1.26e-07
Cp4.1LG01g00810	2340.99	0.96363	0.158157	6.09288	1.11e-09	1.29e-07
Cp4.1LG13g00370	1281.35	1.63436	0.26898	6.07616	1.23e-09	1.42e-07
Cp4.1LG20g08930	133.54	-2.38401	0.392465	-6.07446	1.24e-09	1.43e-07
Cp4.1LG06g07250	139.572	-1.99692	0.328823	-6.07293	1.26e-09	1.44e-07
Cp4.1LG15g06270	528.415	-2.31232	0.381245	-6.06517	1.32e-09	1.5e-07
Cp4.1LG04g11700	4303.68	0.955713	0.157652	6.06218	1.34e-09	1.51e-07
Cp4.1LG09g00940	248.206	-1.61414	0.266215	-6.06332	1.33e-09	1.51e-07
Cp4.1LG13g01920	1431.64	1.1386	0.188086	6.05363	1.42e-09	1.59e-07
Cp4.1LG12g10030	8074.42	-1.93236	0.31929	-6.05205	1.43e-09	1.6e-07
Cp4.1LG19g01440	923.376	1.06009	0.175906	6.02647	1.68e-09	1.86e-07
Cp4.1LG14g04230	9249.66	1.20971	0.201217	6.01199	1.83e-09	2.02e-07
Cp4.1LG03g16930	947.281	1.07556	0.179075	6.00617	1.9e-09	2.09e-07
Cp4.1LG05g08870	374.721	1.36889	0.228019	6.00341	1.93e-09	2.11e-07
Cp4.1LG06g05460	584.289	1.31494	0.219277	5.99671	2.01e-09	2.19e-07
Cp4.1LG18g02630	339.625	-1.94768	0.324899	-5.99473	2.04e-09	2.21e-07
Cp4.1LG18g06990	375.398	1.22133	0.20413	5.98313	2.19e-09	2.36e-07
Cp4.1LG04g04950	1473.26	1.9623	0.32847	5.97408	2.31e-09	2.48e-07
Cp4.1LG06g01490	106.294	-2.10967	0.353283	-5.97164	2.35e-09	2.51e-07
Cp4.1LG03g09570	35.8865	4.13954	0.693859	5.96596	2.43e-09	2.59e-07
Cp4.1LG02g10890	359.159	1.6992	0.284901	5.96419	2.46e-09	2.6e-07
Cp4.1LG17g09820	389.94	1.28374	0.215263	5.96357	2.47e-09	2.6e-07
Cp4.1LG05g03050	6617.94	0.889093	0.149135	5.96168	2.5e-09	2.62e-07
Cp4.1LG01g19550	534.66	-1.11679	0.18755	-5.95461	2.61e-09	2.72e-07
Cp4.1LG12g03610	297.592	-2.14568	0.360532	-5.95143	2.66e-09	2.76e-07
Cp4.1LG05g10110	1374.72	-0.935686	0.157297	-5.94854	2.71e-09	2.8e-07
Cp4.1LG03g05410	186.507	-2.03161	0.341692	-5.94574	2.75e-09	2.83e-07
Cp4.1LG18g05340	451.958	1.43091	0.241209	5.93222	2.99e-09	3.06e-07
Cp4.1LG02g06600	384.531	2.32253	0.391779	5.92817	3.06e-09	3.13e-07
Cp4.1LG13g08080	154.79	-2.66332	0.449966	-5.91893	3.24e-09	3.29e-07
Cp4.1LG00g12100	58.3587	-2.75826	0.467089	-5.90521	3.52e-09	3.56e-07
Cp4.1LG10g00010	21.3502	7.8127	1.32482	5.89716	3.7e-09	3.72e-07
Cp4.1LG10g05450	163.692	1.93502	0.328147	5.89681	3.71e-09	3.72e-07
Cp4.1LG05g07440	228.4	-2.43679	0.413419	-5.89423	3.76e-09	3.76e-07
Cp4.1LG16g00580	1459.21	1.04691	0.177711	5.89107	3.84e-09	3.81e-07
Cp4.1LG12g11650	385.58	1.21332	0.20619	5.88448	3.99e-09	3.95e-07
Cp4.1LG05g03210	747.354	1.76978	0.301272	5.87438	4.24e-09	4.18e-07
Cp4.1LG01g23580	681.699	-1.69932	0.290328	-5.8531	4.82e-09	4.73e-07
Cp4.1LG19g01560	64.1806	-2.948	0.503937	-5.84995	4.92e-09	4.8e-07
Cp4.1LG07g11280	2331.63	0.92549	0.15886	5.82583	5.68e-09	5.53e-07
Cp4.1LG04g05820	670.646	-1.17122	0.201097	-5.82414	5.74e-09	5.56e-07
Cp4.1LG03g00970	276.812	1.3658	0.234713	5.81901	5.92e-09	5.71e-07
Cp4.1LG08g11810	317.929	-2.52765	0.434501	-5.81736	5.98e-09	5.74e-07
Cp4.1LG08g01430	3432.5	1.02157	0.175683	5.81486	6.07e-09	5.8e-07
Cp4.1LG09g05080	1766.05	1.78268	0.307244	5.80215	6.55e-09	6.22e-07
Cp4.1LG11g01940	2433.8	1.83391	0.31609	5.80186	6.56e-09	6.22e-07
Cp4.1LG05g09140	1534.19	2.3885	0.412361	5.79226	6.94e-09	6.56e-07
Cp4.1LG11g03810	61.2288	-2.24964	0.388758	-5.78674	7.18e-09	6.72e-07
Cp4.1LG19g01420	2222.99	1.08338	0.187191	5.78757	7.14e-09	6.72e-07
Cp4.1LG03g07330	402.612	-1.22931	0.213026	-5.77073	7.89e-09	7.36e-07
Cp4.1LG13g02550	938.682	1.25373	0.217289	5.7699	7.93e-09	7.37e-07
Cp4.1LG05g13010	1733.82	1.05063	0.182323	5.76243	8.29e-09	7.67e-07
Cp4.1LG00g05970	308.502	1.68415	0.292468	5.75841	8.49e-09	7.82e-07
Cp4.1LG02g00250	366.712	1.07435	0.187006	5.745	9.19e-09	8.4e-07
Cp4.1LG19g11410	458.451	1.59799	0.278128	5.74553	9.16e-09	8.4e-07
Cp4.1LG04g06600	107.425	4.25524	0.741068	5.74203	9.35e-09	8.52e-07
Cp4.1LG15g08590	504.097	-2.11484	0.368358	-5.74127	9.4e-09	8.52e-07
Cp4.1LG04g10410	1163.53	1.13393	0.197835	5.73167	9.94e-09	8.95e-07
Cp4.1LG13g11280	197.989	2.3748	0.414285	5.73228	9.91e-09	8.95e-07
Cp4.1LG15g04800	485.213	1.84351	0.321897	5.72701	1.02e-08	9.16e-07
Cp4.1LG06g07430	1065.9	-1.42061	0.248158	-5.72464	1.04e-08	9.25e-07
Cp4.1LG03g15520	4336.43	1.27126	0.22221	5.72098	1.06e-08	9.42e-07
Cp4.1LG08g05500	126.082	-1.59436	0.279034	-5.71387	1.1e-08	9.78e-07
Cp4.1LG00g00470	154.541	-7.57457	1.32657	-5.70988	1.13e-08	9.97e-07
Cp4.1LG12g10130	6872.03	-1.97901	0.346758	-5.70718	1.15e-08	1.01e-06
Cp4.1LG18g06010	786.947	0.952497	0.16717	5.69777	1.21e-08	1.06e-06
Cp4.1LG05g04260	624.384	1.43289	0.251571	5.69578	1.23e-08	1.07e-06
Cp4.1LG11g04350	356.041	-1.42157	0.249711	-5.69285	1.25e-08	1.09e-06
Cp4.1LG16g04650	860.412	1.3735	0.241555	5.68607	1.3e-08	1.13e-06
Cp4.1LG16g05670	2856.12	-1.82618	0.321681	-5.67698	1.37e-08	1.18e-06
Cp4.1LG06g08370	1505.64	1.13379	0.200196	5.6634	1.48e-08	1.27e-06
Cp4.1LG04g15110	1113.83	-1.23165	0.217678	-5.65814	1.53e-08	1.31e-06
Cp4.1LG06g07400	1374.07	1.22184	0.216312	5.6485	1.62e-08	1.38e-06
Cp4.1LG09g00490	1533.56	-1.08143	0.191656	-5.64258	1.68e-08	1.42e-06
Cp4.1LG01g12690	597.89	-1.02533	0.18223	-5.62656	1.84e-08	1.56e-06
Cp4.1LG12g11490	2529.77	-1.51626	0.270298	-5.6096	2.03e-08	1.71e-06
Cp4.1LG16g08630	515.402	-1.23552	0.220492	-5.60347	2.1e-08	1.76e-06
Cp4.1LG19g04700	147.87	-3.20297	0.571671	-5.60282	2.11e-08	1.76e-06
Cp4.1LG01g10670	4378.09	-0.813873	0.145394	-5.5977	2.17e-08	1.81e-06
Cp4.1LG06g05200	3582.97	1.58752	0.28373	5.59518	2.2e-08	1.83e-06
Cp4.1LG10g07460	343.462	1.13852	0.203903	5.58364	2.36e-08	1.95e-06
Cp4.1LG14g09000	4129	1.59238	0.285398	5.57953	2.41e-08	1.99e-06
Cp4.1LG02g10710	9118.42	-0.773814	0.138998	-5.56709	2.59e-08	2.13e-06
Cp4.1LG05g10140	918.496	1.51354	0.272183	5.56074	2.69e-08	2.19e-06
Cp4.1LG13g11000	721.46	2.11868	0.380946	5.56163	2.67e-08	2.19e-06
Cp4.1LG01g04070	456.622	-1.31578	0.236687	-5.55915	2.71e-08	2.2e-06
Cp4.1LG17g03830	305.453	1.25756	0.226293	5.55723	2.74e-08	2.22e-06
Cp4.1LG08g06800	407.952	1.21783	0.21928	5.55378	2.8e-08	2.26e-06
Cp4.1LG02g00650	2343.44	0.968591	0.17458	5.54812	2.89e-08	2.32e-06
Cp4.1LG13g05530	354.335	1.4343	0.258593	5.54656	2.91e-08	2.34e-06
Cp4.1LG03g05030	554.658	-1.4515	0.261809	-5.54412	2.95e-08	2.36e-06
Cp4.1LG11g03460	120.139	-1.71783	0.310314	-5.53578	3.1e-08	2.47e-06
Cp4.1LG17g11190	293.886	1.53129	0.276777	5.53256	3.16e-08	2.5e-06
Cp4.1LG02g06890	1257.61	1.45529	0.263167	5.52989	3.2e-08	2.53e-06
Cp4.1LG06g09680	63.2363	-2.19779	0.397673	-5.52661	3.26e-08	2.57e-06
Cp4.1LG12g11200	91.1504	-1.74053	0.315812	-5.51129	3.56e-08	2.8e-06
Cp4.1LG14g10720	1245.42	-0.880864	0.15994	-5.50746	3.64e-08	2.85e-06
Cp4.1LG00g03210	201.5	1.54866	0.281686	5.49783	3.84e-08	2.99e-06
Cp4.1LG01g01460	68.0397	-1.99922	0.363664	-5.49745	3.85e-08	2.99e-06
Cp4.1LG03g02950	597.119	-1.1664	0.212245	-5.49555	3.9e-08	3.02e-06
Cp4.1LG08g03300	321.331	1.40809	0.256313	5.49363	3.94e-08	3.04e-06
Cp4.1LG05g14020	387.669	-1.06421	0.193918	-5.48794	4.07e-08	3.13e-06
Cp4.1LG08g06790	841.436	1.43216	0.261094	5.48522	4.13e-08	3.16e-06
Cp4.1LG05g12530	81.7769	-3.82159	0.697232	-5.48109	4.23e-08	3.23e-06
Cp4.1LG06g07550	97.2877	3.42476	0.624892	5.48056	4.24e-08	3.23e-06
Cp4.1LG18g08140	344.579	1.94656	0.355792	5.47105	4.47e-08	3.39e-06
Cp4.1LG09g05000	80.364	-2.20046	0.402681	-5.46451	4.64e-08	3.51e-06
Cp4.1LG09g00880	480.781	-1.7924	0.328162	-5.46193	4.71e-08	3.55e-06
Cp4.1LG09g01620	215.544	1.51003	0.276518	5.46085	4.74e-08	3.56e-06
Cp4.1LG03g15670	159.073	-2.08523	0.382127	-5.4569	4.85e-08	3.63e-06
Cp4.1LG05g00060	824.605	1.27252	0.233228	5.45615	4.87e-08	3.63e-06
Cp4.1LG06g06480	791.954	1.02591	0.188158	5.45238	4.97e-08	3.7e-06
Cp4.1LG08g06970	144.233	-1.97052	0.361529	-5.45051	5.02e-08	3.72e-06
Cp4.1LG16g03650	13097.6	0.839268	0.154111	5.44588	5.16e-08	3.8e-06
Cp4.1LG17g03420	188.029	-1.38168	0.253701	-5.4461	5.15e-08	3.8e-06
Cp4.1LG00g15660	23.4668	-4.32426	0.794575	-5.44223	5.26e-08	3.84e-06
Cp4.1LG13g08450	123.799	-2.3622	0.434025	-5.44254	5.25e-08	3.84e-06
Cp4.1LG14g06640	458.868	1.02772	0.188803	5.44334	5.23e-08	3.84e-06
Cp4.1LG14g04120	613.557	-1.31274	0.241569	-5.4342	5.5e-08	4e-06
Cp4.1LG10g12260	60.4021	-2.50704	0.462145	-5.4248	5.8e-08	4.21e-06
Cp4.1LG06g00490	401.465	2.59033	0.477668	5.42286	5.87e-08	4.24e-06
Cp4.1LG08g01310	3282.09	0.794821	0.146628	5.42065	5.94e-08	4.28e-06
Cp4.1LG19g07670	492.313	1.42904	0.263795	5.41724	6.05e-08	4.35e-06
Cp4.1LG14g02990	5212.63	-0.816061	0.15067	-5.41621	6.09e-08	4.36e-06
Cp4.1LG09g02060	308.143	-1.49753	0.277542	-5.39568	6.83e-08	4.87e-06
Cp4.1LG13g06800	1855.81	1.07925	0.200514	5.38243	7.35e-08	5.23e-06
Cp4.1LG06g04170	366.766	-1.16202	0.216446	-5.36863	7.93e-08	5.61e-06
Cp4.1LG16g02170	787.359	0.986776	0.183805	5.36859	7.94e-08	5.61e-06
Cp4.1LG02g03940	1437.38	1.44922	0.269989	5.3677	7.97e-08	5.62e-06
Cp4.1LG07g00140	276.184	1.34625	0.250912	5.36543	8.08e-08	5.67e-06
Cp4.1LG03g01140	861.269	1.08788	0.2029	5.36163	8.25e-08	5.76e-06
Cp4.1LG10g07500	2479.27	0.905861	0.168954	5.36158	8.25e-08	5.76e-06
Cp4.1LG01g24290	83.3859	-1.73907	0.32445	-5.36006	8.32e-08	5.79e-06
Cp4.1LG13g00750	308.372	-2.086	0.389595	-5.35428	8.59e-08	5.96e-06
Cp4.1LG13g02220	2853.81	1.4524	0.271328	5.35292	8.65e-08	5.99e-06
Cp4.1LG13g11100	757.923	2.06175	0.386026	5.34096	9.25e-08	6.36e-06
Cp4.1LG18g06320	896.308	1.20041	0.224749	5.34112	9.24e-08	6.36e-06
Cp4.1LG16g07090	4383.13	0.757777	0.141903	5.34011	9.29e-08	6.37e-06
Cp4.1LG09g06080	903.442	-1.23782	0.231832	-5.33928	9.33e-08	6.38e-06
Cp4.1LG00g10030	43.0137	6.98182	1.31077	5.32652	1e-07	6.8e-06
Cp4.1LG16g09180	177.844	-1.45368	0.272892	-5.32694	9.99e-08	6.8e-06
Cp4.1LG06g07090	5838.67	1.29436	0.243048	5.32552	1.01e-07	6.82e-06
Cp4.1LG00g08920	193.939	1.56068	0.293338	5.32041	1.04e-07	6.97e-06
Cp4.1LG10g07810	66.4392	-1.98079	0.372275	-5.32076	1.03e-07	6.97e-06
Cp4.1LG03g03140	368.927	-1.67075	0.314493	-5.31251	1.08e-07	7.24e-06
Cp4.1LG06g00440	1160.76	-1.04192	0.196131	-5.31235	1.08e-07	7.24e-06
Cp4.1LG05g04750	486.327	1.21173	0.228177	5.31047	1.09e-07	7.29e-06
Cp4.1LG17g08530	1208.56	-0.799389	0.150542	-5.31009	1.1e-07	7.29e-06
Cp4.1LG03g08550	1536.72	0.855852	0.161202	5.30918	1.1e-07	7.31e-06
Cp4.1LG02g16890	193.028	-1.78217	0.335844	-5.30656	1.12e-07	7.39e-06
Cp4.1LG01g17620	367.534	-1.35781	0.25595	-5.30499	1.13e-07	7.43e-06
Cp4.1LG20g02060	103.791	3.12228	0.589081	5.30026	1.16e-07	7.61e-06
Cp4.1LG12g10730	1270.48	-0.90358	0.170639	-5.29528	1.19e-07	7.77e-06
Cp4.1LG13g04580	812.555	-1.17882	0.222611	-5.29543	1.19e-07	7.77e-06
Cp4.1LG18g00790	939.65	0.83783	0.158489	5.28635	1.25e-07	8.14e-06
Cp4.1LG05g09840	136.809	-1.98771	0.376173	-5.28402	1.26e-07	8.22e-06
Cp4.1LG19g04540	7138.19	-0.900758	0.170486	-5.28347	1.27e-07	8.22e-06
Cp4.1LG02g09100	75.8208	2.26262	0.429308	5.2704	1.36e-07	8.8e-06
Cp4.1LG01g10310	2373.53	0.991442	0.188297	5.2653	1.4e-07	9.02e-06
Cp4.1LG18g05930	572.728	1.07165	0.203658	5.262	1.42e-07	9.16e-06
Cp4.1LG09g01950	876.484	-1.32327	0.251527	-5.26095	1.43e-07	9.19e-06
Cp4.1LG16g06830	555.644	1.30374	0.247876	5.25964	1.44e-07	9.23e-06
Cp4.1LG02g06590	3030.76	0.911412	0.173341	5.25792	1.46e-07	9.29e-06
Cp4.1LG08g02780	277.009	-1.82929	0.347999	-5.25658	1.47e-07	9.33e-06
Cp4.1LG16g02330	5784.71	-0.882056	0.167848	-5.25508	1.48e-07	9.38e-06
Cp4.1LG11g02690	232.877	2.11477	0.402685	5.25166	1.51e-07	9.53e-06
Cp4.1LG11g00300	1511.27	-1.9764	0.376649	-5.24732	1.54e-07	9.73e-06
Cp4.1LG18g03620	135.652	-1.61862	0.30858	-5.24538	1.56e-07	9.81e-06
Cp4.1LG08g05930	708.334	0.994302	0.189696	5.24155	1.59e-07	9.98e-06
Cp4.1LG06g07890	51474.4	-1.27534	0.243494	-5.23768	1.63e-07	1.01e-05
Cp4.1LG10g02240	389.448	-1.15098	0.219713	-5.23856	1.62e-07	1.01e-05
Cp4.1LG02g00700	151.501	-1.5896	0.303622	-5.23545	1.65e-07	1.02e-05
Cp4.1LG02g01440	87.4417	2.08721	0.398888	5.23256	1.67e-07	1.04e-05
Cp4.1LG00g03190	553.734	1.21182	0.231796	5.22796	1.71e-07	1.06e-05
Cp4.1LG04g02170	2009.73	-0.93012	0.177974	-5.22615	1.73e-07	1.07e-05
Cp4.1LG20g02460	1786.09	0.812218	0.155905	5.20971	1.89e-07	1.16e-05
Cp4.1LG04g06980	137.797	-1.78401	0.342859	-5.20334	1.96e-07	1.19e-05
Cp4.1LG14g09070	3275.96	1.40768	0.270467	5.20463	1.94e-07	1.19e-05
Cp4.1LG16g02820	5410.76	1.39381	0.267834	5.20401	1.95e-07	1.19e-05
Cp4.1LG07g07850	4061.58	0.748655	0.144144	5.19379	2.06e-07	1.25e-05
Cp4.1LG02g07350	201.055	-1.40556	0.270763	-5.19112	2.09e-07	1.27e-05
Cp4.1LG04g16290	467.445	-1.03512	0.199421	-5.19061	2.1e-07	1.27e-05
Cp4.1LG05g13580	158.844	-1.39607	0.269027	-5.18931	2.11e-07	1.27e-05
Cp4.1LG11g08380	98.0368	-2.35645	0.453984	-5.19061	2.1e-07	1.27e-05
Cp4.1LG04g15430	2099.29	0.836256	0.161199	5.18771	2.13e-07	1.28e-05
Cp4.1LG02g14460	10712.4	1.2271	0.23676	5.18288	2.18e-07	1.31e-05
Cp4.1LG20g06410	17718.5	1.52729	0.29485	5.17987	2.22e-07	1.33e-05
Cp4.1LG17g06280	2166.69	1.58636	0.306364	5.17804	2.24e-07	1.34e-05
Cp4.1LG11g03120	133.066	1.87849	0.362941	5.17574	2.27e-07	1.35e-05
Cp4.1LG05g03900	1227.82	-1.08865	0.21061	-5.16904	2.35e-07	1.39e-05
Cp4.1LG07g09650	2781.42	1.31322	0.254034	5.16945	2.35e-07	1.39e-05
Cp4.1LG05g05560	421.991	1.06844	0.207099	5.15906	2.48e-07	1.46e-05
Cp4.1LG03g16220	145.82	2.64383	0.513034	5.15333	2.56e-07	1.5e-05
Cp4.1LG07g01410	339.151	1.10151	0.213779	5.15259	2.57e-07	1.5e-05
Cp4.1LG08g10100	94.6907	1.84454	0.357926	5.1534	2.56e-07	1.5e-05
Cp4.1LG18g03770	182.303	-1.70205	0.33082	-5.14495	2.68e-07	1.56e-05
Cp4.1LG02g14120	3467.52	1.09124	0.212309	5.13986	2.75e-07	1.6e-05
Cp4.1LG03g03990	115.82	1.51699	0.295251	5.13796	2.78e-07	1.61e-05
Cp4.1LG02g14300	287.352	1.2175	0.237229	5.13219	2.86e-07	1.66e-05
Cp4.1LG05g12210	984.813	1.57095	0.30637	5.12764	2.93e-07	1.69e-05
Cp4.1LG08g07030	748.016	0.978911	0.190877	5.1285	2.92e-07	1.69e-05
Cp4.1LG04g08990	1544.23	1.03768	0.202578	5.1224	3.02e-07	1.73e-05
Cp4.1LG10g07470	110.84	1.5534	0.303509	5.11813	3.09e-07	1.77e-05
Cp4.1LG07g06030	875.781	-0.986262	0.192864	-5.11376	3.16e-07	1.81e-05
Cp4.1LG02g12920	695.746	1.19177	0.233194	5.11062	3.21e-07	1.83e-05
Cp4.1LG01g16540	151.396	-1.89592	0.371056	-5.10954	3.23e-07	1.84e-05
Cp4.1LG02g01910	71.1808	-2.07855	0.406955	-5.10757	3.26e-07	1.85e-05
Cp4.1LG01g25620	1091.14	1.26011	0.247016	5.10133	3.37e-07	1.91e-05
Cp4.1LG03g00750	26.1451	4.14506	0.81265	5.10067	3.38e-07	1.91e-05
Cp4.1LG04g04990	1075.9	1.12594	0.220803	5.09932	3.41e-07	1.91e-05
Cp4.1LG14g10090	1626.89	0.940915	0.184519	5.09928	3.41e-07	1.91e-05
Cp4.1LG18g05110	6722.01	1.51632	0.297332	5.09976	3.4e-07	1.91e-05
Cp4.1LG08g09610	138.73	-2.96669	0.582204	-5.09562	3.48e-07	1.94e-05
Cp4.1LG04g08300	574.57	-1.21054	0.237661	-5.09357	3.51e-07	1.96e-05
Cp4.1LG01g19310	1321.7	0.802391	0.157913	5.08121	3.75e-07	2.09e-05
Cp4.1LG13g11480	1129.75	-0.988369	0.194554	-5.08019	3.77e-07	2.09e-05
Cp4.1LG15g01500	378.447	1.13909	0.224411	5.07592	3.86e-07	2.14e-05
Cp4.1LG01g24750	806.57	-0.971276	0.191462	-5.07295	3.92e-07	2.16e-05
Cp4.1LG10g04850	603.654	2.0755	0.409352	5.07021	3.97e-07	2.19e-05
Cp4.1LG01g08810	460.874	-1.18477	0.234012	-5.06286	4.13e-07	2.27e-05
Cp4.1LG08g08680	305.78	-1.44295	0.285014	-5.06275	4.13e-07	2.27e-05
Cp4.1LG07g08430	501.419	1.00341	0.198408	5.0573	4.25e-07	2.33e-05
Cp4.1LG15g08420	104.439	-1.84299	0.364512	-5.05604	4.28e-07	2.33e-05
Cp4.1LG20g02290	493.774	-1.36312	0.269579	-5.05649	4.27e-07	2.33e-05
Cp4.1LG09g00840	35.7598	-3.25386	0.644149	-5.05141	4.39e-07	2.38e-05
Cp4.1LG20g03150	31.924	-3.73203	0.739852	-5.04429	4.55e-07	2.47e-05
Cp4.1LG03g02620	255.868	1.20057	0.238196	5.04025	4.65e-07	2.51e-05
Cp4.1LG03g10900	9215.31	0.907973	0.180145	5.04022	4.65e-07	2.51e-05
Cp4.1LG16g01350	4362.8	-0.796004	0.157976	-5.03877	4.69e-07	2.52e-05
Cp4.1LG09g00520	1723	0.89873	0.178394	5.03788	4.71e-07	2.53e-05
Cp4.1LG02g16100	126.554	1.87343	0.371983	5.03632	4.75e-07	2.54e-05
Cp4.1LG18g09440	82.8509	2.89853	0.575611	5.03557	4.76e-07	2.55e-05
Cp4.1LG13g09460	19.0863	-4.25154	0.844564	-5.034	4.8e-07	2.56e-05
Cp4.1LG13g03610	851.217	0.912373	0.18132	5.03185	4.86e-07	2.58e-05
Cp4.1LG01g07260	39.4535	-2.94431	0.585224	-5.03108	4.88e-07	2.59e-05
Cp4.1LG05g10640	128.198	-1.4022	0.279724	-5.0128	5.36e-07	2.83e-05
Cp4.1LG10g06430	646.259	0.860874	0.171708	5.01361	5.34e-07	2.83e-05
Cp4.1LG01g12170	81.6366	-1.62754	0.324753	-5.01163	5.4e-07	2.84e-05
Cp4.1LG12g00940	1910.9	0.81845	0.16331	5.01164	5.4e-07	2.84e-05
Cp4.1LG16g02900	176.857	1.46272	0.291919	5.01073	5.42e-07	2.84e-05
Cp4.1LG07g05910	793.287	1.01378	0.202451	5.00753	5.51e-07	2.88e-05
Cp4.1LG18g05210	4315.84	0.768861	0.153741	5.00102	5.7e-07	2.98e-05
Cp4.1LG19g11140	4708.08	-1.01664	0.203406	-4.99808	5.79e-07	3.02e-05
Cp4.1LG06g03150	534.494	0.90007	0.180226	4.99412	5.91e-07	3.06e-05
Cp4.1LG10g00470	296.46	1.16689	0.233627	4.99467	5.89e-07	3.06e-05
Cp4.1LG11g02670	1539.39	-0.812288	0.162807	-4.98926	6.06e-07	3.14e-05
Cp4.1LG05g14260	252.421	1.22895	0.246407	4.98746	6.12e-07	3.16e-05
Cp4.1LG10g10770	248.292	-1.1105	0.222723	-4.98599	6.16e-07	3.17e-05
Cp4.1LG18g06380	619.626	1.60078	0.321198	4.98379	6.24e-07	3.2e-05
Cp4.1LG04g03610	685.062	0.899344	0.180784	4.97469	6.54e-07	3.35e-05
Cp4.1LG18g03680	178.319	2.33636	0.469806	4.97302	6.59e-07	3.37e-05
Cp4.1LG11g07780	28.6364	-4.27039	0.858842	-4.97226	6.62e-07	3.38e-05
Cp4.1LG02g14730	5726.4	0.741214	0.149226	4.96705	6.8e-07	3.46e-05
Cp4.1LG06g08170	103.737	-1.68714	0.339785	-4.96533	6.86e-07	3.48e-05
Cp4.1LG01g10990	2071.65	1.14523	0.230717	4.96379	6.91e-07	3.5e-05
Cp4.1LG07g09910	506.109	1.56543	0.316363	4.94822	7.49e-07	3.78e-05
Cp4.1LG09g04350	1165.61	0.882589	0.17835	4.94863	7.47e-07	3.78e-05
Cp4.1LG01g05260	3605.08	1.55294	0.313926	4.94684	7.54e-07	3.79e-05
Cp4.1LG05g05660	467.022	1.28061	0.25884	4.94752	7.52e-07	3.79e-05
Cp4.1LG05g02770	197.924	1.35948	0.274961	4.94427	7.64e-07	3.83e-05
Cp4.1LG14g06140	582.544	0.852342	0.172484	4.94156	7.75e-07	3.88e-05
Cp4.1LG20g04380	19.8872	-3.87182	0.783707	-4.94038	7.8e-07	3.89e-05
Cp4.1LG03g17360	1601.79	-1.08056	0.218839	-4.93767	7.91e-07	3.94e-05
Cp4.1LG02g15720	99.1823	-1.55879	0.315909	-4.9343	8.04e-07	4e-05
Cp4.1LG19g03040	204.884	1.57126	0.318572	4.93222	8.13e-07	4.03e-05
Cp4.1LG03g05990	312.163	-1.30999	0.265884	-4.92694	8.35e-07	4.12e-05
Cp4.1LG05g12720	239.66	-1.42518	0.289255	-4.92708	8.35e-07	4.12e-05
Cp4.1LG01g19020	944.869	-0.813502	0.165154	-4.92572	8.4e-07	4.13e-05
Cp4.1LG07g03150	155.799	-1.66252	0.337521	-4.92568	8.41e-07	4.13e-05
Cp4.1LG11g05610	560.014	-0.947983	0.192481	-4.92508	8.43e-07	4.14e-05
Cp4.1LG12g01120	627.821	-1.35754	0.275661	-4.92466	8.45e-07	4.14e-05
Cp4.1LG01g03760	400.049	0.931569	0.189231	4.92292	8.53e-07	4.16e-05
Cp4.1LG04g01960	1435.74	1.10323	0.224112	4.92268	8.54e-07	4.16e-05
Cp4.1LG09g00820	176.616	-1.26069	0.256224	-4.92027	8.64e-07	4.2e-05
Cp4.1LG18g01290	814.575	-0.927973	0.188704	-4.9176	8.76e-07	4.25e-05
Cp4.1LG03g00830	800.754	0.895275	0.182116	4.91595	8.84e-07	4.28e-05
Cp4.1LG06g05690	370.515	-0.942737	0.191908	-4.91245	8.99e-07	4.35e-05
Cp4.1LG02g17220	32236.3	0.894971	0.182399	4.90666	9.26e-07	4.47e-05
Cp4.1LG12g05960	905.643	1.18277	0.241105	4.90562	9.31e-07	4.48e-05
Cp4.1LG08g07200	423.489	1.25818	0.256575	4.90375	9.4e-07	4.52e-05
Cp4.1LG04g05990	441.109	1.43161	0.292085	4.90135	9.52e-07	4.56e-05
Cp4.1LG00g15650	3717.24	1.87598	0.38299	4.89823	9.67e-07	4.61e-05
Cp4.1LG02g13680	1050.13	0.872479	0.178094	4.89899	9.63e-07	4.61e-05
Cp4.1LG05g12580	739.917	1.17153	0.23919	4.89791	9.69e-07	4.61e-05
Cp4.1LG04g11920	733.066	-0.831746	0.170177	-4.88754	1.02e-06	4.85e-05
Cp4.1LG08g01350	592.778	-0.901803	0.18456	-4.88623	1.03e-06	4.87e-05
Cp4.1LG02g02650	97.5808	-1.93768	0.396861	-4.88253	1.05e-06	4.96e-05
Cp4.1LG14g08690	669.398	-1.05952	0.217389	-4.87384	1.09e-06	5.17e-05
Cp4.1LG07g11300	80.7707	1.71186	0.35175	4.8667	1.13e-06	5.35e-05
Cp4.1LG01g05390	1477.83	-1.02689	0.211086	-4.86479	1.15e-06	5.39e-05
Cp4.1LG09g05420	487.997	-1.46973	0.302187	-4.86363	1.15e-06	5.41e-05
Cp4.1LG07g07660	408.067	1.2037	0.247842	4.85674	1.19e-06	5.59e-05
Cp4.1LG02g12940	4597.74	-1.03617	0.213542	-4.85232	1.22e-06	5.7e-05
Cp4.1LG01g14630	73.4143	-1.96272	0.405146	-4.84447	1.27e-06	5.92e-05
Cp4.1LG15g04550	599.915	-0.86956	0.179909	-4.83333	1.34e-06	6.25e-05
Cp4.1LG19g03130	350.859	1.23762	0.25608	4.83294	1.35e-06	6.25e-05
Cp4.1LG06g05680	596.221	0.898036	0.185958	4.82925	1.37e-06	6.35e-05
Cp4.1LG03g01160	250.143	-2.06659	0.428157	-4.82671	1.39e-06	6.42e-05
Cp4.1LG20g00610	764.443	1.15571	0.23967	4.82212	1.42e-06	6.56e-05
Cp4.1LG07g05920	785.272	0.796071	0.165115	4.82131	1.43e-06	6.57e-05
Cp4.1LG18g06230	1392.05	1.02337	0.212427	4.81753	1.45e-06	6.68e-05
Cp4.1LG07g04210	2848.58	1.22765	0.254896	4.81628	1.46e-06	6.71e-05
Cp4.1LG04g14710	278.336	-1.1465	0.238112	-4.81498	1.47e-06	6.74e-05
Cp4.1LG03g16370	1238.57	0.930367	0.19332	4.81257	1.49e-06	6.8e-05
Cp4.1LG08g01140	1726.77	0.813761	0.169089	4.81262	1.49e-06	6.8e-05
Cp4.1LG08g11640	302.189	-1.26388	0.262959	-4.8064	1.54e-06	7e-05
Cp4.1LG03g02250	5946.72	-1.25644	0.261456	-4.80555	1.54e-06	7.01e-05
Cp4.1LG02g16350	20.4089	5.88985	1.22676	4.80115	1.58e-06	7.15e-05
Cp4.1LG06g01060	406.24	1.58865	0.331221	4.79633	1.62e-06	7.31e-05
Cp4.1LG20g04000	599.788	1.42046	0.296322	4.79365	1.64e-06	7.4e-05
Cp4.1LG08g13390	1474.57	-1.05131	0.219382	-4.79214	1.65e-06	7.44e-05
Cp4.1LG01g21150	2786.81	-0.855456	0.178614	-4.78942	1.67e-06	7.52e-05
Cp4.1LG01g04000	606.367	-1.0681	0.223052	-4.78857	1.68e-06	7.54e-05
Cp4.1LG02g04900	3013.35	0.722279	0.150886	4.78691	1.69e-06	7.54e-05
Cp4.1LG07g00440	1104.58	1.04296	0.217835	4.78781	1.69e-06	7.54e-05
Cp4.1LG11g03380	60.7557	-2.31524	0.483623	-4.78729	1.69e-06	7.54e-05
Cp4.1LG13g02190	981.094	1.16394	0.243116	4.7876	1.69e-06	7.54e-05
Cp4.1LG20g06830	597.918	-1.36508	0.285213	-4.78616	1.7e-06	7.56e-05
Cp4.1LG01g08160	1177.77	1.39261	0.29105	4.78479	1.71e-06	7.59e-05
Cp4.1LG06g03290	542.902	0.88113	0.184188	4.78385	1.72e-06	7.62e-05
Cp4.1LG04g13330	121.813	-1.38373	0.289367	-4.7819	1.74e-06	7.67e-05
Cp4.1LG01g11610	127.472	-1.23516	0.258686	-4.77473	1.8e-06	7.94e-05
Cp4.1LG02g03680	91.9905	-1.5018	0.31483	-4.7702	1.84e-06	8.09e-05
Cp4.1LG16g05300	9257.08	0.790762	0.16577	4.77025	1.84e-06	8.09e-05
Cp4.1LG09g00710	463.489	-0.967459	0.20294	-4.76723	1.87e-06	8.19e-05
Cp4.1LG13g04260	2057.54	1.08514	0.22764	4.7669	1.87e-06	8.19e-05
Cp4.1LG05g04980	1442.79	-0.888205	0.186582	-4.7604	1.93e-06	8.44e-05
Cp4.1LG19g04530	869.242	0.81591	0.171428	4.75948	1.94e-06	8.46e-05
Cp4.1LG16g04190	86.4109	-1.75821	0.369465	-4.75879	1.95e-06	8.48e-05
Cp4.1LG03g10120	215.464	-2.83814	0.596643	-4.75684	1.97e-06	8.54e-05
Cp4.1LG18g06140	36.5226	2.28864	0.48128	4.75531	1.98e-06	8.59e-05
Cp4.1LG03g02150	4115.94	0.954438	0.200734	4.75474	1.99e-06	8.6e-05
Cp4.1LG11g01600	459.27	1.3959	0.293608	4.75429	1.99e-06	8.6e-05
Cp4.1LG11g11680	558.67	0.914925	0.192454	4.75398	1.99e-06	8.6e-05
Cp4.1LG15g08760	311.944	1.78089	0.374716	4.75264	2.01e-06	8.64e-05
Cp4.1LG12g07650	13617.8	1.1	0.231501	4.75158	2.02e-06	8.67e-05
Cp4.1LG05g02450	459.072	1.0916	0.229907	4.74799	2.05e-06	8.81e-05
Cp4.1LG14g08710	1590.49	-0.882443	0.186007	-4.74413	2.09e-06	8.96e-05
Cp4.1LG05g01400	3044.25	0.827564	0.17451	4.74222	2.11e-06	9.03e-05
Cp4.1LG13g09780	1827.45	-0.808376	0.170568	-4.73933	2.14e-06	9.14e-05
Cp4.1LG16g03570	749.593	1.03531	0.218765	4.73253	2.22e-06	9.43e-05
Cp4.1LG14g06310	412.07	0.90142	0.1905	4.73186	2.22e-06	9.45e-05
Cp4.1LG02g09440	379.335	-1.13649	0.240271	-4.73002	2.24e-06	9.5e-05
Cp4.1LG20g06100	715.679	-0.94931	0.200704	-4.7299	2.25e-06	9.5e-05
Cp4.1LG04g03260	324.763	-1.1022	0.233102	-4.72838	2.26e-06	9.55e-05
Cp4.1LG05g06410	3565.02	0.751795	0.159007	4.72805	2.27e-06	9.55e-05
Cp4.1LG16g00710	289.703	1.12265	0.23746	4.72774	2.27e-06	9.55e-05
Cp4.1LG08g03200	553.651	1.02299	0.216606	4.72283	2.33e-06	9.73e-05
Cp4.1LG09g01120	873.382	1.00502	0.212782	4.72323	2.32e-06	9.73e-05
Cp4.1LG19g10240	28.6181	3.68657	0.780558	4.723	2.32e-06	9.73e-05
Cp4.1LG04g03030	836.256	-1.09009	0.230917	-4.7207	2.35e-06	9.81e-05
Cp4.1LG09g03590	7846.14	0.645863	0.136819	4.72055	2.35e-06	9.81e-05
Cp4.1LG00g07860	10.9745	6.85281	1.45205	4.71942	2.37e-06	9.84e-05
Cp4.1LG19g05650	277.754	1.51698	0.321482	4.71871	2.37e-06	9.86e-05
Cp4.1LG02g12120	2062.93	0.787589	0.166944	4.7177	2.39e-06	9.89e-05
Cp4.1LG08g06140	285.552	1.36107	0.288845	4.71209	2.45e-06	0.000101472
Cp4.1LG00g00840	147.081	-1.52562	0.323988	-4.7089	2.49e-06	0.000102515
Cp4.1LG00g11220	18.2342	4.37088	0.928189	4.70904	2.49e-06	0.000102515
Cp4.1LG12g00510	274.639	1.42386	0.302367	4.70905	2.49e-06	0.000102515
Cp4.1LG03g12960	375.347	-1.14869	0.244103	-4.70578	2.53e-06	0.000103877
Cp4.1LG05g09780	174.911	-1.54032	0.327346	-4.70547	2.53e-06	0.000103877
Cp4.1LG06g08450	893.726	-1.07459	0.228498	-4.70283	2.57e-06	0.000105039
Cp4.1LG10g05780	2192.54	0.735196	0.156439	4.69956	2.61e-06	0.000106546
Cp4.1LG03g18320	4393.66	1.12172	0.238771	4.6979	2.63e-06	0.000106793
Cp4.1LG08g11340	188.306	1.3929	0.296512	4.69762	2.63e-06	0.000106793
Cp4.1LG10g01020	50.8705	-4.58303	0.975597	-4.69767	2.63e-06	0.000106793
Cp4.1LG11g08250	55.3278	-2.84035	0.60451	-4.6986	2.62e-06	0.000106793
Cp4.1LG14g08840	352.976	-1.47095	0.314039	-4.68396	2.81e-06	0.000113965
Cp4.1LG13g10730	495.623	-1.20259	0.256869	-4.68171	2.84e-06	0.000115018
Cp4.1LG09g02430	161.257	-1.34135	0.286591	-4.68035	2.86e-06	0.000115582
Cp4.1LG00g13010	48.6871	6.13988	1.31332	4.67509	2.94e-06	0.000118294
Cp4.1LG01g05460	1114.34	-1.80699	0.386555	-4.6746	2.95e-06	0.000118294
Cp4.1LG07g06080	916.633	-0.996371	0.21315	-4.6745	2.95e-06	0.000118294
Cp4.1LG05g07900	369.512	0.903185	0.193459	4.66862	3.03e-06	0.000121518
Cp4.1LG04g09950	6985.45	1.13554	0.243287	4.66749	3.05e-06	0.000121755
Cp4.1LG17g11270	344.807	-1.03001	0.220667	-4.66772	3.05e-06	0.000121755
Cp4.1LG05g11170	1101.06	-1.08447	0.232364	-4.66713	3.05e-06	0.000121756
Cp4.1LG05g01630	173.512	1.20107	0.257752	4.65978	3.17e-06	0.000125965
Cp4.1LG03g18300	709.026	-0.899974	0.193163	-4.65915	3.18e-06	0.000126132
Cp4.1LG18g05890	99.4584	-1.98532	0.426293	-4.65717	3.21e-06	0.00012713
Cp4.1LG02g01000	121.015	1.44526	0.310403	4.65607	3.22e-06	0.000127362
Cp4.1LG05g06580	3549.21	0.725755	0.155867	4.65623	3.22e-06	0.000127362
Cp4.1LG08g13570	44.9699	3.46514	0.744747	4.65278	3.27e-06	0.000129193
Cp4.1LG01g21170	1004.97	-1.03873	0.223287	-4.65198	3.29e-06	0.000129469
Cp4.1LG14g01180	1060.99	1.05148	0.226051	4.65151	3.3e-06	0.00012954
Cp4.1LG01g00480	1552.73	1.008	0.216776	4.64996	3.32e-06	0.000130293
Cp4.1LG07g08340	1087.02	0.887947	0.191021	4.64843	3.34e-06	0.000130806
Cp4.1LG12g09560	155.176	-1.44498	0.310877	-4.64808	3.35e-06	0.000130806
Cp4.1LG19g11420	1279.26	0.735809	0.158281	4.64876	3.34e-06	0.000130806
Cp4.1LG19g08460	133.618	-1.3601	0.292696	-4.64679	3.37e-06	0.000131406
Cp4.1LG05g04590	1667.74	1.00659	0.216666	4.64583	3.39e-06	0.00013179
Cp4.1LG16g02430	650.829	1.01468	0.218478	4.64434	3.41e-06	0.000132295
Cp4.1LG16g04360	66.4082	-1.94622	0.419053	-4.64434	3.41e-06	0.000132295
Cp4.1LG08g11270	672.205	0.867773	0.186928	4.64229	3.45e-06	0.000133383
Cp4.1LG10g01490	5259.25	0.691863	0.149052	4.64176	3.45e-06	0.000133503
Cp4.1LG08g13890	846.391	-1.32791	0.286212	-4.63959	3.49e-06	0.000134683
Cp4.1LG14g07330	321.333	1.08376	0.233649	4.6384	3.51e-06	0.00013523
Cp4.1LG18g03810	312.797	-1.19538	0.257741	-4.6379	3.52e-06	0.000135331
Cp4.1LG20g05230	559.813	-1.10862	0.239287	-4.633	3.6e-06	0.000138341
Cp4.1LG15g05930	16490.5	0.735921	0.158862	4.63244	3.61e-06	0.00013848
Cp4.1LG09g01520	224.307	-1.48548	0.320706	-4.6319	3.62e-06	0.000138606
Cp4.1LG01g06120	838.618	-1.38744	0.299736	-4.62888	3.68e-06	0.000139706
Cp4.1LG01g07460	679.006	0.855734	0.184829	4.62986	3.66e-06	0.000139706
Cp4.1LG04g12540	129.467	1.5054	0.325207	4.62904	3.67e-06	0.000139706
Cp4.1LG15g01850	305.431	1.34286	0.290093	4.62906	3.67e-06	0.000139706
Cp4.1LG04g03440	150.962	2.22702	0.481248	4.62759	3.7e-06	0.000140342
Cp4.1LG04g08390	3248.8	2.01658	0.43634	4.62158	3.81e-06	0.000144235
Cp4.1LG09g00460	485.13	1.10344	0.238989	4.61713	3.89e-06	0.000147115
Cp4.1LG00g01480	1762.9	-1.31953	0.286458	-4.60637	4.1e-06	0.000154336
Cp4.1LG03g02910	438.402	1.38002	0.299572	4.60663	4.09e-06	0.000154336
Cp4.1LG13g04140	488.694	-1.02962	0.223533	-4.60614	4.1e-06	0.000154336
Cp4.1LG03g08510	657.028	0.871065	0.189192	4.60414	4.14e-06	0.00015541
Cp4.1LG04g16200	660.952	0.910335	0.197727	4.60401	4.14e-06	0.00015541
Cp4.1LG03g00320	1257.06	1.33552	0.290117	4.6034	4.16e-06	0.00015561
Cp4.1LG11g00710	478.675	-1.28401	0.279128	-4.60006	4.22e-06	0.000157865
Cp4.1LG12g00610	454.997	-1.25819	0.273549	-4.59948	4.24e-06	0.000158044
Cp4.1LG01g18420	464.621	1.00016	0.21757	4.59694	4.29e-06	0.000159719
Cp4.1LG01g03620	410.957	-0.880492	0.191598	-4.59553	4.32e-06	0.000160545
Cp4.1LG01g08820	3610.91	1.18264	0.257591	4.59114	4.41e-06	0.000163692
Cp4.1LG19g10100	1293.05	0.947076	0.206411	4.5883	4.47e-06	0.000165662
Cp4.1LG18g02550	21094.1	0.885936	0.193251	4.58438	4.55e-06	0.000168528
Cp4.1LG14g06760	1592.35	-1.24832	0.272394	-4.58278	4.59e-06	0.000169542
Cp4.1LG06g06930	200.063	-1.11073	0.242566	-4.57908	4.67e-06	0.000172011
Cp4.1LG09g11430	17.1108	-5.73525	1.25248	-4.57912	4.67e-06	0.000172011
Cp4.1LG01g17670	679.333	1.16861	0.255228	4.57867	4.68e-06	0.000172072
Cp4.1LG01g13500	14944.2	0.777572	0.169847	4.57806	4.69e-06	0.000172295
Cp4.1LG04g11840	248.358	1.0069	0.219964	4.57754	4.7e-06	0.000172448
Cp4.1LG20g03980	1327.31	1.49951	0.327801	4.57445	4.77e-06	0.000174729
Cp4.1LG03g17680	632.776	-0.999317	0.218663	-4.57012	4.87e-06	0.000178093
Cp4.1LG00g01730	536.932	-1.14617	0.250839	-4.56934	4.89e-06	0.000178227
Cp4.1LG01g23170	230.227	-1.11663	0.244377	-4.56929	4.89e-06	0.000178227
Cp4.1LG19g03270	1499.86	0.993118	0.217487	4.56633	4.96e-06	0.000180475
Cp4.1LG02g01210	169	-1.25027	0.273991	-4.56317	5.04e-06	0.000182917
Cp4.1LG18g05830	690.139	0.804846	0.176443	4.5615	5.08e-06	0.000184091
Cp4.1LG20g04940	250.333	1.15053	0.252277	4.5606	5.1e-06	0.000184588
Cp4.1LG12g07090	92.3108	1.56127	0.342375	4.56011	5.11e-06	0.000184722
Cp4.1LG06g05590	511.759	0.867794	0.19048	4.55583	5.22e-06	0.00018823
Cp4.1LG00g01460	657.056	0.798373	0.175393	4.5519	5.32e-06	0.000191473
Cp4.1LG10g06650	1085.97	0.90769	0.199454	4.55088	5.34e-06	0.000192103
Cp4.1LG10g01340	21.3914	-3.0045	0.66163	-4.54105	5.6e-06	0.000200963
Cp4.1LG01g01070	2205.36	0.913717	0.201293	4.53923	5.65e-06	0.000202382
Cp4.1LG00g15140	14.7148	-6.41519	1.41424	-4.53613	5.73e-06	0.000204735
Cp4.1LG14g03500	945.066	-0.895958	0.19751	-4.53626	5.73e-06	0.000204735
Cp4.1LG06g07720	230.488	0.989476	0.218196	4.5348	5.77e-06	0.000205703
Cp4.1LG01g09210	443.346	1.05858	0.233485	4.53383	5.79e-06	0.00020631
Cp4.1LG17g06690	66.5092	1.92188	0.423927	4.53352	5.8e-06	0.00020631
Cp4.1LG13g08180	2385.52	0.679242	0.149876	4.53201	5.84e-06	0.000207467
Cp4.1LG08g08970	281.156	-1.39	0.30674	-4.53153	5.86e-06	0.000207617
Cp4.1LG04g13050	389.839	1.55461	0.343228	4.52937	5.92e-06	0.000209427
Cp4.1LG03g13320	306.145	-0.899232	0.198707	-4.52542	6.03e-06	0.000213042
Cp4.1LG07g06570	1995.76	-0.843104	0.186352	-4.52426	6.06e-06	0.000213882
Cp4.1LG16g08160	1815.36	0.966879	0.213822	4.52189	6.13e-06	0.00021596
Cp4.1LG02g16260	1021.75	0.811643	0.179519	4.52121	6.15e-06	0.000216013
Cp4.1LG06g07130	565.906	-1.08686	0.240393	-4.52118	6.15e-06	0.000216013
Cp4.1LG01g22190	92.9548	1.51755	0.33621	4.5137	6.37e-06	0.000223433
Cp4.1LG07g11120	307.195	-0.992465	0.220099	-4.50917	6.51e-06	0.000227908
Cp4.1LG08g02890	621.799	-1.05105	0.23316	-4.50785	6.55e-06	0.000228972
Cp4.1LG19g06260	706.266	1.24637	0.276787	4.503	6.7e-06	0.000233908
Cp4.1LG04g09920	2554.7	0.788427	0.175113	4.50238	6.72e-06	0.000234226
Cp4.1LG11g01840	1503.39	-0.850918	0.189049	-4.50104	6.76e-06	0.000235351
Cp4.1LG01g01110	7139.55	-0.634378	0.141008	-4.49888	6.83e-06	0.000237389
Cp4.1LG15g03150	448.547	1.02576	0.228038	4.49817	6.85e-06	0.000237825
Cp4.1LG00g06190	120.47	-1.86648	0.415331	-4.49395	6.99e-06	0.000242222
Cp4.1LG18g07960	189.273	1.20902	0.269072	4.4933	7.01e-06	0.000242596
Cp4.1LG13g02440	80.4501	2.04218	0.454649	4.49176	7.06e-06	0.000243981
Cp4.1LG12g09640	997.247	-1.54117	0.343252	-4.48992	7.13e-06	0.000245731
Cp4.1LG08g09200	251.89	1.56294	0.348156	4.48919	7.15e-06	0.000246201
Cp4.1LG03g09270	2369.16	1.01613	0.226432	4.48756	7.2e-06	0.000247707
Cp4.1LG13g00290	60.2696	1.70806	0.380912	4.48414	7.32e-06	0.000251336
Cp4.1LG01g20670	2563.72	1.2411	0.276886	4.48235	7.38e-06	0.000252696
Cp4.1LG16g08220	403.905	1.60663	0.358432	4.48237	7.38e-06	0.000252696
Cp4.1LG05g05000	380.591	1.50485	0.335926	4.4797	7.47e-06	0.000255085
Cp4.1LG17g04240	95.0906	-1.37614	0.307175	-4.47999	7.46e-06	0.000255085
Cp4.1LG06g05360	144.069	1.3992	0.312432	4.47842	7.52e-06	0.000256236
Cp4.1LG18g08850	181.433	-1.27022	0.283876	-4.47455	7.66e-06	0.000260533
Cp4.1LG07g02750	343.012	-1.03673	0.231825	-4.47204	7.75e-06	0.000263216
Cp4.1LG03g09620	114.017	1.35525	0.303465	4.4659	7.97e-06	0.000270468
Cp4.1LG10g10710	1074.18	-0.743756	0.166684	-4.46208	8.12e-06	0.000274934
Cp4.1LG07g08560	164.945	1.67184	0.374761	4.46109	8.15e-06	0.000275794
Cp4.1LG05g04920	1113.63	1.58702	0.35586	4.45967	8.21e-06	0.000277211
Cp4.1LG04g01020	296.856	-0.98362	0.220715	-4.45652	8.33e-06	0.000280903
Cp4.1LG17g00190	470.218	-1.08841	0.24426	-4.45596	8.35e-06	0.000281224
Cp4.1LG15g07210	406.634	-0.828087	0.185863	-4.45536	8.38e-06	0.000281593
Cp4.1LG09g09510	111.373	1.45491	0.326777	4.4523	8.5e-06	0.000284795
Cp4.1LG16g02500	999.204	1.03488	0.232426	4.45251	8.49e-06	0.000284795
Cp4.1LG03g07800	693.047	1.22035	0.274615	4.44387	8.84e-06	0.000295756
Cp4.1LG14g04620	217.241	-1.86214	0.419077	-4.44343	8.85e-06	0.000295922
Cp4.1LG15g02180	339.62	-0.913201	0.205671	-4.44011	8.99e-06	0.000300094
Cp4.1LG10g00770	72.0079	-1.76745	0.398174	-4.43888	9.04e-06	0.000301365
Cp4.1LG19g04020	7025.34	1.30366	0.293753	4.43793	9.08e-06	0.000302254
Cp4.1LG04g08950	1257	0.916922	0.206676	4.43652	9.14e-06	0.000303795
Cp4.1LG02g01510	206.314	1.38588	0.312966	4.42821	9.5e-06	0.000315282
Cp4.1LG18g04940	76.7954	-1.98396	0.448444	-4.42409	9.69e-06	0.000320891
Cp4.1LG10g07140	13.8126	7.18498	1.62485	4.42192	9.78e-06	0.000323649
Cp4.1LG00g00120	65902.2	-1.11362	0.252096	-4.41746	9.99e-06	0.000329918
Cp4.1LG16g08900	6652.43	1.11184	0.251841	4.41484	1.01e-05	0.000333466
Cp4.1LG16g04250	1068.06	-0.865383	0.19635	-4.40735	1.05e-05	0.000344705
Cp4.1LG05g14770	125.772	-1.32981	0.302084	-4.40211	1.07e-05	0.000352621
Cp4.1LG02g08420	338.624	-0.890515	0.202347	-4.40093	1.08e-05	0.000354038
Cp4.1LG14g06930	3396.87	-1.26334	0.287116	-4.40008	1.08e-05	0.000354907
Cp4.1LG02g07650	976.129	0.854159	0.194191	4.39856	1.09e-05	0.000356902
Cp4.1LG07g03570	353.25	-0.864856	0.196725	-4.39626	1.1e-05	0.000360178
Cp4.1LG09g00310	1855.34	-0.756757	0.172201	-4.39463	1.11e-05	0.000362376
Cp4.1LG11g06310	4148.15	0.74182	0.169077	4.38748	1.15e-05	0.000373953
Cp4.1LG14g05750	2852.69	-1.1335	0.258543	-4.38417	1.16e-05	0.000379137
Cp4.1LG11g03790	242.505	-1.40205	0.319856	-4.38339	1.17e-05	0.000379642
Cp4.1LG17g10320	800.347	-0.768142	0.175245	-4.38326	1.17e-05	0.000379642
Cp4.1LG09g09880	13480.5	0.913076	0.208407	4.38122	1.18e-05	0.000382658
Cp4.1LG11g03580	1568.22	0.685235	0.156482	4.37901	1.19e-05	0.000386012
Cp4.1LG07g03110	110.219	-1.27141	0.29063	-4.37468	1.22e-05	0.000393204
Cp4.1LG02g11750	2221.94	-1.0406	0.238167	-4.36919	1.25e-05	0.00040093
Cp4.1LG05g09060	171.215	1.44842	0.331507	4.36921	1.25e-05	0.00040093
Cp4.1LG10g06600	1761.54	0.73629	0.168513	4.36935	1.25e-05	0.00040093
Cp4.1LG15g07990	705.474	-1.01492	0.232246	-4.37005	1.24e-05	0.00040093
Cp4.1LG17g01170	92.6591	-1.5949	0.365101	-4.36838	1.25e-05	0.000401864
Cp4.1LG08g02860	33.3049	2.40012	0.54955	4.36743	1.26e-05	0.000403029
Cp4.1LG10g03080	18357	0.60726	0.139161	4.36371	1.28e-05	0.000409388
Cp4.1LG19g00610	1014.11	0.938626	0.215232	4.361	1.29e-05	0.000413906
Cp4.1LG01g07680	2378.36	0.827699	0.190007	4.35615	1.32e-05	0.000422589
Cp4.1LG15g08920	1925.69	0.6306	0.144821	4.35435	1.33e-05	0.000425465
Cp4.1LG03g00010	61.3071	-2.54281	0.584047	-4.35377	1.34e-05	0.000426012
Cp4.1LG02g01100	430.171	-1.1716	0.269149	-4.35297	1.34e-05	0.000426957
Cp4.1LG19g07090	1360.96	0.860553	0.197725	4.35228	1.35e-05	0.000427718
Cp4.1LG05g14610	30.5776	-3.82483	0.879033	-4.35118	1.35e-05	0.000428713
Cp4.1LG10g05730	2989.47	0.866227	0.19908	4.35116	1.35e-05	0.000428713
Cp4.1LG03g10960	47.7973	1.9199	0.441602	4.34757	1.38e-05	0.00043517
Cp4.1LG19g06470	161.263	1.32349	0.304446	4.34722	1.38e-05	0.00043526
Cp4.1LG03g16390	441.884	-1.58718	0.365168	-4.34645	1.38e-05	0.000436199
Cp4.1LG08g13480	3035.44	1.10829	0.255193	4.34292	1.41e-05	0.000442644
Cp4.1LG17g07200	825.617	-0.817665	0.18832	-4.34189	1.41e-05	0.000444122
Cp4.1LG00g10750	108.271	-1.80177	0.415197	-4.33954	1.43e-05	0.000448271
Cp4.1LG00g06930	17.1409	5.60829	1.29342	4.33601	1.45e-05	0.000454913
Cp4.1LG20g07190	510.763	-0.767511	0.177022	-4.33568	1.45e-05	0.000454953
Cp4.1LG01g13410	412.609	1.1465	0.264624	4.33256	1.47e-05	0.000460825
Cp4.1LG01g10660	454.616	-1.03126	0.2381	-4.33122	1.48e-05	0.00046301
Cp4.1LG02g07600	202.766	1.24607	0.287854	4.32883	1.5e-05	0.000467405
Cp4.1LG16g01970	204.661	-1.38368	0.319667	-4.32849	1.5e-05	0.000467487
Cp4.1LG08g02760	393.49	-0.999492	0.230981	-4.32716	1.51e-05	0.000469684
Cp4.1LG07g06740	267.201	1.57148	0.363204	4.32672	1.51e-05	0.000469976
Cp4.1LG12g08920	74.2031	-1.65617	0.383011	-4.32407	1.53e-05	0.000475009
Cp4.1LG14g08260	1587.81	0.853025	0.197531	4.31843	1.57e-05	0.00048666
Cp4.1LG04g09540	2229.25	-0.684255	0.15855	-4.31571	1.59e-05	0.000492013
Cp4.1LG01g11180	416.314	-1.09914	0.254864	-4.31265	1.61e-05	0.000498202
Cp4.1LG16g02560	40.4648	-2.00456	0.464871	-4.31207	1.62e-05	0.000498823
Cp4.1LG16g03860	380.813	0.819717	0.190151	4.31087	1.63e-05	0.000500878
Cp4.1LG14g06260	1867.34	0.968946	0.224849	4.30932	1.64e-05	0.000503715
Cp4.1LG16g01220	1269.64	-1.72653	0.400812	-4.30757	1.65e-05	0.000507016
Cp4.1LG05g07460	226.745	-1.14086	0.265101	-4.30348	1.68e-05	0.000515079
Cp4.1LG05g10620	78.7397	1.55747	0.361907	4.30352	1.68e-05	0.000515079
Cp4.1LG01g14910	1286.56	1.25476	0.291651	4.30226	1.69e-05	0.00051724
Cp4.1LG11g03310	495.389	-2.03288	0.472556	-4.30188	1.69e-05	0.000517428
Cp4.1LG03g13890	191.792	-0.99711	0.231928	-4.29922	1.71e-05	0.000522275
Cp4.1LG12g06210	949.902	1.92573	0.447913	4.29935	1.71e-05	0.000522275
Cp4.1LG01g21620	393.851	1.89741	0.441731	4.29541	1.74e-05	0.000529918
Cp4.1LG14g05430	143.23	-1.69025	0.393486	-4.29558	1.74e-05	0.000529918
Cp4.1LG11g05550	194.589	1.11624	0.259896	4.29496	1.75e-05	0.000530269
Cp4.1LG00g00770	5801.55	1.29197	0.300869	4.29414	1.75e-05	0.000531522
Cp4.1LG09g02360	710.14	-0.842895	0.196376	-4.29226	1.77e-05	0.000535008
Cp4.1LG12g06080	2043.75	-0.671839	0.156529	-4.2921	1.77e-05	0.000535008
Cp4.1LG06g04710	124.204	-1.3872	0.323249	-4.29143	1.78e-05	0.000535913
Cp4.1LG10g02060	2178.62	1.35893	0.316751	4.29022	1.78e-05	0.000538125
Cp4.1LG05g06830	1222.12	1.5069	0.351278	4.28976	1.79e-05	0.000538528
Cp4.1LG14g06810	45.1419	2.93942	0.68573	4.28656	1.81e-05	0.000545625
Cp4.1LG01g21090	2358.55	-0.809775	0.188938	-4.28594	1.82e-05	0.000546438
Cp4.1LG08g01530	506.559	-0.833995	0.194646	-4.28468	1.83e-05	0.000548804
Cp4.1LG01g05340	1579.9	-0.898892	0.209818	-4.28416	1.83e-05	0.000548922
Cp4.1LG03g10820	8349.48	0.794606	0.18548	4.28405	1.84e-05	0.000548922
Cp4.1LG12g00150	85.8058	-1.54266	0.360136	-4.28356	1.84e-05	0.00054942
Cp4.1LG05g10590	51.5973	2.13898	0.499616	4.28125	1.86e-05	0.000554415
Cp4.1LG01g12420	391.213	1.23142	0.287701	4.28022	1.87e-05	0.000555995
Cp4.1LG20g03690	846.764	-1.42574	0.333115	-4.28004	1.87e-05	0.000555995
Cp4.1LG15g03420	63.0636	1.71492	0.400849	4.27823	1.88e-05	0.000559784
Cp4.1LG04g16420	623.755	0.764734	0.178899	4.27467	1.91e-05	0.000568084
Cp4.1LG17g08920	102.973	-1.54346	0.361174	-4.27345	1.92e-05	0.00057044
Cp4.1LG02g14840	823.782	0.804954	0.188474	4.2709	1.95e-05	0.000576179
Cp4.1LG03g05340	3329.98	0.783521	0.183467	4.27064	1.95e-05	0.000576179
Cp4.1LG10g04170	369.054	-0.808081	0.189253	-4.26985	1.96e-05	0.000577477
Cp4.1LG05g12560	633.544	0.992772	0.232584	4.26845	1.97e-05	0.000580359
Cp4.1LG11g02250	63.3674	-2.76202	0.647343	-4.2667	1.98e-05	0.000584164
Cp4.1LG03g01550	1560.08	-3.24217	0.760206	-4.26486	2e-05	0.000588239
Cp4.1LG12g06320	1394.18	1.87809	0.440813	4.26051	2.04e-05	0.000599036
Cp4.1LG01g15310	4747.03	0.688217	0.161565	4.25969	2.05e-05	0.0005997
Cp4.1LG05g07690	17087.6	0.864398	0.202924	4.25972	2.05e-05	0.0005997
Cp4.1LG10g06710	46.3766	-2.32961	0.547704	-4.25342	2.11e-05	0.000615744
Cp4.1LG13g07520	90.201	-1.46382	0.344167	-4.25321	2.11e-05	0.000615744
Cp4.1LG04g14770	378.697	1.01593	0.23888	4.2529	2.11e-05	0.000615789
Cp4.1LG10g06630	292.729	-1.04025	0.244657	-4.25188	2.12e-05	0.000617832
Cp4.1LG15g08680	1387.24	-0.638778	0.150312	-4.24967	2.14e-05	0.000623135
Cp4.1LG03g08590	4090.89	0.750876	0.176705	4.24931	2.14e-05	0.000623342
Cp4.1LG10g09340	775.861	0.840557	0.19792	4.24695	2.17e-05	0.000629158
Cp4.1LG04g10890	179.205	-1.06002	0.249693	-4.2453	2.18e-05	0.00063299
Cp4.1LG13g08400	257.828	-1.08631	0.256112	-4.24155	2.22e-05	0.000642836
Cp4.1LG04g14470	788.529	0.956911	0.225623	4.2412	2.22e-05	0.000643033
Cp4.1LG01g08080	1539.97	1.18697	0.279928	4.24026	2.23e-05	0.000644904
Cp4.1LG03g11340	149.221	-1.42727	0.336721	-4.23875	2.25e-05	0.000648443
Cp4.1LG08g09530	896.966	1.01526	0.239553	4.23815	2.25e-05	0.000649334
Cp4.1LG19g08660	65.575	-1.76835	0.417531	-4.23525	2.28e-05	0.000656954
Cp4.1LG01g25650	93.2226	1.42917	0.337515	4.23438	2.29e-05	0.000658666
Cp4.1LG06g03090	586.656	-0.866396	0.204746	-4.23156	2.32e-05	0.000666134
Cp4.1LG17g09710	983.891	0.771264	0.182336	4.2299	2.34e-05	0.000670247
Cp4.1LG12g02090	1238.59	0.690826	0.163374	4.22848	2.35e-05	0.000673622
Cp4.1LG03g00230	1692.29	1.25329	0.296487	4.22714	2.37e-05	0.000676795
Cp4.1LG11g08750	295.7	-0.977948	0.231403	-4.22616	2.38e-05	0.000678885
Cp4.1LG04g03550	59.9416	1.94319	0.459934	4.22492	2.39e-05	0.00068179
Cp4.1LG02g01650	116.987	2.3161	0.548502	4.22259	2.42e-05	0.000688016
Cp4.1LG18g06410	301.954	-0.870611	0.206273	-4.22067	2.44e-05	0.000693051
Cp4.1LG07g09580	90.7057	-1.55194	0.367947	-4.21784	2.47e-05	0.000699931
Cp4.1LG14g07050	2748.68	-1.46471	0.347284	-4.21759	2.47e-05	0.000699931
Cp4.1LG19g03640	4181.77	1.05895	0.251078	4.21763	2.47e-05	0.000699931
Cp4.1LG19g11890	98.7273	1.40723	0.333781	4.21602	2.49e-05	0.00070395
Cp4.1LG20g06580	60.5812	1.82022	0.431847	4.21497	2.5e-05	0.000706362
Cp4.1LG04g03850	192.685	-1.02106	0.242323	-4.21364	2.51e-05	0.000708789
Cp4.1LG10g12310	228.335	0.957115	0.227141	4.21374	2.51e-05	0.000708789
Cp4.1LG19g01780	51.1173	-1.78886	0.424855	-4.21053	2.55e-05	0.000717716
Cp4.1LG05g06440	1984.74	-0.916746	0.217828	-4.20858	2.57e-05	0.000722888
Cp4.1LG12g11840	1443.92	0.848525	0.201629	4.20835	2.57e-05	0.000722888
Cp4.1LG19g00900	1517.51	-0.946003	0.224903	-4.20628	2.6e-05	0.000727972
Cp4.1LG20g01580	99.3177	1.9243	0.45749	4.20621	2.6e-05	0.000727972
Cp4.1LG01g08240	7.9435	-6.50573	1.54683	-4.20583	2.6e-05	0.000728274
Cp4.1LG10g08810	1033.3	0.975314	0.231949	4.20486	2.61e-05	0.000730513
Cp4.1LG11g00830	1417.39	0.750011	0.178627	4.19874	2.68e-05	0.000749173
Cp4.1LG12g11290	181.863	-1.17269	0.279306	-4.1986	2.69e-05	0.000749173
Cp4.1LG19g10900	771.491	0.745269	0.177952	4.18802	2.81e-05	0.00078399
Cp4.1LG01g09650	3835.97	-0.744966	0.177924	-4.18699	2.83e-05	0.000785634
Cp4.1LG20g02260	118.222	-1.41743	0.338528	-4.18704	2.83e-05	0.000785634
Cp4.1LG08g13310	1470.37	0.702277	0.168007	4.18003	2.91e-05	0.000809065
Cp4.1LG01g08030	1213.39	-1.09054	0.26097	-4.17882	2.93e-05	0.000812416
Cp4.1LG15g05320	12.3661	-7.14457	1.71027	-4.17746	2.95e-05	0.0008163
Cp4.1LG02g04240	88.6752	1.93702	0.463837	4.17608	2.97e-05	0.000820233
Cp4.1LG17g03600	1261.66	-0.851856	0.204061	-4.17451	2.99e-05	0.000824912
Cp4.1LG15g08490	3340.61	1.06281	0.254673	4.17325	3e-05	0.000828501
Cp4.1LG19g04110	5923.81	1.16537	0.27942	4.17069	3.04e-05	0.00083683
Cp4.1LG05g14500	48.7913	-1.70869	0.409884	-4.16871	3.06e-05	0.000843113
Cp4.1LG04g04790	430.929	-1.33639	0.320838	-4.1653	3.11e-05	0.000852564
Cp4.1LG07g07870	858.535	1.22534	0.294192	4.1651	3.11e-05	0.000852564
Cp4.1LG08g08720	356.279	-1.09882	0.263809	-4.16519	3.11e-05	0.000852564
Cp4.1LG10g10430	39.3469	-2.14912	0.515987	-4.16507	3.11e-05	0.000852564
Cp4.1LG17g02870	1052.09	0.744821	0.178856	4.16437	3.12e-05	0.000854156
Cp4.1LG09g01360	2032.63	-0.917071	0.220253	-4.16372	3.13e-05	0.000854814
Cp4.1LG13g09400	659.677	-0.791855	0.190183	-4.16365	3.13e-05	0.000854814
Cp4.1LG07g06310	160.501	1.4507	0.34856	4.16197	3.16e-05	0.000860071
Cp4.1LG14g04100	36.6528	-1.93683	0.465579	-4.16005	3.18e-05	0.000866326
Cp4.1LG02g11310	261.454	1.28852	0.30983	4.15881	3.2e-05	0.000867901
Cp4.1LG12g09600	7.91769	-6.50139	1.56322	-4.15898	3.2e-05	0.000867901
Cp4.1LG20g03290	46.0561	-2.65655	0.638741	-4.15904	3.2e-05	0.000867901
Cp4.1LG14g06270	893.042	-0.718387	0.172769	-4.15808	3.21e-05	0.000869672
Cp4.1LG11g07670	635.53	0.850522	0.204597	4.15705	3.22e-05	0.000872533
Cp4.1LG03g05040	21686.1	-0.949735	0.228524	-4.15595	3.24e-05	0.000874673
Cp4.1LG08g11710	1710.69	0.863487	0.20777	4.15597	3.24e-05	0.000874673
Cp4.1LG01g06140	118.478	-1.37407	0.330764	-4.15424	3.26e-05	0.000880214
Cp4.1LG11g01980	1012.86	-0.922481	0.222171	-4.15212	3.29e-05	0.000887351
Cp4.1LG14g07920	19.2929	2.8297	0.682411	4.14663	3.37e-05	0.000907804
Cp4.1LG13g08330	218.927	-1.21594	0.293277	-4.14607	3.38e-05	0.000908964
Cp4.1LG19g04220	354.167	0.846524	0.204414	4.14122	3.45e-05	0.00092729
Cp4.1LG09g02200	57.7115	-2.2003	0.531819	-4.13731	3.51e-05	0.000942126
Cp4.1LG03g13870	2897.86	0.65543	0.158431	4.13702	3.52e-05	0.000942218
Cp4.1LG03g12900	525.249	-1.01943	0.246479	-4.13598	3.53e-05	0.000944943
Cp4.1LG03g15350	100.248	-1.28325	0.310277	-4.13581	3.54e-05	0.000944943
Cp4.1LG12g07620	3656.4	-0.632252	0.152931	-4.13423	3.56e-05	0.000950353
Cp4.1LG01g15790	30557.6	-0.895773	0.216878	-4.1303	3.62e-05	0.000963367
Cp4.1LG04g05940	244.684	1.16242	0.281429	4.13044	3.62e-05	0.000963367
Cp4.1LG06g06020	4764.27	0.664593	0.160887	4.1308	3.62e-05	0.000963367
Cp4.1LG10g07630	613.205	-0.847803	0.205417	-4.12722	3.67e-05	0.000975218
Cp4.1LG03g16590	335.917	1.0684	0.25912	4.12321	3.74e-05	0.00099007
Cp4.1LG20g08050	141.746	-1.79856	0.436202	-4.12324	3.74e-05	0.00099007
Cp4.1LG03g07170	38.8294	-1.92813	0.468209	-4.1181	3.82e-05	0.0010111
Cp4.1LG03g17130	350.728	-0.854747	0.207618	-4.11692	3.84e-05	0.00101509
Cp4.1LG01g08690	93.7939	1.65991	0.403269	4.11614	3.85e-05	0.00101736
Cp4.1LG17g03210	7742.57	0.938524	0.228065	4.11516	3.87e-05	0.00102049
Cp4.1LG18g01130	609.334	1.10986	0.269737	4.11461	3.88e-05	0.00102173
Cp4.1LG08g03880	31.6877	2.37377	0.577137	4.113	3.91e-05	0.0010277
Cp4.1LG14g02570	229.292	-1.1498	0.279793	-4.10945	3.97e-05	0.00104242
Cp4.1LG09g08600	5225.47	0.862454	0.209966	4.1076	4e-05	0.00104962
Cp4.1LG03g04800	1058.51	0.764847	0.186253	4.10649	4.02e-05	0.00105344
Cp4.1LG04g03740	61.6989	-1.77687	0.432863	-4.10492	4.04e-05	0.00105651
Cp4.1LG16g02040	1268.71	0.826443	0.201338	4.10475	4.05e-05	0.00105651
Cp4.1LG17g01600	2198.79	-0.709899	0.172938	-4.10494	4.04e-05	0.00105651
Cp4.1LG19g12210	33524.8	1.15528	0.281414	4.10529	4.04e-05	0.00105651
Cp4.1LG16g02280	129.512	-1.45427	0.354368	-4.10384	4.06e-05	0.00105951
Cp4.1LG05g01590	356.787	-1.12294	0.27376	-4.10192	4.1e-05	0.00106711
Cp4.1LG06g08340	403.417	0.871255	0.212609	4.09792	4.17e-05	0.00108446
Cp4.1LG13g08150	293.132	1.46011	0.356606	4.09447	4.23e-05	0.0010995
Cp4.1LG16g03720	890.171	0.657456	0.160756	4.08979	4.32e-05	0.00112063
Cp4.1LG04g10250	142.746	1.70186	0.416243	4.08862	4.34e-05	0.00112499
Cp4.1LG04g13090	448.349	-0.9617	0.235281	-4.08746	4.36e-05	0.00112935
Cp4.1LG12g03200	1411.36	0.703537	0.172185	4.08594	4.39e-05	0.00113417
Cp4.1LG13g07680	385.119	-1.15581	0.282862	-4.08614	4.39e-05	0.00113417
Cp4.1LG04g06270	451.455	0.825356	0.202114	4.08362	4.43e-05	0.0011443
Cp4.1LG20g04090	375.852	1.42725	0.349608	4.08242	4.46e-05	0.00114892
Cp4.1LG05g05470	2659.4	0.663374	0.162586	4.08014	4.5e-05	0.00115702
Cp4.1LG17g08020	2592.78	-1.37629	0.337314	-4.08015	4.5e-05	0.00115702
Cp4.1LG20g03670	6536.24	0.671605	0.164609	4.08	4.5e-05	0.00115702
Cp4.1LG12g07600	1475.64	1.52612	0.37434	4.07683	4.57e-05	0.00117153
Cp4.1LG08g10200	23.5273	2.71156	0.665589	4.07392	4.62e-05	0.00118495
Cp4.1LG16g03980	192.258	-1.06758	0.2622	-4.07161	4.67e-05	0.00119544
Cp4.1LG15g01290	223.676	1.52511	0.374602	4.07128	4.68e-05	0.00119578
Cp4.1LG11g07990	13819.2	0.632549	0.155382	4.07094	4.68e-05	0.00119619
Cp4.1LG14g00600	248.164	1.10803	0.272487	4.06636	4.78e-05	0.00121856
Cp4.1LG05g05190	1945.41	1.73648	0.427358	4.0633	4.84e-05	0.00123329
Cp4.1LG17g05410	52.667	-2.7745	0.682933	-4.06262	4.85e-05	0.00123465
Cp4.1LG19g06030	135.607	1.60391	0.394806	4.06252	4.85e-05	0.00123465
Cp4.1LG04g15990	4084.49	-0.827397	0.203903	-4.05779	4.95e-05	0.00125851
Cp4.1LG03g07290	805.513	-0.808796	0.199356	-4.05705	4.97e-05	0.00126107
Cp4.1LG11g06060	77.5726	2.04905	0.505418	4.05416	5.03e-05	0.00127533
Cp4.1LG10g07180	2804.39	0.642361	0.158467	4.0536	5.04e-05	0.00127699
Cp4.1LG19g10170	486.496	1.33189	0.32863	4.05287	5.06e-05	0.00127956
Cp4.1LG05g09490	209.617	-0.941849	0.232479	-4.05133	5.09e-05	0.0012866
Cp4.1LG06g05240	3477.83	-0.652783	0.161263	-4.04793	5.17e-05	0.00130394
Cp4.1LG14g04390	1891.57	0.642361	0.158788	4.0454	5.22e-05	0.00131668
Cp4.1LG16g09220	560.543	0.91687	0.226906	4.04075	5.33e-05	0.00134155
Cp4.1LG01g08790	802.982	0.829023	0.205344	4.03725	5.41e-05	0.00136024
Cp4.1LG02g01330	2149.77	0.738265	0.183087	4.03233	5.52e-05	0.00138751
Cp4.1LG09g03240	355.089	1.4638	0.363057	4.03188	5.53e-05	0.0013886
Cp4.1LG14g05630	377.586	0.896398	0.222351	4.03146	5.54e-05	0.00138958
Cp4.1LG03g16540	289.918	0.867748	0.21529	4.0306	5.56e-05	0.00139311
Cp4.1LG03g16470	1088.55	0.875849	0.217321	4.03021	5.57e-05	0.00139389
Cp4.1LG01g25630	305.976	-0.840415	0.208581	-4.02921	5.6e-05	0.0013947
Cp4.1LG06g04020	255.29	1.20413	0.298863	4.02905	5.6e-05	0.0013947
Cp4.1LG10g01380	566.763	0.870831	0.216126	4.02927	5.6e-05	0.0013947
Cp4.1LG12g10930	1030.13	0.964264	0.239285	4.02977	5.58e-05	0.0013947
Cp4.1LG15g02740	1131.42	-0.643005	0.159615	-4.02847	5.61e-05	0.00139658
Cp4.1LG15g06420	880.649	-0.66853	0.165963	-4.02819	5.62e-05	0.00139673
Cp4.1LG05g13280	1281.07	0.946205	0.234949	4.02728	5.64e-05	0.00140061
Cp4.1LG02g14790	380.43	-0.781478	0.194154	-4.02504	5.7e-05	0.00141247
Cp4.1LG16g08210	804.875	1.18498	0.29447	4.02413	5.72e-05	0.00141642
Cp4.1LG10g04350	4893.53	0.822596	0.204478	4.0229	5.75e-05	0.00142226
Cp4.1LG07g10740	149.531	-1.02078	0.25379	-4.02215	5.77e-05	0.00142529
Cp4.1LG00g04240	36.6011	-3.1975	0.79529	-4.02055	5.81e-05	0.00143342
Cp4.1LG01g10420	370.414	-1.03228	0.256866	-4.01877	5.85e-05	0.00144272
Cp4.1LG00g14530	7.31623	6.26782	1.55981	4.01832	5.86e-05	0.00144392
Cp4.1LG20g03340	8340.1	0.914682	0.227742	4.01631	5.91e-05	0.00145474
Cp4.1LG04g03900	7622.9	-1.43362	0.357276	-4.01265	6e-05	0.00147584
Cp4.1LG10g00540	175.398	-1.45811	0.363564	-4.0106	6.06e-05	0.00148715
Cp4.1LG16g01690	272.593	-1.15416	0.28794	-4.00831	6.12e-05	0.00149998
Cp4.1LG04g13810	287.11	1.04403	0.260489	4.00797	6.12e-05	0.00150057
Cp4.1LG18g05320	1173.82	-0.629909	0.157177	-4.00763	6.13e-05	0.00150107
Cp4.1LG17g04100	2508.32	0.66554	0.166163	4.00534	6.19e-05	0.00151407
Cp4.1LG08g13620	10292.1	0.836064	0.208757	4.00497	6.2e-05	0.00151485
Cp4.1LG16g05280	123.524	-1.19454	0.298283	-4.00471	6.21e-05	0.00151487
Cp4.1LG18g04400	141.519	2.02441	0.505747	4.00282	6.26e-05	0.00152539
Cp4.1LG06g05500	148.995	1.54918	0.387172	4.00128	6.3e-05	0.00153209
Cp4.1LG15g02650	321.503	1.21118	0.30269	4.00138	6.3e-05	0.00153209
Cp4.1LG10g00290	263.806	0.895527	0.223958	3.99863	6.37e-05	0.00154766
Cp4.1LG03g17250	1471.96	1.72407	0.431291	3.99746	6.4e-05	0.00155371
Cp4.1LG19g02990	262.636	-1.60073	0.40056	-3.99624	6.44e-05	0.00156007
Cp4.1LG13g07630	475.543	0.746204	0.186756	3.9956	6.45e-05	0.00156259
Cp4.1LG15g02150	103.702	-1.54056	0.385619	-3.99504	6.47e-05	0.00156465
Cp4.1LG12g02280	466.059	0.841678	0.210703	3.99461	6.48e-05	0.0015658
Cp4.1LG01g11120	71.0195	-1.61634	0.40474	-3.99354	6.51e-05	0.00157126
Cp4.1LG02g15750	978.181	0.781292	0.19569	3.99249	6.54e-05	0.00157488
Cp4.1LG07g03100	1764.73	0.875074	0.219169	3.99268	6.53e-05	0.00157488
Cp4.1LG11g09170	198.588	-1.12585	0.282228	-3.98915	6.63e-05	0.00159549
Cp4.1LG13g09980	248.337	1.00103	0.251009	3.98804	6.66e-05	0.00160127
Cp4.1LG13g10140	113.394	-1.14101	0.286151	-3.98745	6.68e-05	0.00160363
Cp4.1LG19g06170	1529.79	0.828049	0.207787	3.98509	6.75e-05	0.0016179
Cp4.1LG09g00720	737.201	1.18126	0.296468	3.98444	6.76e-05	0.00162065
Cp4.1LG03g10410	103.873	1.38154	0.346774	3.98397	6.78e-05	0.00162216
Cp4.1LG01g19420	426.977	-0.938466	0.23558	-3.98364	6.79e-05	0.00162268
Cp4.1LG08g09240	279.668	-0.795081	0.199614	-3.9831	6.8e-05	0.00162466
Cp4.1LG02g09520	8.40622	-6.58573	1.6541	-3.98146	6.85e-05	0.00163253
Cp4.1LG04g03510	675.479	1.65111	0.414683	3.98161	6.85e-05	0.00163253
Cp4.1LG09g03330	854.25	0.687374	0.172734	3.97938	6.91e-05	0.00164515
Cp4.1LG16g02450	203.253	-0.888239	0.223324	-3.97736	6.97e-05	0.00165741
Cp4.1LG03g09910	147.193	-1.32554	0.333469	-3.975	7.04e-05	0.00167219
Cp4.1LG05g12610	499.063	-0.811612	0.204194	-3.97471	7.05e-05	0.00167249
Cp4.1LG03g06560	1125.32	3.56919	0.898315	3.97321	7.09e-05	0.00168133
Cp4.1LG01g21480	73.3626	-1.53093	0.38537	-3.97263	7.11e-05	0.00168276
Cp4.1LG03g16330	238.943	0.910908	0.229303	3.97251	7.11e-05	0.00168276
Cp4.1LG14g06110	90.9362	1.2828	0.323107	3.97021	7.18e-05	0.00169731
Cp4.1LG01g00620	392.866	0.785142	0.197841	3.96856	7.23e-05	0.00170734
Cp4.1LG10g03860	137.623	-2.0482	0.516257	-3.9674	7.27e-05	0.00171387
Cp4.1LG11g04280	3287.13	-0.68669	0.173111	-3.96676	7.29e-05	0.00171675
Cp4.1LG15g07330	937.295	-0.850645	0.214463	-3.9664	7.3e-05	0.00171757
Cp4.1LG03g01610	5978.16	-0.878648	0.221745	-3.96242	7.42e-05	0.0017428
Cp4.1LG16g05730	99.1002	1.32836	0.335237	3.96244	7.42e-05	0.0017428
Cp4.1LG05g11310	390.027	-1.44989	0.365977	-3.96171	7.44e-05	0.00174612
Cp4.1LG09g10710	1092.66	1.0888	0.274846	3.96148	7.45e-05	0.00174612
Cp4.1LG00g12800	206.426	-4.10016	1.03535	-3.96017	7.49e-05	0.00175387
Cp4.1LG12g04080	983.882	0.87525	0.221056	3.95941	7.51e-05	0.00175768
Cp4.1LG04g11780	412.444	-1.03261	0.260846	-3.9587	7.54e-05	0.00176108
Cp4.1LG06g00310	1979.26	-1.22531	0.309668	-3.95684	7.59e-05	0.00177135
Cp4.1LG07g01230	147.845	1.31552	0.332468	3.95682	7.6e-05	0.00177135
Cp4.1LG19g08750	1353.11	0.759326	0.191938	3.95611	7.62e-05	0.00177485
Cp4.1LG10g04410	1162.1	-1.06795	0.270068	-3.95438	7.67e-05	0.0017859
Cp4.1LG16g09280	538.18	-0.765033	0.193483	-3.95402	7.69e-05	0.00178678
Cp4.1LG01g21890	122.201	1.85144	0.468308	3.95347	7.7e-05	0.00178904
Cp4.1LG01g09080	6912.57	0.917738	0.232237	3.95173	7.76e-05	0.00180025
Cp4.1LG01g25240	523.752	1.20706	0.305602	3.94977	7.82e-05	0.00181322
Cp4.1LG04g08720	2723.34	0.771653	0.195451	3.94806	7.88e-05	0.00182435
Cp4.1LG13g11410	1924.69	0.767415	0.194472	3.94615	7.94e-05	0.00183708
Cp4.1LG03g15510	2554.52	0.892873	0.226328	3.94504	7.98e-05	0.00184372
Cp4.1LG20g02410	103.142	-1.68819	0.427963	-3.9447	7.99e-05	0.00184447
Cp4.1LG16g06670	162.51	-1.28983	0.32706	-3.94372	8.02e-05	0.00185017
Cp4.1LG16g01720	2098.85	0.828901	0.21022	3.94302	8.05e-05	0.00185371
Cp4.1LG01g17430	71.8943	1.37728	0.349415	3.94167	8.09e-05	0.00186231
Cp4.1LG07g08520	82.0351	-1.47681	0.374855	-3.93967	8.16e-05	0.00187596
Cp4.1LG17g01270	1446.42	0.934347	0.237298	3.93745	8.24e-05	0.00189154
Cp4.1LG05g14150	24.7909	-2.31804	0.588883	-3.93634	8.27e-05	0.00189841
Cp4.1LG11g05420	1158.72	0.627054	0.159359	3.93485	8.32e-05	0.00190825
Cp4.1LG06g07310	560.654	0.981025	0.249418	3.93326	8.38e-05	0.00191902
Cp4.1LG01g14080	998.389	-0.84038	0.213787	-3.93092	8.46e-05	0.00193585
Cp4.1LG14g00580	16.069	3.89573	0.991434	3.92939	8.52e-05	0.00194623
Cp4.1LG07g10690	638.901	0.957672	0.243893	3.92661	8.61e-05	0.00196328
Cp4.1LG11g08200	1863.7	-0.945938	0.240889	-3.92686	8.61e-05	0.00196328
Cp4.1LG12g01450	423.814	-0.862342	0.219617	-3.92657	8.62e-05	0.00196328
Cp4.1LG14g06790	630.474	-0.808595	0.205982	-3.92557	8.65e-05	0.00196951
Cp4.1LG02g13310	1291.13	0.843218	0.214823	3.92518	8.67e-05	0.00197072
Cp4.1LG09g10670	1020.08	0.626973	0.159847	3.92233	8.77e-05	0.00199038
Cp4.1LG14g10480	34.1487	2.40871	0.614105	3.92231	8.77e-05	0.00199038
Cp4.1LG08g07950	1234.29	0.648895	0.165533	3.92004	8.85e-05	0.00200716
Cp4.1LG03g01100	1320.44	1.11439	0.284345	3.91915	8.89e-05	0.00201265
Cp4.1LG01g22570	5916.93	0.64583	0.164818	3.91844	8.91e-05	0.00201656
Cp4.1LG04g07990	229.295	-0.838892	0.214103	-3.91817	8.92e-05	0.00201678
Cp4.1LG20g08030	1787.57	-0.811278	0.207112	-3.91709	8.96e-05	0.00202382
Cp4.1LG19g07150	2290	-0.901514	0.230356	-3.91356	9.09e-05	0.00205163
Cp4.1LG00g00950	196.919	0.944518	0.241408	3.91254	9.13e-05	0.00205829
Cp4.1LG04g00210	252.073	-1.07418	0.274604	-3.91175	9.16e-05	0.00206302
Cp4.1LG04g04740	506.474	0.817994	0.209138	3.91126	9.18e-05	0.00206306
Cp4.1LG16g08880	225.784	1.02519	0.262108	3.91134	9.18e-05	0.00206306
Cp4.1LG09g05390	525.551	0.792597	0.202701	3.91017	9.22e-05	0.00207035
Cp4.1LG04g15470	5162.85	0.938793	0.240162	3.909	9.27e-05	0.00207841
Cp4.1LG07g08640	723.208	-0.929198	0.237735	-3.90855	9.29e-05	0.00208018
Cp4.1LG09g01410	1864.86	-1.11956	0.286491	-3.90785	9.31e-05	0.00208423
Cp4.1LG04g02280	822.806	0.675849	0.173028	3.90601	9.38e-05	0.0020981
Cp4.1LG01g07530	148.367	-1.0418	0.266917	-3.90308	9.5e-05	0.00212103
Cp4.1LG10g03050	1708.44	0.796016	0.203955	3.9029	9.5e-05	0.00212103
Cp4.1LG20g03820	1597.71	0.625947	0.160431	3.90166	9.55e-05	0.00212986
Cp4.1LG15g03070	227.806	-1.27341	0.326397	-3.90142	9.56e-05	0.00212987
Cp4.1LG00g06350	35.3286	2.34801	0.60203	3.90016	9.61e-05	0.00213684
Cp4.1LG13g09630	964.688	0.767975	0.196908	3.90017	9.61e-05	0.00213684
Cp4.1LG19g01910	46.9991	-2.26211	0.5803	-3.89817	9.69e-05	0.00215235
Cp4.1LG08g03660	78.3374	1.43225	0.367443	3.89788	9.7e-05	0.0021528
Cp4.1LG15g00290	794.335	-0.936204	0.240235	-3.89703	9.74e-05	0.00215615
Cp4.1LG15g03790	1359.51	0.648865	0.166502	3.89705	9.74e-05	0.00215615
Cp4.1LG03g08440	674.395	1.11016	0.284948	3.896	9.78e-05	0.00216329
Cp4.1LG07g11210	159.267	1.17128	0.300739	3.89467	9.83e-05	0.00217308
Cp4.1LG16g07100	624.604	-0.713886	0.18335	-3.89357	9.88e-05	0.0021808
Cp4.1LG12g11260	545.314	-0.684787	0.176067	-3.88935	0.000100512	0.00221691
Cp4.1LG19g06290	88496.4	-0.987079	0.253881	-3.88796	0.000101092	0.00222754
Cp4.1LG08g01470	811.083	0.697674	0.179483	3.88713	0.000101438	0.002233
Cp4.1LG18g03250	2451.69	-1.2893	0.331726	-3.88664	0.00010164	0.00223529
Cp4.1LG04g01360	51.0026	1.73556	0.447013	3.88256	0.000103361	0.00227095
Cp4.1LG03g00460	308.352	0.835218	0.215318	3.87899	0.00010489	0.00230231
Cp4.1LG01g05010	4035.31	0.864381	0.222927	3.87742	0.000105568	0.00231497
Cp4.1LG03g06040	419.188	-1.17463	0.303095	-3.87546	0.000106425	0.00232927
Cp4.1LG07g01700	2190.21	-0.706844	0.182384	-3.87559	0.000106368	0.00232927
Cp4.1LG09g08290	351.308	0.816559	0.210902	3.87175	0.000108058	0.00236274
Cp4.1LG15g05140	136.57	-1.2572	0.32486	-3.86999	0.000108838	0.00237752
Cp4.1LG01g24890	75.6763	-1.64306	0.424612	-3.86956	0.000109033	0.0023795
Cp4.1LG19g09110	136.97	-1.09674	0.283639	-3.86668	0.000110328	0.00240544
Cp4.1LG05g09730	354.473	0.783263	0.202588	3.86629	0.000110502	0.00240694
Cp4.1LG19g06050	2046.87	0.595242	0.153996	3.86531	0.000110947	0.00241431
Cp4.1LG04g01550	923.265	1.08487	0.280689	3.86504	0.000111069	0.00241466
Cp4.1LG11g11640	117.726	2.59129	0.670602	3.86412	0.000111491	0.00242129
Cp4.1LG19g07790	887.637	-1.13337	0.293323	-3.86391	0.000111586	0.00242129
Cp4.1LG01g13930	51.7349	-1.96454	0.508609	-3.86258	0.000112198	0.00243223
Cp4.1LG17g06970	157.139	1.20438	0.311851	3.86203	0.000112447	0.00243532
Cp4.1LG01g23110	113.955	2.09159	0.541695	3.8612	0.000112833	0.00244135
Cp4.1LG06g03480	1413.06	0.733984	0.190109	3.86087	0.000112986	0.00244234
Cp4.1LG18g06960	730.765	-0.958367	0.24829	-3.85988	0.000113445	0.00244993
Cp4.1LG02g05720	66.0791	-1.39165	0.360643	-3.8588	0.000113945	0.00245839
Cp4.1LG19g10670	74.0984	-1.88709	0.489075	-3.85849	0.000114091	0.00245922
Cp4.1LG06g05330	2314.18	0.69924	0.18128	3.85723	0.000114679	0.00246956
Cp4.1LG12g04660	23165.7	0.95823	0.248647	3.85378	0.000116309	0.0025023
Cp4.1LG00g07610	139.054	1.17663	0.305473	3.85182	0.000117243	0.00252
Cp4.1LG01g23050	32.3504	2.90291	0.753904	3.8505	0.000117876	0.00253003
Cp4.1LG11g08840	236.486	-1.81615	0.47168	-3.85039	0.000117932	0.00253003
Cp4.1LG14g01380	176.957	-0.99346	0.258076	-3.84949	0.000118364	0.00253691
Cp4.1LG04g10070	1084.09	0.942423	0.244922	3.84785	0.000119161	0.00255159
Cp4.1LG01g15570	862.337	0.994749	0.258589	3.84683	0.000119655	0.00255977
Cp4.1LG11g00810	1999.33	0.609638	0.158629	3.84318	0.000121452	0.00259576
Cp4.1LG18g07190	174.934	-1.3329	0.346873	-3.84263	0.000121725	0.00259917
Cp4.1LG08g07000	137.769	-1.55538	0.405085	-3.83965	0.000123209	0.00262839
Cp4.1LG18g05730	899.155	0.626775	0.163257	3.8392	0.000123434	0.00263072
Cp4.1LG20g01640	908.655	-0.817876	0.213054	-3.83882	0.000123625	0.00263231
Cp4.1LG05g11430	3260.28	-0.724542	0.188866	-3.83627	0.000124917	0.00265734
Cp4.1LG03g15130	632.384	0.784936	0.204855	3.83166	0.00012728	0.00270509
Cp4.1LG12g10900	815.523	-0.943207	0.246207	-3.83094	0.000127653	0.00271049
Cp4.1LG15g06760	2364.54	0.708858	0.185086	3.82988	0.000128205	0.00271967
Cp4.1LG18g01740	611.445	0.857475	0.223987	3.82823	0.000129066	0.00273539
Cp4.1LG04g08360	890.715	-0.667581	0.174407	-3.82771	0.000129342	0.00273868
Cp4.1LG12g07820	534.414	-0.790769	0.20665	-3.82661	0.000129922	0.00274841
Cp4.1LG04g08510	3643.63	0.76642	0.200457	3.82337	0.000131641	0.00278218
Cp4.1LG17g01200	242.198	1.37646	0.360054	3.82292	0.000131881	0.00278468
Cp4.1LG01g00650	979.438	-0.814234	0.213077	-3.82131	0.000132742	0.00280026
Cp4.1LG01g02450	1497.29	-1.20041	0.31418	-3.82076	0.000133041	0.00280397
Cp4.1LG15g08130	9431.93	0.610165	0.159725	3.82009	0.000133403	0.00280899
Cp4.1LG00g13940	333.04	1.07845	0.282335	3.81977	0.000133578	0.00281007
Cp4.1LG02g09180	268.407	1.64473	0.430654	3.81915	0.000133912	0.00281261
Cp4.1LG14g06720	1066.51	1.35145	0.353868	3.81909	0.000133945	0.00281261
Cp4.1LG10g00270	1093.58	0.571654	0.149852	3.8148	0.000136293	0.00285893
Cp4.1LG17g06600	105.441	-1.17602	0.308295	-3.8146	0.000136403	0.00285893
Cp4.1LG01g14310	1402.77	-0.645204	0.169167	-3.814	0.000136738	0.00286333
Cp4.1LG00g11320	15.2787	3.80484	0.997967	3.81259	0.000137517	0.00287698
Cp4.1LG05g00500	150.17	1.19273	0.312871	3.81222	0.000137726	0.00287871
Cp4.1LG01g20110	1609.19	-0.915926	0.240356	-3.8107	0.000138573	0.00289376
Cp4.1LG18g06680	161.785	-1.65334	0.434179	-3.80797	0.00014011	0.00292318
Cp4.1LG16g04470	43.9399	-1.69285	0.444592	-3.80765	0.000140294	0.00292434
Cp4.1LG07g03490	1045.12	-1.00786	0.264763	-3.80664	0.000140866	0.00293357
Cp4.1LG08g10820	141.392	-1.2102	0.31802	-3.8054	0.000141574	0.00294562
Cp4.1LG01g19460	129.082	1.17671	0.309355	3.80376	0.000142517	0.00295983
Cp4.1LG18g07380	1005.83	0.610366	0.160457	3.80392	0.000142425	0.00295983
Cp4.1LG09g05810	481.092	0.713511	0.18762	3.80295	0.000142984	0.00296411
Cp4.1LG11g01120	1433.82	0.968389	0.254635	3.80305	0.000142925	0.00296411
Cp4.1LG04g03190	768.57	-0.840356	0.221093	-3.80092	0.000144159	0.00298576
Cp4.1LG10g00300	611.632	-0.939324	0.247213	-3.79965	0.000144899	0.00299836
Cp4.1LG02g00970	810.189	0.6599	0.173693	3.79924	0.000145138	0.00300057
Cp4.1LG03g08500	587.137	0.832004	0.219021	3.79874	0.000145432	0.0030012
Cp4.1LG03g14410	86.8282	1.404	0.36959	3.79879	0.000145402	0.0030012
Cp4.1LG01g11670	528.874	-0.782841	0.206186	-3.79677	0.000146592	0.00301421
Cp4.1LG01g13090	141.25	1.13939	0.30009	3.79682	0.000146567	0.00301421
Cp4.1LG04g03130	804.602	0.649681	0.171105	3.79697	0.000146476	0.00301421
Cp4.1LG13g10950	84.6529	1.84967	0.487085	3.79742	0.000146212	0.00301421
Cp4.1LG00g02580	4801.47	0.535887	0.141168	3.7961	0.00014699	0.00301966
Cp4.1LG01g16250	181.234	-0.859194	0.226373	-3.79547	0.000147362	0.00301972
Cp4.1LG09g01270	117.634	5.10138	1.34414	3.79526	0.000147489	0.00301972
Cp4.1LG15g06080	543.071	0.751523	0.197993	3.7957	0.000147225	0.00301972
Cp4.1LG18g04540	86.7363	1.32619	0.349438	3.7952	0.000147523	0.00301972
Cp4.1LG11g06590	105.232	-1.26015	0.332071	-3.79481	0.000147757	0.00302178
Cp4.1LG05g04940	298.976	1.02466	0.270314	3.79062	0.00015027	0.00307042
Cp4.1LG06g03270	2269.74	0.974414	0.257084	3.79026	0.000150491	0.00307217
Cp4.1LG04g06850	1177.83	0.761058	0.201072	3.785	0.00015371	0.00313508
Cp4.1LG17g10590	16597.5	0.799289	0.211423	3.78052	0.000156501	0.00318914
Cp4.1LG17g03460	127.221	-1.42745	0.377712	-3.77921	0.000157324	0.00320305
Cp4.1LG02g07320	381.589	-0.713686	0.188877	-3.77859	0.00015772	0.00320825
Cp4.1LG11g09720	37.4934	2.05606	0.544221	3.77799	0.000158099	0.00321307
Cp4.1LG01g10640	372.379	0.884525	0.234146	3.77767	0.000158301	0.00321432
Cp4.1LG10g04150	175.601	-0.862145	0.228237	-3.77742	0.000158461	0.00321469
Cp4.1LG02g01520	676.813	0.720461	0.190949	3.77305	0.000161266	0.00326869
Cp4.1LG06g01260	6099.7	0.881216	0.233682	3.77101	0.000162586	0.00329251
Cp4.1LG06g05670	410.557	0.930385	0.246764	3.77034	0.000163023	0.00329844
Cp4.1LG07g05160	278.664	0.970954	0.257571	3.76966	0.000163468	0.00330157
Cp4.1LG13g02180	70.3175	1.70421	0.452085	3.76968	0.00016346	0.00330157
Cp4.1LG03g09230	563.178	1.10715	0.293758	3.76891	0.000163965	0.00330867
Cp4.1LG03g01000	7559.73	1.05172	0.279259	3.7661	0.000165819	0.00334312
Cp4.1LG05g01500	75.0184	1.5129	0.40176	3.76569	0.000166091	0.00334564
Cp4.1LG09g05960	162.301	-0.969966	0.257629	-3.76498	0.000166566	0.00335223
Cp4.1LG16g04230	1039	-0.905696	0.240602	-3.76429	0.00016702	0.00335841
Cp4.1LG08g02090	269.116	0.817044	0.217079	3.76381	0.000167342	0.00335982
Cp4.1LG10g03380	13.8122	5.25838	1.39711	3.76375	0.000167386	0.00335982
Cp4.1LG13g07570	108.594	-1.92154	0.510798	-3.76184	0.000168668	0.00338258
Cp4.1LG01g17210	1604.44	-0.563793	0.149942	-3.76008	0.000169859	0.00340347
Cp4.1LG04g11320	2740.12	0.789657	0.210159	3.75743	0.000171665	0.00343662
Cp4.1LG01g25730	692.765	0.945206	0.251619	3.75649	0.00017231	0.00344469
Cp4.1LG13g10210	133.72	-0.977851	0.260316	-3.75641	0.000172371	0.00344469
Cp4.1LG00g04060	458.202	-5.57314	1.48412	-3.75519	0.000173211	0.00345845
Cp4.1LG07g00170	102.445	-1.22639	0.326656	-3.75438	0.000173771	0.00346658
Cp4.1LG12g00540	2026.66	1.24796	0.33258	3.75235	0.000175186	0.00349175
Cp4.1LG14g01410	446.432	0.977374	0.260512	3.75175	0.000175606	0.00349705
Cp4.1LG01g11070	29996.8	0.557644	0.148671	3.75085	0.000176237	0.00350656
Cp4.1LG03g05980	183.847	-0.96945	0.258506	-3.75021	0.000176688	0.00351247
Cp4.1LG11g02050	1072.65	0.617093	0.164642	3.74809	0.000178185	0.00353914
Cp4.1LG00g04520	225.287	-4.26224	1.13743	-3.74727	0.000178773	0.00354154
Cp4.1LG02g17660	227.064	1.05328	0.281052	3.74764	0.000178505	0.00354154
Cp4.1LG08g02180	108.661	1.1195	0.298768	3.74705	0.000178929	0.00354154
Cp4.1LG16g06200	433.219	-1.16196	0.310094	-3.74713	0.000178872	0.00354154
Cp4.1LG07g07490	2822.73	0.9763	0.260574	3.74673	0.000179152	0.00354289
Cp4.1LG18g08430	650.605	0.991989	0.264784	3.7464	0.000179389	0.00354448
Cp4.1LG12g05330	100.023	1.86635	0.49829	3.74552	0.000180023	0.00355392
Cp4.1LG03g10940	734.98	1.43476	0.383195	3.7442	0.000180969	0.00356737
Cp4.1LG08g03360	15.0839	3.49012	0.932212	3.74392	0.000181174	0.00356737
Cp4.1LG09g04250	1248.84	0.958172	0.255921	3.74401	0.000181107	0.00356737
Cp4.1LG01g17160	1975.46	0.629206	0.168199	3.74085	0.0001834	0.00360807
Cp4.1LG03g14260	273.296	1.06744	0.285461	3.73934	0.000184504	0.00362666
Cp4.1LG07g02820	1672.68	0.61568	0.164674	3.73878	0.000184912	0.00363155
Cp4.1LG10g07720	794.234	-0.645368	0.172638	-3.73828	0.000185282	0.00363568
Cp4.1LG14g00360	134.852	1.83667	0.491397	3.73765	0.000185751	0.00364174
Cp4.1LG08g12090	511.352	-0.850539	0.227678	-3.73571	0.000187185	0.00366669
Cp4.1LG00g13380	90.6199	1.17938	0.315827	3.73427	0.00018826	0.0036846
Cp4.1LG16g02130	370.218	1.02569	0.274802	3.73245	0.000189627	0.00370814
Cp4.1LG07g11360	1517.39	1.32906	0.35626	3.73059	0.000191033	0.00373244
Cp4.1LG01g01610	54.3619	-2.05765	0.55161	-3.73026	0.000191282	0.00373409
Cp4.1LG18g00690	930.928	0.977756	0.262143	3.72985	0.000191591	0.00373693
Cp4.1LG10g01600	58.6173	1.76435	0.473175	3.72874	0.000192437	0.00375022
Cp4.1LG10g09220	1209.64	-0.668371	0.179386	-3.72588	0.000194638	0.00378986
Cp4.1LG12g06870	248.921	1.14953	0.308587	3.72515	0.000195199	0.00379754
Cp4.1LG06g05280	1275.6	1.09761	0.294824	3.72293	0.000196925	0.00382784
Cp4.1LG05g07630	1322.13	0.695078	0.186735	3.72227	0.000197437	0.00383453
Cp4.1LG12g05650	23300.5	0.895695	0.240684	3.72145	0.000198081	0.00384375
Cp4.1LG05g11260	127.954	-2.14284	0.575916	-3.72075	0.000198634	0.00385121
Cp4.1LG08g11630	525.267	0.672905	0.180931	3.71912	0.000199918	0.0038728
Cp4.1LG14g10520	244.491	0.865272	0.232839	3.71617	0.000202262	0.00391154
Cp4.1LG15g00180	2811.18	0.608331	0.163695	3.71624	0.000202208	0.00391154
Cp4.1LG11g09280	2604.38	0.855676	0.230358	3.71454	0.000203572	0.00393354
Cp4.1LG01g12450	42.0494	2.81963	0.75941	3.71293	0.000204876	0.00395537
Cp4.1LG00g00230	122.801	1.40309	0.378241	3.70951	0.000207664	0.00399565
Cp4.1LG01g25450	5565.17	0.621184	0.167445	3.70978	0.000207439	0.00399565
Cp4.1LG10g10820	538.988	0.67598	0.182226	3.70957	0.000207611	0.00399565
Cp4.1LG17g03000	462.132	1.00857	0.271881	3.70961	0.000207579	0.00399565
Cp4.1LG04g04920	926.056	1.0606	0.286008	3.70831	0.000208649	0.00400938
Cp4.1LG08g10260	3705.63	0.624306	0.168358	3.70821	0.00020873	0.00400938
Cp4.1LG00g13330	148.751	1.34974	0.364159	3.70645	0.000210188	0.00403399
Cp4.1LG02g09040	391.502	0.859535	0.23194	3.70585	0.000210679	0.00404
Cp4.1LG20g08950	88.709	-1.43709	0.387873	-3.70506	0.00021134	0.00404927
Cp4.1LG09g08950	617.817	2.74765	0.741994	3.70306	0.000213011	0.00407785
Cp4.1LG18g01320	178.62	-0.88405	0.238782	-3.70234	0.000213622	0.0040861
Cp4.1LG14g06000	105.593	-1.32571	0.358339	-3.69959	0.000215946	0.0041271
Cp4.1LG13g01800	715.924	1.07939	0.291855	3.69836	0.000217001	0.00414377
Cp4.1LG02g07210	1297.09	-1.11478	0.30157	-3.69659	0.000218518	0.00416924
Cp4.1LG04g06400	71.1014	2.35109	0.637609	3.68735	0.000226604	0.00431886
Cp4.1LG11g04300	126.881	-1.61329	0.437538	-3.6872	0.000226739	0.00431886
Cp4.1LG05g09860	965.396	0.590938	0.160321	3.68598	0.000227824	0.0043359
Cp4.1LG13g02520	242.075	-0.790869	0.214636	-3.6847	0.000228973	0.00435412
Cp4.1LG02g00220	1377.79	0.858504	0.233042	3.68389	0.000229697	0.00436424
Cp4.1LG01g05970	47.1259	-1.76748	0.479977	-3.68242	0.00023103	0.00438225
Cp4.1LG17g06560	1046.95	0.835397	0.22685	3.68259	0.000230877	0.00438225
Cp4.1LG06g05580	93.6555	-1.22745	0.333469	-3.68084	0.000232471	0.00440549
Cp4.1LG06g07270	140.208	-1.29855	0.352824	-3.68044	0.000232836	0.00440549
Cp4.1LG20g07510	3038.56	-1.06538	0.289461	-3.68057	0.000232711	0.00440549
Cp4.1LG02g01660	173.699	-1.1471	0.311754	-3.6795	0.00023369	0.00441798
Cp4.1LG09g11630	2620.84	0.740506	0.201332	3.67803	0.000235042	0.00443985
Cp4.1LG02g15860	333.416	-1.30892	0.355927	-3.6775	0.000235529	0.00444168
Cp4.1LG13g02490	1277.52	-1.20535	0.327747	-3.6777	0.00023535	0.00444168
Cp4.1LG12g10970	548.368	0.829716	0.225763	3.67516	0.000237696	0.00447885
Cp4.1LG08g11750	517.144	-0.866184	0.23571	-3.67479	0.000238041	0.00448163
Cp4.1LG03g13820	80.2188	-1.29274	0.351898	-3.67361	0.000239144	0.00449497
Cp4.1LG07g00250	386.818	-1.44198	0.392503	-3.6738	0.000238968	0.00449497
Cp4.1LG16g02670	1084.02	0.625951	0.170404	3.67334	0.000239398	0.00449603
Cp4.1LG06g06870	2317.41	0.597591	0.162783	3.67108	0.000241525	0.00453222
Cp4.1LG00g00630	163.613	-1.35975	0.37079	-3.66718	0.000245239	0.00459813
Cp4.1LG06g06690	1041.06	0.794546	0.216959	3.6622	0.000250063	0.00468471
Cp4.1LG03g05320	216.946	-0.899252	0.245587	-3.66165	0.000250598	0.00469089
Cp4.1LG13g08550	161.639	-1.11702	0.305093	-3.66124	0.000251	0.00469454
Cp4.1LG05g12260	416.835	1.05958	0.289539	3.65955	0.000252659	0.00471402
Cp4.1LG11g00780	1872.43	1.43619	0.392411	3.65991	0.000252301	0.00471402
Cp4.1LG20g04130	2832.83	-0.83859	0.229151	-3.65955	0.000252663	0.00471402
Cp4.1LG14g08790	251.644	1.8208	0.49799	3.65631	0.000255872	0.00476999
Cp4.1LG10g11690	1378.77	1.13724	0.311065	3.65596	0.000256222	0.00477261
Cp4.1LG08g12900	139.893	-1.28537	0.351606	-3.65572	0.000256458	0.00477309
Cp4.1LG19g07000	77.5776	1.28392	0.351595	3.65171	0.000260501	0.00484438
Cp4.1LG01g13240	1262.76	-0.875762	0.239863	-3.65109	0.000261125	0.00485203
Cp4.1LG08g10230	2428.16	0.903794	0.247573	3.65062	0.000261609	0.00485464
Cp4.1LG19g10330	641.28	0.638753	0.174975	3.65054	0.000261692	0.00485464
Cp4.1LG16g06370	485.408	-0.738631	0.202371	-3.64989	0.000262357	0.00486301
Cp4.1LG04g04780	266.867	-1.30959	0.358875	-3.64915	0.000263106	0.00486649
Cp4.1LG12g10740	45.025	2.21788	0.607751	3.64933	0.000262928	0.00486649
Cp4.1LG19g08000	178.045	1.75511	0.480974	3.64907	0.000263186	0.00486649
Cp4.1LG18g08600	479.888	0.702392	0.192552	3.64781	0.000264485	0.00488654
Cp4.1LG18g05330	782.723	1.03663	0.284219	3.64729	0.000265016	0.00489238
Cp4.1LG03g06320	888.171	0.620847	0.170245	3.64678	0.000265543	0.00489739
Cp4.1LG08g05100	590.124	0.687854	0.188628	3.64661	0.000265718	0.00489739
Cp4.1LG04g14150	42.6798	2.05415	0.563382	3.64611	0.000266235	0.00489898
Cp4.1LG18g08230	957.264	-0.889211	0.243874	-3.64619	0.000266158	0.00489898
Cp4.1LG04g09140	165.279	1.48109	0.406307	3.64526	0.00026712	0.0049113
Cp4.1LG04g15520	3648.54	0.948177	0.260168	3.64448	0.000267929	0.0049222
Cp4.1LG01g25760	198.475	-0.801391	0.219975	-3.6431	0.000269379	0.00494485
Cp4.1LG04g13430	335.925	0.865824	0.23772	3.64221	0.000270309	0.00495792
Cp4.1LG02g04700	1260.49	0.837482	0.229964	3.6418	0.000270739	0.0049618
Cp4.1LG03g03870	1173.39	-1.09659	0.301148	-3.64137	0.000271195	0.00496617
Cp4.1LG19g10930	448.022	-0.726314	0.199497	-3.64072	0.000271874	0.00497459
Cp4.1LG03g09730	411.392	1.79122	0.492161	3.6395	0.000273169	0.00499428
Cp4.1LG09g04950	166.519	-0.977105	0.268784	-3.63527	0.000277685	0.00507276
Cp4.1LG11g06910	3200.81	-1.56476	0.430503	-3.63472	0.000278282	0.00507959
Cp4.1LG01g20480	197.912	1.28032	0.352325	3.63393	0.000279138	0.00508707
Cp4.1LG17g09240	411.232	0.826419	0.227406	3.63411	0.000278942	0.00508707
Cp4.1LG05g08970	236.958	1.468	0.404189	3.63198	0.00028126	0.00512163
Cp4.1LG11g02320	300.895	-0.726739	0.200112	-3.63167	0.000281595	0.00512364
Cp4.1LG14g09750	178.666	0.96959	0.26705	3.63074	0.000282612	0.00513409
Cp4.1LG17g06310	743.316	0.733942	0.202147	3.63073	0.000282621	0.00513409
Cp4.1LG17g03750	230.942	-0.813757	0.224184	-3.62986	0.000283576	0.00514733
Cp4.1LG19g11750	2634.09	-0.661077	0.182213	-3.62805	0.000285567	0.00517934
Cp4.1LG10g11370	45.6303	1.62701	0.448583	3.627	0.000286736	0.00519641
Cp4.1LG08g10370	137.715	1.50054	0.413785	3.62638	0.000287428	0.0052048
Cp4.1LG03g09120	173.871	-1.19821	0.330503	-3.62541	0.000288499	0.00522004
Cp4.1LG17g01680	796.535	0.618345	0.170637	3.62375	0.000290363	0.0052496
Cp4.1LG03g16200	945.317	0.969909	0.267694	3.62321	0.000290972	0.00525643
Cp4.1LG01g02930	80.211	-1.49757	0.413559	-3.62117	0.000293272	0.00529163
Cp4.1LG06g10260	301.844	-1.00762	0.278265	-3.62107	0.000293385	0.00529163
Cp4.1LG18g01780	1501.43	-0.55974	0.154652	-3.61936	0.000295332	0.00532252
Cp4.1LG05g00810	246.559	-1.86479	0.515261	-3.61912	0.000295607	0.00532327
Cp4.1LG02g00750	20.1282	2.4386	0.674116	3.61747	0.000297491	0.00534873
Cp4.1LG02g01590	2785.58	0.750418	0.207439	3.61753	0.000297426	0.00534873
Cp4.1LG10g12550	951.397	0.842652	0.232971	3.61698	0.000298063	0.00535478
Cp4.1LG15g01610	1496.83	-0.647591	0.179062	-3.61658	0.00029852	0.00535876
Cp4.1LG01g03910	97.874	-1.2593	0.348448	-3.61403	0.00030147	0.0054032
Cp4.1LG06g07240	124.292	1.02218	0.282833	3.61407	0.000301427	0.0054032
Cp4.1LG02g09030	228.719	-1.08338	0.299805	-3.6136	0.000301978	0.00540805
Cp4.1LG08g10000	8.86718	5.5558	1.53796	3.61244	0.000303331	0.00542801
Cp4.1LG00g01220	304.046	0.742727	0.205617	3.61218	0.000303629	0.00542906
Cp4.1LG01g23470	2869.96	-0.585055	0.162011	-3.6112	0.000304784	0.00543691
Cp4.1LG10g07980	3064.84	-1.00424	0.278083	-3.61129	0.000304682	0.00543691
Cp4.1LG14g07760	65.2375	1.29238	0.357876	3.61127	0.000304707	0.00543691
Cp4.1LG19g00730	758.598	-1.0151	0.281166	-3.61032	0.000305814	0.00545102
Cp4.1LG07g11190	485	-0.85967	0.238254	-3.6082	0.000308323	0.00549143
Cp4.1LG15g07080	5.72913	-6.03459	1.67304	-3.60696	0.000309806	0.00551354
Cp4.1LG08g02560	45.4764	-1.83001	0.507397	-3.60666	0.000310163	0.00551557
Cp4.1LG01g12580	145.812	-1.12338	0.311761	-3.60333	0.000314163	0.00558234
Cp4.1LG01g03830	113.296	-1.34952	0.374614	-3.60243	0.000315254	0.005593
Cp4.1LG09g07450	298.335	-1.47744	0.410103	-3.60262	0.000315027	0.005593
Cp4.1LG16g08490	411.67	0.770857	0.214006	3.60203	0.000315739	0.00559723
Cp4.1LG08g06670	133.423	1.45349	0.403641	3.60095	0.000317056	0.00561621
Cp4.1LG15g07490	1915.42	0.747286	0.207637	3.599	0.000319438	0.00565401
Cp4.1LG01g05240	32386.1	0.725779	0.201687	3.59854	0.000320012	0.00565459
Cp4.1LG14g05640	98.9414	-1.58271	0.439823	-3.59851	0.000320047	0.00565459
Cp4.1LG15g02910	472.433	1.53986	0.427931	3.59837	0.000320217	0.00565459
Cp4.1LG09g02000	48.7435	1.59068	0.442143	3.59767	0.000321085	0.00566552
Cp4.1LG01g19480	21.159	2.38807	0.663872	3.59718	0.000321683	0.00567169
Cp4.1LG01g21140	726.043	0.599007	0.166563	3.59628	0.000322801	0.00567553
Cp4.1LG04g09840	295.136	-0.885477	0.246237	-3.59603	0.000323107	0.00567553
Cp4.1LG10g03150	665.183	0.726781	0.202108	3.596	0.000323148	0.00567553
Cp4.1LG12g11300	694.13	-0.818912	0.227695	-3.59653	0.000322495	0.00567553
Cp4.1LG20g03870	514.222	0.644268	0.179139	3.59648	0.000322553	0.00567553
Cp4.1LG02g05680	146.936	1.1083	0.308227	3.59572	0.000323491	0.00567719
Cp4.1LG03g12290	450.228	0.744484	0.207141	3.5941	0.000325518	0.00570836
Cp4.1LG08g00770	131.66	-1.33982	0.372814	-3.59381	0.00032588	0.0057103
Cp4.1LG19g02690	284.918	-1.69707	0.472589	-3.591	0.000329417	0.00576783
Cp4.1LG03g09350	569.146	1.17971	0.328726	3.58873	0.000332288	0.00581364
Cp4.1LG05g12270	306.222	-0.806483	0.224827	-3.58713	0.000334342	0.00584509
Cp4.1LG08g02810	302.775	-1.08292	0.301928	-3.58668	0.000334921	0.00585071
Cp4.1LG03g14520	773	0.890715	0.248448	3.58512	0.000336924	0.00588119
Cp4.1LG02g05460	482.016	1.02709	0.286545	3.5844	0.000337849	0.00588829
Cp4.1LG08g09930	949.161	0.824071	0.229903	3.58443	0.00033782	0.00588829
Cp4.1LG01g15320	1126.3	-0.603262	0.16833	-3.58381	0.000338622	0.00589725
Cp4.1LG03g03720	674.208	0.628037	0.175311	3.58241	0.000340443	0.00591991
Cp4.1LG13g11370	764.481	-0.742396	0.207233	-3.58242	0.000340429	0.00591991
Cp4.1LG01g25350	248.775	1.51065	0.42175	3.58186	0.000341161	0.00592787
Cp4.1LG02g05560	121.456	-1.16687	0.325802	-3.58153	0.000341589	0.00592787
Cp4.1LG06g05900	352.536	-0.913062	0.254942	-3.58146	0.000341682	0.00592787
Cp4.1LG07g10090	790.81	0.661217	0.184788	3.57825	0.000345897	0.00599186
Cp4.1LG16g06540	574.942	-0.681621	0.190483	-3.57838	0.000345732	0.00599186
Cp4.1LG14g05600	291.563	0.899605	0.25147	3.57738	0.000347055	0.00600735
Cp4.1LG04g11370	959.403	-0.63177	0.176632	-3.57675	0.000347891	0.00601267
Cp4.1LG15g05950	2819.29	0.571281	0.159716	3.57685	0.000347762	0.00601267
Cp4.1LG01g17700	119.341	1.10035	0.307725	3.57577	0.000349201	0.00603074
Cp4.1LG09g09520	237.542	1.33305	0.37286	3.5752	0.000349961	0.00603928
Cp4.1LG15g05970	481.597	0.879741	0.246108	3.57462	0.00035074	0.00604814
Cp4.1LG02g16540	6484.43	0.74448	0.208376	3.57278	0.000353215	0.00608621
Cp4.1LG09g04430	137.815	1.35848	0.380501	3.57024	0.000356653	0.0061408
Cp4.1LG18g02700	3181.37	-0.558121	0.15635	-3.56968	0.000357416	0.00614928
Cp4.1LG03g10200	240.411	1.84146	0.515947	3.56908	0.000358235	0.00615407
Cp4.1LG19g01380	27.8166	-2.08661	0.584623	-3.56916	0.000358131	0.00615407
Cp4.1LG01g16940	1740.94	0.605363	0.169669	3.56791	0.000359843	0.00617703
Cp4.1LG00g13200	94.6826	1.29995	0.364487	3.56653	0.000361739	0.00620491
Cp4.1LG07g11110	333.645	-0.910569	0.255414	-3.56507	0.000363756	0.0062348
Cp4.1LG15g03170	5266.84	0.872328	0.244731	3.56444	0.000364639	0.00624524
Cp4.1LG10g00940	91.0807	1.27187	0.357077	3.5619	0.000368186	0.00630124
Cp4.1LG19g02930	111.741	-1.19292	0.334937	-3.56163	0.000368565	0.00630299
Cp4.1LG03g05490	17.7893	-2.57578	0.723492	-3.56021	0.000370564	0.00633241
Cp4.1LG09g11220	1267.6	0.680453	0.191167	3.55947	0.000371598	0.00634533
Cp4.1LG12g09700	337.498	-0.775028	0.217898	-3.55684	0.000375339	0.0064044
Cp4.1LG04g06640	1565.02	-0.530013	0.149061	-3.55568	0.000377005	0.006428
Cp4.1LG13g08810	6937.53	-0.590184	0.16606	-3.55403	0.000379373	0.00646354
Cp4.1LG14g04760	90.3962	1.31034	0.368726	3.55369	0.000379873	0.00646722
Cp4.1LG11g01200	87.8269	-1.29262	0.363835	-3.55276	0.000381211	0.00648515
Cp4.1LG00g07810	164.634	-1.56773	0.441426	-3.5515	0.000383035	0.00651132
Cp4.1LG07g01260	334.938	-1.29903	0.365896	-3.55026	0.000384851	0.0065373
Cp4.1LG01g06220	50.6911	2.03919	0.574515	3.5494	0.000386108	0.00654624
Cp4.1LG05g05300	278.488	0.86875	0.244753	3.5495	0.00038597	0.00654624
Cp4.1LG09g00960	158.488	-0.901812	0.254081	-3.54931	0.00038624	0.00654624
Cp4.1LG17g10810	859.018	0.618793	0.174428	3.54754	0.000388841	0.00658542
Cp4.1LG05g03230	1096.01	-0.661277	0.186436	-3.54693	0.000389742	0.00659576
Cp4.1LG03g07410	210.266	-1.21479	0.342512	-3.54671	0.000390069	0.00659639
Cp4.1LG14g07460	139.346	-1.0423	0.294053	-3.54461	0.000393198	0.00664438
Cp4.1LG05g05090	148.483	0.983003	0.277348	3.5443	0.000393661	0.00664726
Cp4.1LG01g19700	1556.79	1.08375	0.305849	3.54342	0.000394978	0.0066582
Cp4.1LG05g14520	916.225	-1.55751	0.439542	-3.54348	0.000394889	0.0066582
Cp4.1LG13g09600	174.343	1.32169	0.373013	3.54328	0.000395186	0.0066582
Cp4.1LG01g00300	2550.25	0.562701	0.158851	3.54231	0.000396633	0.00667763
Cp4.1LG01g23200	47.1096	1.63201	0.46079	3.54177	0.000397447	0.0066864
Cp4.1LG10g09440	89.1243	-1.54404	0.435974	-3.54158	0.000397745	0.00668646
Cp4.1LG04g12930	2732.15	0.691051	0.195167	3.54082	0.000398885	0.00670068
Cp4.1LG07g09520	127.619	-1.03952	0.293675	-3.53969	0.000400602	0.00672456
Cp4.1LG01g24780	110.823	-0.958323	0.270848	-3.53823	0.000402824	0.00675687
Cp4.1LG02g04100	739.96	0.936757	0.264946	3.53565	0.000406772	0.00681777
Cp4.1LG03g08720	278.666	-0.737579	0.208623	-3.53547	0.000407054	0.00681777
Cp4.1LG04g03140	268.974	-0.853743	0.241524	-3.53481	0.000408068	0.00682973
Cp4.1LG14g06870	1947.89	-0.561826	0.159056	-3.53226	0.000412017	0.00689077
Cp4.1LG11g01430	126.601	-1.18325	0.335106	-3.53097	0.000414045	0.0069196
Cp4.1LG06g09440	59.9599	1.40723	0.398591	3.5305	0.000414773	0.0069216
Cp4.1LG07g05620	3677.22	-0.56586	0.160273	-3.5306	0.000414625	0.0069216
Cp4.1LG16g09170	328.369	0.985889	0.279388	3.52875	0.000417533	0.00696255
Cp4.1LG13g09110	901.961	-0.843183	0.239034	-3.52746	0.00041956	0.00699124
Cp4.1LG03g17950	53.4167	-1.45229	0.411949	-3.52541	0.000422826	0.0070405
Cp4.1LG09g07670	83.437	-1.24097	0.352145	-3.52402	0.00042505	0.00706942
Cp4.1LG11g09430	452.321	0.721312	0.204689	3.52394	0.000425184	0.00706942
Cp4.1LG16g06840	94.1635	1.53478	0.435601	3.52337	0.000426103	0.00707953
Cp4.1LG13g05010	503.574	0.987722	0.280358	3.52307	0.000426581	0.00708231
Cp4.1LG19g06300	1253.58	0.7442	0.211316	3.52174	0.000428719	0.00711262
Cp4.1LG06g05760	410.026	0.821394	0.233271	3.5212	0.000429596	0.00712197
Cp4.1LG01g08170	1680.32	-0.545234	0.154891	-3.52012	0.000431353	0.00714589
Cp4.1LG01g23740	393.432	-1.09211	0.31036	-3.51884	0.00043344	0.00717524
Cp4.1LG14g05070	1860.28	0.698324	0.19857	3.51677	0.000436835	0.00722619
Cp4.1LG05g06680	1081.7	1.27663	0.363098	3.51593	0.000438219	0.00724382
Cp4.1LG14g06240	2388.61	0.678422	0.192984	3.51543	0.000439047	0.00725224
Cp4.1LG06g05310	942.833	0.695846	0.197975	3.51483	0.000440041	0.00726338
Cp4.1LG14g10140	1638.77	0.62881	0.178931	3.51427	0.00044097	0.00727344
Cp4.1LG20g07840	106.375	-1.18164	0.336266	-3.51399	0.000441432	0.00727579
Cp4.1LG08g11420	85.644	-1.46924	0.418228	-3.51302	0.000443049	0.00729716
Cp4.1LG13g09000	751.222	1.27705	0.363567	3.51255	0.000443827	0.00730469
Cp4.1LG07g07580	1429.43	-0.675153	0.192244	-3.51195	0.000444825	0.00731575
Cp4.1LG07g10220	1891.62	-1.36564	0.388876	-3.51176	0.000445142	0.00731575
Cp4.1LG04g14240	1779.32	0.716482	0.20407	3.51096	0.0004465	0.00733278
Cp4.1LG04g13480	143.917	1.54065	0.438853	3.51062	0.000447067	0.0073368
Cp4.1LG03g08630	536.906	0.752139	0.21426	3.5104	0.000447432	0.0073375
Cp4.1LG03g03480	76.6711	1.512	0.430796	3.50978	0.000448478	0.00734406
Cp4.1LG03g04080	347.652	0.904716	0.257764	3.50986	0.000448346	0.00734406
Cp4.1LG03g08320	2772.8	0.567834	0.161857	3.50824	0.000451074	0.00738127
Cp4.1LG08g10700	510.471	0.751888	0.214443	3.50623	0.000454501	0.007432
Cp4.1LG06g01970	18.9524	-2.66071	0.759243	-3.50443	0.000457591	0.00747716
Cp4.1LG18g04070	482.05	0.865134	0.246981	3.50284	0.000460333	0.00751656
Cp4.1LG06g09470	40.3832	1.97162	0.562901	3.5026	0.00046074	0.00751783
Cp4.1LG09g01650	195.794	-1.15785	0.330605	-3.50223	0.000461388	0.00752301
Cp4.1LG05g08080	39.0607	2.58129	0.737233	3.50133	0.000462948	0.00754304
Cp4.1LG01g14070	107.583	1.2375	0.353464	3.50106	0.000463404	0.00754507
Cp4.1LG12g06830	100.606	1.16677	0.333329	3.50035	0.000464642	0.00755982
Cp4.1LG01g20660	688.06	-0.601074	0.171768	-3.49934	0.000466407	0.00758312
Cp4.1LG02g15650	347.754	-0.75575	0.215995	-3.49892	0.000467147	0.00758565
Cp4.1LG14g05520	383.942	0.677521	0.19364	3.49887	0.00046723	0.00758565
Cp4.1LG19g10920	19.7509	-3.48786	0.997384	-3.49701	0.0004705	0.00763329
Cp4.1LG03g01340	922.355	-1.25206	0.358089	-3.49649	0.000471418	0.00764274
Cp4.1LG03g02520	72.0806	1.23059	0.352023	3.49577	0.000472692	0.00765794
Cp4.1LG12g01650	66.5875	1.94624	0.556961	3.49439	0.000475141	0.00768668
Cp4.1LG14g03440	4851.66	0.620599	0.177597	3.49443	0.000475082	0.00768668
Cp4.1LG03g13250	558.667	0.699228	0.200194	3.49275	0.000478068	0.00772854
Cp4.1LG07g01340	366.976	-0.857498	0.245521	-3.49256	0.000478412	0.00772861
Cp4.1LG03g13920	119.565	1.18795	0.340202	3.49189	0.000479622	0.00773718
Cp4.1LG05g04130	49.2944	1.45611	0.416989	3.49197	0.000479474	0.00773718
Cp4.1LG03g00080	80.224	-1.73177	0.496011	-3.49139	0.000480523	0.00774015
Cp4.1LG04g14890	3648.75	-1.02697	0.294157	-3.49122	0.000480827	0.00774015
Cp4.1LG13g11050	61.4402	-1.29358	0.370512	-3.49134	0.000480605	0.00774015
Cp4.1LG01g23140	9256.04	-0.683804	0.195959	-3.48953	0.000483869	0.00777264
Cp4.1LG06g01400	149.678	-1.04026	0.298097	-3.48967	0.00048362	0.00777264
Cp4.1LG11g03200	164.56	-1.53288	0.439249	-3.48978	0.000483417	0.00777264
Cp4.1LG09g01070	477.653	-0.635908	0.182247	-3.48926	0.000484357	0.00777498
Cp4.1LG01g19080	303.59	-0.909873	0.260876	-3.48777	0.000487075	0.00780211
Cp4.1LG06g06110	5.20897	-5.89356	1.68975	-3.48783	0.00048696	0.00780211
Cp4.1LG19g07450	564.768	0.648233	0.185849	3.48796	0.000486717	0.00780211
Cp4.1LG03g10640	39.9512	-1.73785	0.498423	-3.48671	0.000489006	0.00782754
Cp4.1LG01g09600	437.635	0.951069	0.272939	3.48454	0.000492976	0.00788553
Cp4.1LG11g10500	58.9455	-1.35686	0.389499	-3.48361	0.000494702	0.00790759
Cp4.1LG12g03520	585.788	-0.759643	0.218184	-3.48166	0.000498317	0.00795419
Cp4.1LG13g05130	849.826	-0.574953	0.16513	-3.48182	0.000498026	0.00795419
Cp4.1LG09g02140	645.509	-0.976891	0.280662	-3.48067	0.00050016	0.00797802
Cp4.1LG13g11350	784.178	0.623249	0.17909	3.48008	0.000501269	0.00799011
Cp4.1LG01g15100	1254.44	1.05972	0.304561	3.4795	0.000502352	0.00800177
Cp4.1LG10g00580	36.1323	2.04449	0.58763	3.47922	0.000502879	0.00800456
Cp4.1LG18g00740	143.344	-0.98594	0.283476	-3.47804	0.000505091	0.00803416
Cp4.1LG03g11630	135.431	-1.00974	0.290725	-3.4732	0.000514297	0.00815904
Cp4.1LG08g10790	719.251	1.054	0.303442	3.47349	0.000513737	0.00815904
Cp4.1LG11g05630	1380.53	0.667988	0.192329	3.47316	0.000514376	0.00815904
Cp4.1LG13g00730	293.188	-1.67427	0.481987	-3.47368	0.000513377	0.00815904
Cp4.1LG08g06520	68.5206	1.3563	0.390571	3.47261	0.000515424	0.00816428
Cp4.1LG20g00010	65.003	1.46829	0.422819	3.47262	0.00051541	0.00816428
Cp4.1LG02g15740	17309.2	0.582207	0.167668	3.47239	0.000515855	0.00816544
Cp4.1LG04g10590	250.739	1.57825	0.454617	3.4716	0.000517364	0.00818363
Cp4.1LG01g06340	533.053	1.32773	0.382528	3.47092	0.000518679	0.0081987
Cp4.1LG10g07340	314.82	0.853292	0.245853	3.47073	0.000519037	0.0081987
Cp4.1LG04g15950	112.179	1.29942	0.374464	3.47008	0.000520302	0.00821299
Cp4.1LG16g06080	102.719	1.39411	0.401809	3.46959	0.000521248	0.00821651
Cp4.1LG20g01750	458.156	0.618958	0.178387	3.46976	0.000520926	0.00821651
Cp4.1LG01g20700	230.554	1.0007	0.288545	3.46808	0.000524197	0.00825728
Cp4.1LG16g05630	113.361	-1.73126	0.499254	-3.46769	0.000524947	0.00826338
Cp4.1LG10g07420	548.912	-0.773861	0.223219	-3.46682	0.000526654	0.00828452
Cp4.1LG17g06010	171.766	-1.90303	0.548996	-3.46638	0.000527527	0.00829252
Cp4.1LG02g00690	225.57	-1.15774	0.334122	-3.46502	0.000530191	0.00831717
Cp4.1LG08g01340	79.0834	1.22803	0.354371	3.46537	0.000529493	0.00831717
Cp4.1LG17g04270	2977.6	0.521992	0.150642	3.46513	0.000529981	0.00831717
Cp4.1LG11g11520	49.9482	-6.23457	1.79967	-3.46429	0.000531631	0.00832828
Cp4.1LG15g09060	57.2951	1.35928	0.392359	3.46436	0.000531485	0.00832828
Cp4.1LG01g22980	1994.84	-0.600097	0.173329	-3.46218	0.000535812	0.00838799
Cp4.1LG03g09330	363.334	0.98484	0.284597	3.46047	0.000539236	0.00843579
Cp4.1LG05g07080	91.7787	-1.19101	0.344197	-3.46025	0.000539679	0.00843694
Cp4.1LG01g03870	60.1704	1.56879	0.453444	3.45971	0.000540755	0.00844795
Cp4.1LG02g01530	372.363	0.774792	0.223977	3.45925	0.000541672	0.00845452
Cp4.1LG19g04390	168.163	-0.884351	0.255657	-3.45913	0.000541919	0.00845452
Cp4.1LG15g05000	718.897	-0.686494	0.198555	-3.45745	0.000545323	0.00850182
Cp4.1LG00g05070	158.588	1.22548	0.354535	3.45657	0.000547088	0.00851679
Cp4.1LG05g07350	62.6628	-1.71743	0.496881	-3.45642	0.000547406	0.00851679
Cp4.1LG14g08830	676.405	1.36666	0.395377	3.4566	0.000547044	0.00851679
Cp4.1LG09g07680	343.799	-0.836045	0.241935	-3.45566	0.00054894	0.00853482
Cp4.1LG07g02380	350.722	-0.824711	0.238724	-3.45466	0.000550985	0.00856077
Cp4.1LG00g02900	31.2538	2.46161	0.712673	3.45405	0.000552228	0.00857423
Cp4.1LG11g07680	409.198	0.747755	0.216671	3.45111	0.000558286	0.00865647
Cp4.1LG11g09200	7564.52	-0.688398	0.199462	-3.45127	0.000557962	0.00865647
Cp4.1LG20g02370	684.218	0.937148	0.271582	3.4507	0.00055914	0.00866382
Cp4.1LG13g06050	33.5722	-2.35634	0.682997	-3.45001	0.000560569	0.00868006
Cp4.1LG01g08280	33.6469	2.12845	0.61707	3.44928	0.00056208	0.00869753
Cp4.1LG01g04750	192.138	-0.932547	0.270422	-3.44849	0.000563725	0.00869933
Cp4.1LG06g07530	36.7432	2.26919	0.658005	3.44859	0.000563512	0.00869933
Cp4.1LG12g04760	104.645	-0.991389	0.28745	-3.44891	0.000562859	0.00869933
Cp4.1LG20g06200	172.376	-0.944733	0.273948	-3.44858	0.000563535	0.00869933
Cp4.1LG11g04250	272.355	0.788482	0.228748	3.44694	0.000566964	0.00874339
Cp4.1LG15g07440	94.021	1.18226	0.343013	3.44669	0.0005675	0.00874572
Cp4.1LG10g05460	600.484	0.800985	0.232488	3.44527	0.000570489	0.00878583
Cp4.1LG20g01620	211.052	-0.807977	0.234541	-3.44492	0.000571224	0.00879121
Cp4.1LG17g02830	1463.05	-0.853519	0.247803	-3.44435	0.00057244	0.00880397
Cp4.1LG18g07870	41695.2	-1.01478	0.294641	-3.44411	0.000572932	0.00880559
Cp4.1LG01g16120	414.965	-0.725777	0.210747	-3.44383	0.000573535	0.00880891
Cp4.1LG17g06510	635.205	0.712138	0.206833	3.44305	0.000575194	0.00882844
Cp4.1LG00g13480	13.9857	2.86128	0.831139	3.44261	0.000576137	0.00883271
Cp4.1LG01g16330	282.562	-0.777456	0.225848	-3.44239	0.000576598	0.00883271
Cp4.1LG14g06970	2605.45	-0.886027	0.257389	-3.44237	0.000576637	0.00883271
Cp4.1LG05g04350	646.14	0.986139	0.286486	3.44219	0.000577028	0.00883276
Cp4.1LG03g11220	513.804	-1.03444	0.300579	-3.4415	0.000578498	0.00884931
Cp4.1LG20g07480	960.123	-1.12211	0.326078	-3.44124	0.000579054	0.00885186
Cp4.1LG13g08340	350.143	-0.825091	0.239802	-3.44072	0.000580176	0.0088593
Cp4.1LG16g05690	57.7676	-1.4412	0.418874	-3.44065	0.000580319	0.0088593
Cp4.1LG16g01660	25.8203	2.29737	0.667788	3.44027	0.000581125	0.00886566
Cp4.1LG14g03940	81.3797	-1.85722	0.539991	-3.43935	0.00058312	0.00889014
Cp4.1LG09g04910	266.042	0.780192	0.226858	3.43912	0.000583602	0.00889153
Cp4.1LG18g01460	85.7449	1.27362	0.370413	3.43839	0.000585188	0.00890974
Cp4.1LG12g02630	37.0397	2.14775	0.624808	3.43745	0.000587213	0.00893458
Cp4.1LG16g07640	6530.41	0.938549	0.273097	3.43669	0.000588864	0.00895372
Cp4.1LG09g05040	883.044	-0.713968	0.207918	-3.4339	0.000594969	0.00904052
Cp4.1LG08g09390	1419.27	0.911481	0.265568	3.4322	0.000598703	0.00908822
Cp4.1LG20g06170	708.468	-1.03825	0.30251	-3.43211	0.000598907	0.00908822
Cp4.1LG02g01920	1095.69	0.872853	0.254475	3.43002	0.000603545	0.0091429
Cp4.1LG08g12550	281.556	0.868259	0.253154	3.42976	0.000604117	0.0091429
Cp4.1LG11g07110	624.289	0.830739	0.242205	3.4299	0.000603804	0.0091429
Cp4.1LG13g09890	10192.9	-1.36662	0.39841	-3.43019	0.000603158	0.0091429
Cp4.1LG03g12350	123.65	-1.33018	0.387859	-3.42955	0.000604581	0.00914383
Cp4.1LG07g08470	1766.57	0.773062	0.225452	3.42894	0.000605937	0.00915826
Cp4.1LG00g14790	7.57221	5.32137	1.55218	3.42832	0.000607327	0.00917317
Cp4.1LG16g04880	2037.56	0.657195	0.191767	3.42704	0.000610192	0.00921034
Cp4.1LG02g02380	215.678	1.39883	0.408236	3.42652	0.000611367	0.00922196
Cp4.1LG12g10370	22.4323	-4.19331	1.22385	-3.42633	0.000611805	0.00922246
Cp4.1LG01g26250	92.8646	1.23456	0.360432	3.42523	0.000614288	0.00925376
Cp4.1LG01g20430	420.38	1.10647	0.323065	3.42493	0.000614962	0.00925778
Cp4.1LG08g13370	1632.64	0.769156	0.224601	3.42455	0.000615823	0.00926461
Cp4.1LG01g08620	31.4285	2.85535	0.833921	3.42401	0.000617043	0.00927072
Cp4.1LG18g08950	573.059	-1.02652	0.299792	-3.42409	0.000616853	0.00927072
Cp4.1LG11g07730	145.957	1.16966	0.341641	3.42364	0.000617883	0.0092744
Cp4.1LG18g06800	278.071	0.743254	0.217101	3.42354	0.000618103	0.0092744
Cp4.1LG03g12050	2293.36	0.578587	0.169053	3.42253	0.000620423	0.00929083
Cp4.1LG16g08010	43.8392	-2.366	0.691278	-3.42264	0.00062016	0.00929083
Cp4.1LG19g01500	57.327	1.37666	0.402229	3.42257	0.000620318	0.00929083
Cp4.1LG17g11380	36.9411	-1.92001	0.56111	-3.42181	0.000622054	0.00930914
Cp4.1LG08g00490	164.116	-1.01456	0.296636	-3.4202	0.000625745	0.00935822
Cp4.1LG07g05760	43.4592	-2.5636	0.749682	-3.41958	0.000627169	0.00937336
Cp4.1LG19g06350	59.4976	1.51804	0.443969	3.41925	0.000627949	0.00937885
Cp4.1LG02g03250	2304.18	0.540572	0.158146	3.41819	0.00063039	0.00940623
Cp4.1LG14g07510	1138.45	0.703179	0.205722	3.4181	0.000630608	0.00940623
Cp4.1LG12g11460	1164.13	0.53647	0.157021	3.41654	0.000634224	0.00945396
Cp4.1LG00g10740	5.2871	-5.9135	1.73138	-3.41549	0.000636678	0.00948134
Cp4.1LG01g15230	4995.17	0.554118	0.162255	3.4151	0.000637577	0.00948134
Cp4.1LG03g00210	712.033	0.652389	0.191029	3.41514	0.000637496	0.00948134
Cp4.1LG15g03940	2391.86	0.756789	0.221605	3.41504	0.000637727	0.00948134
Cp4.1LG01g03140	6206.6	-0.940474	0.275567	-3.41287	0.000642821	0.00953838
Cp4.1LG01g11810	359.632	0.794665	0.232831	3.41305	0.000642407	0.00953838
Cp4.1LG09g01640	1813.78	-0.558061	0.163507	-3.41308	0.000642336	0.00953838
Cp4.1LG06g02400	114.442	-0.925247	0.271159	-3.4122	0.000644417	0.00955584
Cp4.1LG09g05790	90.7689	-1.29917	0.381009	-3.40981	0.000650089	0.00962741
Cp4.1LG15g07720	3245.97	0.602492	0.176694	3.40981	0.000650083	0.00962741
Cp4.1LG01g25360	695.309	-0.635172	0.186358	-3.40835	0.000653579	0.00967279
Cp4.1LG05g03480	23.0931	2.20112	0.646117	3.40668	0.000657572	0.00972557
Cp4.1LG17g05920	282.46	0.779402	0.228813	3.40628	0.00065855	0.00973372
Cp4.1LG16g05110	69.0366	1.56429	0.459533	3.40408	0.000663862	0.00980586
Cp4.1LG09g00610	15.1323	2.81197	0.826429	3.40256	0.000667583	0.00985443
Cp4.1LG06g06180	340.267	1.52041	0.44699	3.40144	0.000670315	0.00988805
Cp4.1LG12g09730	464.739	-0.658734	0.193673	-3.40127	0.00067073	0.00988805
Cp4.1LG16g05470	198.388	-1.23563	0.363351	-3.40065	0.00067227	0.00990434
Cp4.1LG05g04640	1386.11	0.864305	0.254199	3.40012	0.000673572	0.00991711
Cp4.1LG09g08440	53.4014	-1.54612	0.454777	-3.39973	0.000674536	0.00992487
Cp4.1LG08g07360	212.944	-0.948979	0.279207	-3.39883	0.000676748	0.00995099
Cp4.1LG13g10930	49.4654	-1.37332	0.404124	-3.39827	0.000678124	0.00995119
Cp4.1LG17g10730	1260.2	0.880089	0.258985	3.39822	0.000678258	0.00995119
Cp4.1LG19g08140	818.405	0.635601	0.187041	3.39819	0.000678337	0.00995119
Cp4.1LG20g00750	1436.54	0.576377	0.169616	3.39812	0.00067851	0.00995119
Cp4.1LG20g08040	752.703	-0.865746	0.255007	-3.39499	0.000686316	0.0100592
Cp4.1LG06g08710	1160.94	-0.52882	0.155926	-3.39147	0.000695181	0.0101817
Cp4.1LG14g04650	62.6872	-1.32818	0.391661	-3.39114	0.000696014	0.0101817
Cp4.1LG18g00760	500.615	-0.684548	0.201857	-3.39125	0.000695739	0.0101817
Cp4.1LG08g13860	793.176	-0.900743	0.265705	-3.39002	0.000698885	0.0102171
Cp4.1LG12g10920	437.134	0.933822	0.275569	3.3887	0.000702243	0.0102596
Cp4.1LG17g08150	1207.79	0.683686	0.201857	3.38698	0.000706675	0.0103177
Cp4.1LG07g00820	225.271	-1.0869	0.320929	-3.38673	0.000707298	0.0103202
Cp4.1LG04g09210	12138.5	0.886845	0.261935	3.38574	0.000709859	0.0103509
Cp4.1LG05g15380	246.68	-0.878678	0.259661	-3.38394	0.000714538	0.0104115
Cp4.1LG13g09840	285.456	-0.930787	0.275073	-3.38379	0.00071493	0.0104115
Cp4.1LG06g04490	3073.12	2.20783	0.652752	3.38234	0.000718722	0.0104601
Cp4.1LG04g00470	1052.18	-0.544127	0.160885	-3.3821	0.000719346	0.0104625
Cp4.1LG11g11790	869.766	0.719926	0.212909	3.38138	0.000721229	0.0104832
Cp4.1LG16g05590	232.556	-1.25444	0.371067	-3.38064	0.000723178	0.0105048
Cp4.1LG00g00740	371.096	0.713559	0.211118	3.3799	0.000725126	0.0105263
Cp4.1LG01g00730	48.6694	1.50988	0.446871	3.37879	0.000728058	0.0105622
Cp4.1LG12g11150	50.6681	-1.49699	0.443091	-3.37852	0.000728782	0.0105659
Cp4.1LG04g13460	196.824	-0.929472	0.27533	-3.37585	0.00073588	0.0106621
Cp4.1LG10g01950	210.04	-0.958829	0.284083	-3.37518	0.000737683	0.0106814
Cp4.1LG02g17370	18.025	2.96963	0.879901	3.37496	0.000738263	0.010683
Cp4.1LG01g07990	564.6	-0.74634	0.221179	-3.37437	0.000739838	0.0106974
Cp4.1LG06g03420	80.5062	1.67762	0.497185	3.37424	0.0007402	0.0106974
Cp4.1LG16g04400	897.777	-0.636961	0.188787	-3.37397	0.000740932	0.0107012
Cp4.1LG11g07560	1623.98	1.19493	0.354279	3.37284	0.00074397	0.0107354
Cp4.1LG12g03450	2053.23	0.520917	0.154449	3.37274	0.000744241	0.0107354
Cp4.1LG02g09460	906.883	0.872338	0.258863	3.36989	0.000751988	0.0108384
Cp4.1LG05g11200	401.925	1.42884	0.424019	3.36976	0.000752337	0.0108384
Cp4.1LG02g16480	3374.79	0.580912	0.172447	3.36863	0.000755418	0.0108709
Cp4.1LG10g01310	62.1313	2.10294	0.624312	3.36841	0.000756023	0.0108709
Cp4.1LG19g05910	121.958	0.945053	0.28056	3.36845	0.000755909	0.0108709
Cp4.1LG14g03950	1296.09	0.638002	0.189479	3.36714	0.000759512	0.0109141
Cp4.1LG02g10640	711.338	-0.582328	0.173216	-3.36187	0.000774175	0.0110968
Cp4.1LG04g02080	2927.98	0.62134	0.184802	3.36219	0.000773281	0.0110968
Cp4.1LG11g00600	348.838	0.633631	0.188472	3.36193	0.000773997	0.0110968
Cp4.1LG17g00910	422.823	1.74482	0.518992	3.36195	0.000773948	0.0110968
Cp4.1LG15g01190	4877.18	1.31112	0.390276	3.35946	0.000780958	0.011187
Cp4.1LG04g00510	1071.38	0.780021	0.232215	3.35904	0.000782133	0.0111898
Cp4.1LG13g01610	55.2765	-1.49905	0.446269	-3.35907	0.000782057	0.0111898
Cp4.1LG15g06340	389.166	-0.673505	0.20059	-3.35762	0.000786152	0.0112402
Cp4.1LG12g01780	942.367	-0.892428	0.265962	-3.35547	0.000792306	0.0113211
Cp4.1LG03g18120	514.972	-0.6733	0.200717	-3.35447	0.000795159	0.0113517
Cp4.1LG05g06220	378.206	0.856284	0.25531	3.3539	0.000796812	0.0113517
Cp4.1LG06g01590	5134.27	-0.707806	0.211043	-3.35386	0.000796941	0.0113517
Cp4.1LG06g09000	257.111	-0.927536	0.276547	-3.35399	0.000796556	0.0113517
Cp4.1LG12g03720	48.4216	1.4462	0.431163	3.35417	0.000796034	0.0113517
Cp4.1LG05g14890	97.7464	-1.3658	0.407278	-3.35349	0.000798002	0.0113526
Cp4.1LG14g03730	112.109	1.05844	0.315608	3.35366	0.000797513	0.0113526
Cp4.1LG05g11180	413.359	1.04982	0.313135	3.35261	0.000800546	0.0113675
Cp4.1LG12g08370	123.557	-1.01264	0.302031	-3.35278	0.00080005	0.0113675
Cp4.1LG14g08960	205.973	0.832918	0.248437	3.35263	0.000800473	0.0113675
Cp4.1LG07g04270	546.316	-0.882616	0.263333	-3.35172	0.000803123	0.0113898
Cp4.1LG17g06210	613.682	-0.678187	0.202334	-3.35182	0.000802828	0.0113898
Cp4.1LG12g09750	3439.42	0.483769	0.144422	3.34969	0.000809006	0.0114661
Cp4.1LG02g10080	848.562	0.903693	0.269963	3.34747	0.000815542	0.0115444
Cp4.1LG13g06930	1821.92	0.912483	0.272584	3.34753	0.000815356	0.0115444
Cp4.1LG05g06000	550.427	-0.70932	0.211952	-3.34661	0.00081807	0.011573
Cp4.1LG05g02020	1846.8	-0.559304	0.167136	-3.3464	0.000818669	0.0115743
Cp4.1LG03g03100	484.752	-1.07227	0.320445	-3.34618	0.000819325	0.0115763
Cp4.1LG14g03930	204.46	0.798417	0.23869	3.345	0.000822839	0.0116188
Cp4.1LG12g04790	1483.94	0.824834	0.246649	3.34416	0.00082533	0.0116467
Cp4.1LG08g12390	105.462	-1.01779	0.304449	-3.34305	0.00082862	0.0116859
Cp4.1LG10g09960	72.3892	-1.34738	0.403166	-3.34199	0.000831815	0.0117237
Cp4.1LG01g23390	243.75	1.05688	0.316397	3.34036	0.00083669	0.0117851
Cp4.1LG08g01270	1222.02	0.512408	0.153418	3.33996	0.000837914	0.011795
Cp4.1LG07g02110	657.472	1.18203	0.353986	3.33919	0.000840233	0.0118204
Cp4.1LG02g13820	322.651	-1.14094	0.341815	-3.33789	0.000844157	0.0118635
Cp4.1LG18g05530	111.364	-0.995466	0.298237	-3.33783	0.000844342	0.0118635
Cp4.1LG12g06180	736.629	-0.863995	0.258967	-3.33631	0.00084897	0.0119212
Cp4.1LG11g00050	217.253	0.962407	0.288522	3.33565	0.000850999	0.0119423
Cp4.1LG00g02760	49.8871	-1.76047	0.527974	-3.33439	0.000854856	0.0119891
Cp4.1LG18g03060	173.429	0.873423	0.262038	3.33319	0.000858558	0.0120336
Cp4.1LG08g13210	129.067	-1.14693	0.344313	-3.33106	0.00086515	0.0121185
Cp4.1LG07g03050	220.124	-1.82523	0.547981	-3.33083	0.000865872	0.0121211
Cp4.1LG14g02500	28.2007	-2.69477	0.80908	-3.33066	0.000866416	0.0121213
Cp4.1LG05g11970	113.153	1.31992	0.396484	3.32906	0.000871405	0.0121836
Cp4.1LG01g23520	91.2878	-1.37462	0.413192	-3.32683	0.00087841	0.012274
Cp4.1LG12g09840	851.261	0.679239	0.204214	3.32611	0.000880685	0.0122907
Cp4.1LG16g07940	428.362	-0.819936	0.246507	-3.32622	0.000880336	0.0122907
Cp4.1LG01g02670	2185.89	0.60381	0.181593	3.32508	0.000883929	0.0123209
Cp4.1LG08g05990	438.425	0.697649	0.209806	3.32521	0.000883522	0.0123209
Cp4.1LG12g10530	707.01	-0.73749	0.221817	-3.32477	0.000884923	0.0123272
Cp4.1LG05g02090	1335.76	-0.746537	0.224561	-3.32443	0.000886002	0.0123306
Cp4.1LG05g02460	861.828	0.706236	0.212443	3.32435	0.000886254	0.0123306
Cp4.1LG08g04610	84.0846	-1.07807	0.324361	-3.32367	0.000888414	0.0123531
Cp4.1LG00g02620	130.25	1.03057	0.310147	3.32285	0.00089102	0.0123596
Cp4.1LG01g05710	245.283	0.710095	0.213692	3.32298	0.000890607	0.0123596
Cp4.1LG02g09090	306.63	-0.968554	0.291444	-3.32329	0.000889615	0.0123596
Cp4.1LG07g01520	1300.27	0.803309	0.241754	3.32284	0.000891053	0.0123596
Cp4.1LG02g03990	422.66	0.942542	0.283688	3.32246	0.000892263	0.0123689
Cp4.1LG01g16350	99.0586	-1.49712	0.450845	-3.32071	0.000897903	0.0124395
Cp4.1LG08g02660	325.054	-0.705967	0.212609	-3.3205	0.000898568	0.0124411
Cp4.1LG20g00740	540.753	0.913928	0.275271	3.32011	0.000899824	0.0124509
Cp4.1LG09g07430	525.397	0.804086	0.242243	3.31934	0.000902315	0.0124778
Cp4.1LG01g03090	717.328	0.563424	0.169776	3.31863	0.000904603	0.0124867
Cp4.1LG10g04030	6216.91	0.566298	0.170636	3.31875	0.000904216	0.0124867
Cp4.1LG18g06000	7193.03	-0.52677	0.158716	-3.31895	0.000903568	0.0124867
Cp4.1LG18g03480	34.247	-1.74728	0.526535	-3.31845	0.000905178	0.0124871
Cp4.1LG04g08090	116.051	1.07016	0.32257	3.31762	0.000907894	0.0125125
Cp4.1LG09g09760	657.624	0.646025	0.19473	3.31755	0.000908121	0.0125125
Cp4.1LG02g10690	764.207	-0.51803	0.156172	-3.31705	0.000909725	0.012527
Cp4.1LG03g02090	707.829	0.918013	0.276794	3.31659	0.000911225	0.0125325
Cp4.1LG08g06620	347.107	0.707406	0.213289	3.31665	0.000911043	0.0125325
Cp4.1LG02g05380	1658.9	0.789485	0.238266	3.31347	0.000921474	0.0126582
Cp4.1LG10g12020	14.5143	-2.88821	0.871644	-3.31351	0.000921316	0.0126582
Cp4.1LG10g01900	74.8386	-1.09962	0.331958	-3.31254	0.000924533	0.0126925
Cp4.1LG01g18790	552.864	0.718842	0.217035	3.31211	0.000925964	0.0127045
Cp4.1LG05g11560	63.5546	-1.53217	0.462869	-3.31016	0.000932413	0.0127853
Cp4.1LG01g20180	66.5687	-1.88265	0.568932	-3.3091	0.000935968	0.012803
Cp4.1LG02g00810	289.289	0.930883	0.28129	3.30933	0.000935185	0.012803
Cp4.1LG04g10440	398.128	-0.613254	0.185325	-3.30908	0.000936042	0.012803
Cp4.1LG10g00730	222.562	-0.863389	0.260927	-3.30893	0.000936518	0.012803
Cp4.1LG16g03880	39.9076	1.68886	0.510392	3.30895	0.00093647	0.012803
Cp4.1LG08g13730	743.269	-0.883475	0.267055	-3.30822	0.000938923	0.0128205
Cp4.1LG11g04920	63.4086	-1.74887	0.528624	-3.30834	0.000938494	0.0128205
Cp4.1LG11g04140	163.978	-0.891687	0.269597	-3.30748	0.000941379	0.0128463
Cp4.1LG15g01150	743.087	-0.548887	0.165968	-3.30719	0.000942369	0.0128521
Cp4.1LG03g04030	207.121	1.15209	0.348423	3.30658	0.000944412	0.0128723
Cp4.1LG09g03010	1091.21	0.691669	0.209225	3.30585	0.000946877	0.0128981
Cp4.1LG03g14400	984.106	-0.673607	0.203828	-3.30478	0.000950517	0.01294
Cp4.1LG13g05190	1060.03	0.63901	0.193393	3.30421	0.000952456	0.0129586
Cp4.1LG10g08160	377.107	-1.00438	0.304087	-3.30294	0.000956786	0.0130036
Cp4.1LG13g05880	343.701	-1.0575	0.320174	-3.3029	0.000956903	0.0130036
Cp4.1LG02g10120	1702.77	0.679213	0.205657	3.30265	0.000957742	0.0130072
Cp4.1LG13g06630	743.42	1.0835	0.328128	3.30205	0.000959795	0.0130273
Cp4.1LG08g02770	111.993	-1.53109	0.463743	-3.30159	0.000961372	0.013041
Cp4.1LG02g00450	16.4043	-2.4521	0.7431	-3.29982	0.000967468	0.0131158
Cp4.1LG00g15780	74.8071	-1.80738	0.54788	-3.29885	0.000970801	0.0131424
Cp4.1LG02g07640	378.537	0.817031	0.24766	3.29901	0.000970278	0.0131424
Cp4.1LG17g10300	10758.3	0.603727	0.183017	3.29875	0.000971157	0.0131424
Cp4.1LG01g03450	144.521	1.39859	0.42404	3.29825	0.000972901	0.0131503
Cp4.1LG05g07760	2615.34	-1.01984	0.309194	-3.29838	0.000972435	0.0131503
Cp4.1LG05g06210	516.043	0.675176	0.204725	3.29797	0.000973868	0.0131556
Cp4.1LG10g00440	487.742	0.581141	0.176266	3.29696	0.00097739	0.0131954
Cp4.1LG10g05840	61128.5	-1.00591	0.305204	-3.29587	0.000981186	0.0132387
Cp4.1LG08g11960	1127.48	-0.734504	0.222906	-3.29513	0.000983774	0.0132658
Cp4.1LG14g00260	439.544	0.586615	0.178081	3.29408	0.000987437	0.0133073
Cp4.1LG18g04390	2007.2	-0.62955	0.191262	-3.29156	0.000996338	0.0134193
Cp4.1LG04g12670	3925.3	0.618494	0.188	3.28986	0.00100236	0.0134253
Cp4.1LG07g07620	46.2557	2.50723	0.761802	3.29118	0.000997676	0.0134253
Cp4.1LG08g03560	562.329	1.32268	0.401959	3.29059	0.000999782	0.0134253
Cp4.1LG08g05000	895.943	0.54256	0.164921	3.28982	0.00100252	0.0134253
Cp4.1LG11g02720	75.2218	-1.43304	0.435448	-3.29096	0.000998457	0.0134253
Cp4.1LG12g02930	511.597	-0.741069	0.2252	-3.29072	0.000999306	0.0134253
Cp4.1LG13g06330	2491.07	0.721653	0.219333	3.29021	0.00100112	0.0134253
Cp4.1LG14g08820	70.6675	-1.38275	0.420316	-3.28977	0.00100268	0.0134253
Cp4.1LG18g04450	19.6934	2.42102	0.735677	3.29087	0.000998794	0.0134253
Cp4.1LG20g06250	80.4138	1.13109	0.343751	3.29043	0.00100034	0.0134253
Cp4.1LG05g06020	1013.25	-0.64201	0.195179	-3.28934	0.00100424	0.0134383
Cp4.1LG00g10270	764.693	0.983734	0.299121	3.28875	0.00100632	0.0134582
Cp4.1LG08g05890	183.345	-0.800787	0.243516	-3.28844	0.00100745	0.0134653
Cp4.1LG16g08660	8.77233	3.55468	1.08163	3.28642	0.00101469	0.0135542
Cp4.1LG12g03030	681.521	0.618045	0.188077	3.28614	0.00101571	0.0135599
Cp4.1LG03g04650	6234.52	0.615802	0.187448	3.28519	0.00101913	0.0135771
Cp4.1LG09g07420	617.632	-1.36745	0.416276	-3.28496	0.00101998	0.0135771
Cp4.1LG12g04780	222.222	-0.748652	0.227868	-3.28546	0.00101815	0.0135771
Cp4.1LG16g07840	173.828	-1.12194	0.341517	-3.28518	0.00101918	0.0135771
Cp4.1LG19g06040	66673.3	-0.762647	0.232162	-3.28498	0.0010199	0.0135771
Cp4.1LG20g01140	42.92	-1.87381	0.570455	-3.28477	0.00102066	0.0135782
Cp4.1LG02g03310	86.4315	1.30794	0.398209	3.28456	0.00102143	0.0135805
Cp4.1LG07g02140	157.443	-1.29675	0.394871	-3.28397	0.00102354	0.0135927
Cp4.1LG14g07170	186.393	-0.78962	0.24044	-3.28407	0.00102321	0.0135927
Cp4.1LG11g03590	245.937	-0.897472	0.273382	-3.28285	0.00102763	0.013639
Cp4.1LG07g07320	1167.14	-1.36558	0.416076	-3.28204	0.00103059	0.0136703
Cp4.1LG11g03240	48.6076	1.66567	0.508072	3.27842	0.00104389	0.0138387
Cp4.1LG03g09280	1162	-0.670615	0.204595	-3.27777	0.00104629	0.0138544
Cp4.1LG05g04330	6068.59	0.687108	0.209624	3.27781	0.00104617	0.0138544
Cp4.1LG08g09090	274.844	-1.19985	0.366094	-3.27742	0.00104759	0.0138636
Cp4.1LG03g18040	1927.63	-0.465811	0.142166	-3.27653	0.00105092	0.0138995
Cp4.1LG14g07670	1851.18	-0.772629	0.235928	-3.27485	0.00105718	0.0139742
Cp4.1LG07g10680	332.13	0.915171	0.27954	3.27385	0.00106092	0.0140155
Cp4.1LG03g06180	14760.6	0.639011	0.195275	3.27236	0.00106654	0.0140733
Cp4.1LG15g05640	221.397	-1.47776	0.451566	-3.27252	0.00106594	0.0140733
Cp4.1LG10g01630	2954.51	0.672748	0.205723	3.27016	0.00107487	0.014175
Cp4.1LG03g14350	178.636	1.48957	0.455573	3.26966	0.00107676	0.0141917
Cp4.1LG04g15180	275.506	0.694723	0.212505	3.2692	0.00107851	0.0142009
Cp4.1LG08g01300	1481.05	0.587292	0.179646	3.26915	0.0010787	0.0142009
Cp4.1LG08g05370	2340.39	0.725278	0.221869	3.26895	0.00107949	0.0142031
Cp4.1LG17g04690	379.751	-0.875583	0.267945	-3.26777	0.00108397	0.0142538
Cp4.1LG18g01680	1847.37	-0.63927	0.195646	-3.26749	0.00108507	0.0142601
Cp4.1LG01g00610	1275.63	0.66652	0.204011	3.26708	0.00108661	0.0142638
Cp4.1LG13g06140	248.496	-0.747376	0.228752	-3.26718	0.00108623	0.0142638
Cp4.1LG13g06000	77.941	-1.10888	0.339543	-3.26581	0.00109151	0.0143198
Cp4.1LG08g03980	1734.29	0.525003	0.160917	3.26258	0.00110404	0.0144758
Cp4.1LG16g00540	5.16675	-5.8795	1.80232	-3.26218	0.00110558	0.0144878
Cp4.1LG00g07340	171.185	-3.73033	1.1436	-3.26192	0.0011066	0.0144928
Cp4.1LG04g15710	38.5841	-1.4859	0.455623	-3.26126	0.0011092	0.0145184
Cp4.1LG09g01420	379.491	-0.847473	0.2599	-3.26077	0.0011111	0.014535
Cp4.1LG19g05530	613.408	-0.914776	0.280579	-3.26031	0.00111289	0.0145501
Cp4.1LG04g04530	621.3	-0.673159	0.206536	-3.25929	0.00111693	0.0145609
Cp4.1LG05g03430	267.776	1.60002	0.490909	3.2593	0.00111688	0.0145609
Cp4.1LG05g10770	78.9192	-1.16943	0.358815	-3.25913	0.00111756	0.0145609
Cp4.1LG14g06010	29.179	1.74125	0.534265	3.25915	0.00111748	0.0145609
Cp4.1LG14g08630	1987.37	0.489735	0.150254	3.25939	0.00111652	0.0145609
Cp4.1LG15g00150	4380.02	0.520648	0.159743	3.25929	0.00111692	0.0145609
Cp4.1LG01g14720	1001.57	-0.574622	0.17633	-3.25879	0.00111888	0.0145697
Cp4.1LG11g09390	21.2546	-2.89561	0.888615	-3.25857	0.00111975	0.0145727
Cp4.1LG15g02530	437.369	0.712563	0.218726	3.25778	0.00112286	0.0146048
Cp4.1LG04g07240	2711.34	0.698161	0.214373	3.25676	0.00112692	0.014641
Cp4.1LG08g09950	2897.31	0.458688	0.140842	3.25676	0.00112692	0.014641
Cp4.1LG04g06800	1765.02	0.944983	0.290281	3.25541	0.00113228	0.0147022
Cp4.1LG03g12610	1285.52	0.551713	0.1695	3.25495	0.00113414	0.014716
Cp4.1LG13g05220	61.1632	-1.40713	0.432321	-3.25482	0.00113464	0.014716
Cp4.1LG16g08320	469.915	-0.652687	0.200599	-3.25369	0.00113916	0.0147663
Cp4.1LG12g00800	732.371	1.08422	0.333378	3.25222	0.00114506	0.0148343
Cp4.1LG08g11350	240.121	0.75364	0.231757	3.25186	0.00114653	0.0148448
Cp4.1LG16g03550	485.535	-1.01366	0.31175	-3.25152	0.00114789	0.0148541
Cp4.1LG19g11910	154.839	-0.870638	0.267829	-3.25073	0.0011511	0.0148872
Cp4.1LG15g05940	350.95	1.17042	0.360132	3.24997	0.00115418	0.0149185
Cp4.1LG13g10410	1271.79	0.548103	0.168695	3.24908	0.00115779	0.0149566
Cp4.1LG01g25940	39.6945	3.08953	0.950944	3.24891	0.00115849	0.0149572
Cp4.1LG06g03130	285.908	0.689976	0.212453	3.24766	0.00116359	0.0150145
Cp4.1LG18g04090	1201.83	0.64852	0.199704	3.24741	0.00116459	0.0150189
Cp4.1LG01g23460	883.962	0.946061	0.291375	3.24689	0.00116675	0.0150382
Cp4.1LG16g06290	703.108	0.606874	0.187112	3.24337	0.00118126	0.0152166
Cp4.1LG14g02690	813.051	-0.876117	0.270222	-3.24221	0.00118607	0.01527
Cp4.1LG14g06160	797.442	-0.552851	0.170633	-3.24	0.00119531	0.0153803
Cp4.1LG16g06590	1734.91	0.588704	0.181709	3.23983	0.00119603	0.0153808
Cp4.1LG12g02190	1586.48	0.817062	0.252214	3.23956	0.00119713	0.0153862
Cp4.1LG06g10270	185.754	-1.51703	0.468426	-3.23856	0.00120135	0.0154317
Cp4.1LG10g01320	33.4762	-1.96061	0.605875	-3.23601	0.00121215	0.0155618
Cp4.1LG17g05960	768.845	0.641284	0.198232	3.23502	0.00121635	0.0156069
Cp4.1LG05g13160	2733.94	0.792242	0.244944	3.23438	0.00121907	0.015633
Cp4.1LG11g01240	128.039	0.86337	0.267142	3.23187	0.00122982	0.0157619
Cp4.1LG05g03850	346.857	0.72346	0.223869	3.23163	0.00123088	0.0157667
Cp4.1LG05g00320	320.154	-0.699742	0.216561	-3.23115	0.00123293	0.015784
Cp4.1LG16g06300	8245.61	0.603048	0.186661	3.23071	0.00123481	0.0157992
Cp4.1LG04g15030	38.601	1.90984	0.591258	3.23013	0.00123736	0.015814
Cp4.1LG08g06230	207.744	-0.696103	0.215493	-3.23027	0.00123672	0.015814
Cp4.1LG02g15510	141.913	-1.88748	0.584479	-3.22934	0.00124078	0.0158385
Cp4.1LG06g09220	32.8325	-1.85394	0.574117	-3.2292	0.00124136	0.0158385
Cp4.1LG09g03740	658.246	0.895769	0.277384	3.22934	0.00124075	0.0158385
Cp4.1LG03g16210	45.9546	1.92171	0.595223	3.22856	0.00124414	0.0158651
Cp4.1LG02g00440	200.394	-0.971541	0.30111	-3.22653	0.00125299	0.015969
Cp4.1LG08g09770	1082.83	-0.742137	0.230023	-3.22636	0.00125375	0.0159697
Cp4.1LG13g03110	474.46	1.4064	0.436033	3.22544	0.0012578	0.0160034
Cp4.1LG14g09830	1809.46	0.564426	0.174989	3.2255	0.00125753	0.0160034
Cp4.1LG18g06100	1172.16	0.529889	0.164327	3.2246	0.0012615	0.0160415
Cp4.1LG08g11250	168.324	1.12186	0.34798	3.22392	0.00126449	0.0160705
Cp4.1LG15g05610	579.859	0.630963	0.195737	3.22352	0.00126626	0.016084
Cp4.1LG12g08760	1421.6	0.482907	0.149822	3.2232	0.00126768	0.016093
Cp4.1LG02g08020	6801.33	0.836052	0.259472	3.22213	0.00127242	0.0161443
Cp4.1LG14g06850	738.95	-1.07416	0.33342	-3.22166	0.00127452	0.0161619
Cp4.1LG03g18020	445.553	-0.699088	0.217078	-3.22045	0.00127991	0.0162212
Cp4.1LG18g04890	269.25	0.921105	0.286106	3.21945	0.00128436	0.0162686
Cp4.1LG12g09340	240.271	-1.20022	0.37288	-3.21879	0.00128733	0.0162971
Cp4.1LG18g04030	113.466	1.08991	0.33864	3.21848	0.00128871	0.0163055
Cp4.1LG03g17190	1085.23	0.599168	0.186183	3.21817	0.00129012	0.0163143
Cp4.1LG01g12990	1469.66	0.759747	0.236102	3.21788	0.00129142	0.0163216
Cp4.1LG08g11580	335.643	-0.73897	0.229667	-3.21757	0.00129282	0.0163303
Cp4.1LG05g15520	1136.49	0.540867	0.168123	3.21709	0.00129496	0.0163483
Cp4.1LG14g03360	94.9081	-0.99277	0.308645	-3.21655	0.00129743	0.0163704
Cp4.1LG09g05740	65.1541	-1.27776	0.397316	-3.21599	0.00129995	0.016393
Cp4.1LG05g00250	11.3766	3.09894	0.963768	3.21544	0.00130246	0.0164083
Cp4.1LG13g03480	31.0963	2.09451	0.651397	3.21541	0.0013026	0.0164083
Cp4.1LG08g10480	1137.14	0.505662	0.157292	3.21481	0.00130533	0.0164336
Cp4.1LG06g07940	828.884	-0.965106	0.300447	-3.21224	0.00131706	0.0165629
Cp4.1LG08g13410	2275.85	-0.588928	0.183339	-3.21224	0.00131702	0.0165629
Cp4.1LG13g09870	4561.39	-0.522081	0.162542	-3.21198	0.00131825	0.0165688
Cp4.1LG16g02140	287.784	1.05105	0.32726	3.21168	0.00131959	0.0165764
Cp4.1LG03g05880	661.31	0.589083	0.183435	3.21139	0.00132093	0.0165841
Cp4.1LG05g14980	153.899	1.01197	0.315254	3.21001	0.0013273	0.0166379
Cp4.1LG13g03580	193.378	1.17887	0.367252	3.20999	0.00132741	0.0166379
Cp4.1LG20g03750	87.1983	-1.13104	0.352349	-3.21	0.00132735	0.0166379
Cp4.1LG01g12670	155.235	-1.13537	0.354014	-3.20713	0.00134065	0.0167947
Cp4.1LG10g01420	266.667	0.860851	0.268433	3.20695	0.0013415	0.0167961
Cp4.1LG19g01190	517.027	-0.732193	0.228342	-3.20656	0.00134335	0.0168099
Cp4.1LG15g03690	523.496	0.698433	0.217855	3.20595	0.00134617	0.0168359
Cp4.1LG20g07490	474.443	-0.972916	0.303515	-3.20549	0.00134831	0.0168535
Cp4.1LG03g15480	154.824	0.799967	0.249583	3.20521	0.00134965	0.016861
Cp4.1LG11g04940	126.758	-0.928353	0.289665	-3.20491	0.00135103	0.0168689
Cp4.1LG03g17370	169.942	-0.971008	0.303024	-3.20439	0.00135348	0.0168812
Cp4.1LG16g08910	437.761	0.970721	0.302935	3.20439	0.00135349	0.0168812
Cp4.1LG15g07940	69.1726	-1.44482	0.450927	-3.20412	0.00135477	0.0168879
Cp4.1LG04g00950	260.969	-0.903228	0.282046	-3.20242	0.00136279	0.0169692
Cp4.1LG05g05870	864.955	0.529043	0.165197	3.2025	0.00136242	0.0169692
Cp4.1LG01g12950	91.2434	-0.987926	0.308533	-3.20201	0.0013647	0.0169838
Cp4.1LG01g12400	272.282	-0.888331	0.277473	-3.2015	0.00136713	0.0170047
Cp4.1LG05g11540	836.027	0.838687	0.261995	3.20116	0.00136876	0.0170157
Cp4.1LG06g09700	39.5823	-1.75546	0.54855	-3.20018	0.00137342	0.0170642
Cp4.1LG17g06390	118.747	-1.24789	0.390032	-3.19947	0.00137682	0.0170972
Cp4.1LG12g11100	903.89	-0.665063	0.207925	-3.19857	0.00138111	0.0171411
Cp4.1LG03g13090	262.336	-1.59853	0.499935	-3.19748	0.00138632	0.0171964
Cp4.1LG13g02090	20168.2	0.468807	0.146652	3.19673	0.00138994	0.0172319
Cp4.1LG04g06340	924.876	0.492347	0.154039	3.19625	0.00139225	0.0172435
Cp4.1LG05g09930	298.62	-0.69504	0.217456	-3.19622	0.00139239	0.0172435
Cp4.1LG15g04430	536.297	0.679967	0.212769	3.1958	0.00139445	0.0172597
Cp4.1LG17g03630	851.515	0.661649	0.207066	3.19535	0.0013966	0.0172674
Cp4.1LG19g05800	3711.77	-0.677139	0.211904	-3.19549	0.00139592	0.0172674
Cp4.1LG02g00380	13957	0.695285	0.217661	3.19434	0.00140149	0.0173185
Cp4.1LG04g06090	388.371	-0.944978	0.29603	-3.19217	0.00141208	0.0174346
Cp4.1LG18g09370	91.4404	1.09082	0.341725	3.1921	0.00141241	0.0174346
Cp4.1LG01g17220	213.947	0.840482	0.263412	3.19076	0.001419	0.0175064
Cp4.1LG14g01090	209.887	-0.782743	0.245443	-3.18911	0.00142714	0.0175972
Cp4.1LG20g01070	667.301	0.882813	0.276983	3.18725	0.00143633	0.017701
Cp4.1LG20g04030	2661.33	-0.781113	0.245138	-3.18642	0.00144044	0.017742
Cp4.1LG05g09100	308.69	0.772959	0.242606	3.18606	0.00144223	0.0177544
Cp4.1LG02g08080	178.267	1.18906	0.373251	3.18568	0.00144413	0.0177644
Cp4.1LG10g09920	504.653	0.817201	0.25653	3.18559	0.00144459	0.0177644
Cp4.1LG12g01090	287.273	1.40387	0.440715	3.18542	0.00144542	0.0177649
Cp4.1LG08g02100	17739.5	0.761246	0.239021	3.18485	0.00144831	0.0177909
Cp4.1LG03g11980	63.4781	-1.28025	0.402071	-3.18415	0.00145182	0.0178243
Cp4.1LG01g20280	300.463	1.02998	0.323497	3.18391	0.00145301	0.0178293
Cp4.1LG03g01910	515.658	1.30919	0.411238	3.18353	0.00145494	0.0178433
Cp4.1LG17g08770	102.009	-0.981431	0.308302	-3.18334	0.00145585	0.017845
Cp4.1LG00g06030	15.9951	3.90852	1.22805	3.18271	0.00145904	0.0178744
Cp4.1LG10g05860	1646.44	0.660326	0.207556	3.18144	0.00146547	0.0179435
Cp4.1LG07g06020	354.055	0.861745	0.270963	3.1803	0.00147121	0.0179944
Cp4.1LG15g07520	80.3184	1.71471	0.539163	3.18032	0.00147111	0.0179944
Cp4.1LG00g14490	552.084	-1.47745	0.464637	-3.17979	0.0014738	0.0180068
Cp4.1LG06g04770	268.591	-0.914611	0.287632	-3.17979	0.0014738	0.0180068
Cp4.1LG03g09920	97.8232	2.04444	0.643104	3.17903	0.0014777	0.0180447
Cp4.1LG14g02790	87.582	-1.17252	0.368849	-3.17886	0.00147855	0.0180454
Cp4.1LG19g05820	4887.85	0.594116	0.18693	3.17829	0.00148148	0.0180715
Cp4.1LG07g01160	226.129	1.34409	0.423003	3.1775	0.0014855	0.0181108
Cp4.1LG20g02490	882.359	-0.532846	0.167707	-3.17724	0.00148683	0.0181174
Cp4.1LG04g13880	169.768	-0.832351	0.262005	-3.17686	0.00148881	0.0181318
Cp4.1LG07g03410	1652.25	-0.503053	0.158369	-3.17647	0.00149078	0.018146
Cp4.1LG11g07950	624.106	2.39755	0.754897	3.17599	0.00149324	0.0181566
Cp4.1LG16g03640	100.98	1.95926	0.616889	3.17604	0.00149303	0.0181566
Cp4.1LG12g10090	151.125	-0.915843	0.288426	-3.17532	0.00149672	0.0181795
Cp4.1LG20g03140	25.3884	3.29533	1.03778	3.17537	0.00149643	0.0181795
Cp4.1LG12g10180	19.6978	-2.05633	0.64775	-3.17457	0.00150059	0.0182167
Cp4.1LG01g01980	1004.67	0.608828	0.191838	3.17365	0.00150534	0.0182646
Cp4.1LG13g07510	94.1827	-1.41716	0.446641	-3.17293	0.00150911	0.0183006
Cp4.1LG07g01100	6.02645	4.98505	1.5718	3.17156	0.00151622	0.0183771
Cp4.1LG01g21820	574.623	-0.678267	0.213982	-3.16974	0.00152574	0.0184827
Cp4.1LG13g05960	149.283	-1.06741	0.336773	-3.16951	0.00152695	0.0184874
Cp4.1LG01g14410	1303.61	-0.602036	0.189988	-3.16882	0.00153061	0.018522
Cp4.1LG10g03190	6.03841	-5.10807	1.6125	-3.1678	0.00153595	0.0185767
Cp4.1LG15g04610	486.118	-0.91478	0.288794	-3.16759	0.00153708	0.0185805
Cp4.1LG03g09690	976.87	-0.556589	0.175771	-3.16657	0.0015425	0.0186361
Cp4.1LG07g03960	774.364	0.792678	0.250364	3.16611	0.00154494	0.0186556
Cp4.1LG19g08170	34.3192	2.21915	0.701024	3.16558	0.00154773	0.0186795
Cp4.1LG12g09480	1199.29	-0.519008	0.163971	-3.16525	0.0015495	0.0186909
Cp4.1LG10g02720	742.145	0.661972	0.209169	3.16477	0.00155206	0.0187118
Cp4.1LG08g04080	433.133	0.933375	0.294992	3.16407	0.00155577	0.0187467
Cp4.1LG19g02890	11310.3	-0.442479	0.139915	-3.16247	0.00156435	0.0188401
Cp4.1LG12g09390	737.999	-2.51107	0.794512	-3.16051	0.00157491	0.0189573
Cp4.1LG01g22550	455.753	1.02225	0.323469	3.16028	0.00157617	0.0189623
Cp4.1LG08g01210	1224.79	-0.552032	0.174747	-3.15904	0.00158289	0.0189978
Cp4.1LG11g08320	314.724	-0.949587	0.300591	-3.15906	0.00158278	0.0189978
Cp4.1LG14g03310	155.097	-0.872876	0.276285	-3.15933	0.00158135	0.0189978
Cp4.1LG16g04770	127.912	-1.0575	0.334751	-3.15907	0.00158275	0.0189978
Cp4.1LG20g08160	265.97	-1.13752	0.360091	-3.15897	0.00158329	0.0189978
Cp4.1LG04g08240	71.3432	-1.5509	0.491058	-3.15828	0.00158701	0.0190324
Cp4.1LG13g04320	2033.29	0.553295	0.17524	3.15736	0.00159204	0.0190827
Cp4.1LG15g04710	22.3877	2.79139	0.884365	3.15638	0.00159742	0.0191371
Cp4.1LG03g11550	130.977	-0.966717	0.306386	-3.15522	0.00160375	0.0191928
Cp4.1LG17g00120	3665.44	-0.543754	0.172332	-3.15528	0.00160344	0.0191928
Cp4.1LG02g02300	131.822	1.16441	0.369088	3.15483	0.00160594	0.0192089
Cp4.1LG05g15220	34.6686	1.90672	0.604683	3.15326	0.0016146	0.0193023
Cp4.1LG01g20580	628.318	-0.578819	0.18361	-3.15244	0.00161911	0.019346
Cp4.1LG03g08760	3867.26	0.511778	0.162427	3.15082	0.00162814	0.0194437
Cp4.1LG01g14830	2263.17	-1.19142	0.378189	-3.15033	0.00163085	0.0194658
Cp4.1LG01g05630	80.915	1.19091	0.378099	3.14974	0.00163417	0.0194953
Cp4.1LG12g03710	110.555	-0.957658	0.304091	-3.14925	0.00163692	0.0195179
Cp4.1LG09g09870	142.3	-0.968436	0.307605	-3.14831	0.00164215	0.0195699
Cp4.1LG02g08660	2606.52	0.750302	0.2384	3.14724	0.00164822	0.0196321
Cp4.1LG02g08300	14150.5	0.540573	0.171823	3.1461	0.00165462	0.019698
Cp4.1LG01g01180	1207.81	-0.466403	0.148276	-3.1455	0.00165802	0.0197281
Cp4.1LG02g06790	128.278	-1.62489	0.516735	-3.14454	0.00166349	0.0197828
Cp4.1LG06g00040	3038.66	0.673455	0.214259	3.14318	0.00167123	0.0198646
Cp4.1LG00g02540	70.9148	1.83794	0.584868	3.14248	0.0016752	0.0199014
Cp4.1LG01g06900	11.5393	5.94178	1.89112	3.14193	0.00167835	0.0199284
Cp4.1LG02g08580	844.574	0.977995	0.311309	3.14156	0.00168053	0.019935
Cp4.1LG06g08660	134.397	-1.0043	0.319683	-3.14153	0.00168066	0.019935
Cp4.1LG18g09230	132.111	-0.845291	0.269109	-3.14108	0.00168327	0.0199555
Cp4.1LG10g09560	671.165	-0.573915	0.182765	-3.14018	0.00168847	0.0200067
Cp4.1LG01g12440	144.712	-1.00731	0.320842	-3.13957	0.00169196	0.0200272
Cp4.1LG08g06000	94.8853	0.999448	0.318327	3.13969	0.00169126	0.0200272
Cp4.1LG04g09010	198.802	-1.38404	0.4409	-3.13911	0.00169459	0.020048
Cp4.1LG11g04130	846.024	-0.581929	0.185414	-3.13853	0.00169795	0.0200772
Cp4.1LG10g02200	588.283	-0.814937	0.25968	-3.13824	0.00169966	0.020087
Cp4.1LG03g15500	1370.91	0.54016	0.172153	3.13767	0.00170294	0.0201153
Cp4.1LG00g12150	912.908	-0.703022	0.224156	-3.1363	0.00171092	0.0201991
Cp4.1LG01g09580	352.739	0.866883	0.276446	3.13581	0.00171378	0.0202119
Cp4.1LG01g26150	1113.57	0.48993	0.156232	3.13592	0.00171315	0.0202119
Cp4.1LG00g15890	48.7878	1.38837	0.443059	3.1336	0.00172674	0.0203477
Cp4.1LG19g01860	2375.71	0.700032	0.223399	3.13355	0.00172707	0.0203477
Cp4.1LG08g06530	1448.8	-0.540866	0.172803	-3.12996	0.0017483	0.0205871
Cp4.1LG15g02680	347.779	0.789478	0.252254	3.1297	0.00174987	0.0205949
Cp4.1LG14g00250	180.708	-0.824689	0.263609	-3.12846	0.00175728	0.0206714
Cp4.1LG10g09740	1075.01	-0.511643	0.163611	-3.12719	0.00176488	0.0207501
Cp4.1LG11g04730	202.968	1.04645	0.334686	3.12665	0.00176811	0.0207774
Cp4.1LG07g02360	491.481	0.742479	0.237513	3.12606	0.00177166	0.0208084
Cp4.1LG13g11380	626.271	1.11244	0.355919	3.12555	0.00177473	0.0208336
Cp4.1LG02g09950	1359.33	0.529706	0.169493	3.12524	0.00177659	0.0208366
Cp4.1LG12g09670	508.3	-0.929028	0.29727	-3.1252	0.00177681	0.0208366
Cp4.1LG03g04320	45.4298	-2.3148	0.741006	-3.12386	0.00178498	0.0209001
Cp4.1LG10g06410	53.7255	1.29731	0.415285	3.12391	0.00178464	0.0209001
Cp4.1LG14g09610	294.662	-0.828615	0.265248	-3.12392	0.00178459	0.0209001
Cp4.1LG03g12220	165.465	0.997981	0.319635	3.12225	0.00179476	0.0210032
Cp4.1LG08g06430	1726	0.608695	0.194963	3.1221	0.00179564	0.0210032
Cp4.1LG12g06590	81.2282	-1.16785	0.374157	-3.12128	0.00180066	0.0210512
Cp4.1LG13g11430	352.92	-0.616253	0.197454	-3.121	0.00180238	0.0210605
Cp4.1LG10g09790	37.6416	-1.68779	0.540851	-3.12062	0.00180473	0.0210771
Cp4.1LG01g08180	125.517	-0.932244	0.298765	-3.12033	0.00180651	0.0210871
Cp4.1LG02g07360	673.336	0.578976	0.185573	3.11993	0.00180896	0.0211049
Cp4.1LG00g04260	19.0631	2.20706	0.70773	3.1185	0.00181775	0.0211893
Cp4.1LG05g13220	1389.73	0.823102	0.263946	3.11845	0.00181806	0.0211893
Cp4.1LG04g16060	424.977	-0.644642	0.206787	-3.11741	0.00182445	0.0212529
Cp4.1LG08g09470	1174.82	0.671345	0.21543	3.11631	0.00183132	0.021322
Cp4.1LG03g00150	2028.46	0.73269	0.235195	3.11525	0.00183788	0.0213874
Cp4.1LG07g10120	5.63217	-5.00261	1.6062	-3.11456	0.00184217	0.0214264
Cp4.1LG11g10290	415.253	-1.08081	0.347044	-3.11432	0.0018437	0.0214333
Cp4.1LG02g10070	827.698	0.853602	0.274193	3.11315	0.00185104	0.0215076
Cp4.1LG08g08990	160.578	-0.87255	0.280357	-3.11228	0.00185649	0.0215599
Cp4.1LG01g13680	248.908	0.955557	0.307167	3.11087	0.00186539	0.0216466
Cp4.1LG03g14180	96.3189	-1.08228	0.347913	-3.11077	0.00186598	0.0216466
Cp4.1LG12g10710	151.149	-0.802904	0.258115	-3.11064	0.00186681	0.0216466
Cp4.1LG02g09630	61.5023	-1.29464	0.416321	-3.10972	0.00187262	0.0217004
Cp4.1LG10g08080	193.012	1.75637	0.564822	3.10961	0.00187336	0.0217004
Cp4.1LG01g22270	197.266	-0.908949	0.292323	-3.1094	0.00187468	0.0217021
Cp4.1LG09g06950	610.102	-0.58805	0.189127	-3.10928	0.00187541	0.0217021
Cp4.1LG10g01100	1972.07	1.01269	0.325724	3.10905	0.00187693	0.0217086
Cp4.1LG02g15370	13556.3	-0.462826	0.148884	-3.10864	0.00187948	0.0217271
Cp4.1LG12g10270	374.326	1.22973	0.39573	3.1075	0.00188679	0.0218006
Cp4.1LG04g00050	228.819	1.08803	0.350238	3.10653	0.00189295	0.0218607
Cp4.1LG12g04250	98.3537	-1.33785	0.430804	-3.10547	0.00189978	0.0219284
Cp4.1LG08g10340	449.611	0.98139	0.316107	3.10461	0.00190527	0.0219674
Cp4.1LG13g01810	454.312	-0.951425	0.306482	-3.10434	0.00190702	0.0219674
Cp4.1LG18g03950	391.777	-0.630127	0.202974	-3.10448	0.00190615	0.0219674
Cp4.1LG18g08580	114.505	1.27987	0.412279	3.10437	0.00190687	0.0219674
Cp4.1LG03g12950	688.37	-0.748767	0.241262	-3.10354	0.00191221	0.022005
Cp4.1LG19g05710	346.73	0.597634	0.192558	3.10366	0.00191146	0.022005
Cp4.1LG01g11110	2454.44	0.563442	0.181581	3.10298	0.00191583	0.0220354
Cp4.1LG19g10870	250.226	-1.28869	0.415336	-3.10276	0.00191722	0.0220403
Cp4.1LG06g07100	708.632	0.838657	0.270342	3.1022	0.00192085	0.0220709
Cp4.1LG01g24880	895.637	-0.670924	0.216461	-3.09952	0.00193838	0.022261
Cp4.1LG07g01760	49.6816	-2.5057	0.808666	-3.09856	0.00194466	0.0223219
Cp4.1LG00g00290	3328.03	-0.73305	0.236594	-3.09834	0.00194605	0.0223267
Cp4.1LG16g03190	1094.89	0.494092	0.159526	3.09724	0.00195331	0.0223986
Cp4.1LG18g04570	176.847	-1.32102	0.426737	-3.09564	0.00196391	0.0225088
Cp4.1LG04g15820	24685.2	0.523004	0.168989	3.0949	0.00196877	0.0225417
Cp4.1LG05g15530	138.369	-0.813255	0.262793	-3.09466	0.00197038	0.0225417
Cp4.1LG09g05570	800.384	-0.841562	0.271916	-3.09493	0.00196858	0.0225417
Cp4.1LG18g05800	4.71438	5.63511	1.82095	3.09461	0.00197074	0.0225417
Cp4.1LG18g05900	34.1997	-2.80922	0.907895	-3.09422	0.00197332	0.0225599
Cp4.1LG01g03860	167.128	-1.24262	0.401676	-3.09359	0.00197753	0.0225966
Cp4.1LG10g05830	401.513	1.01281	0.327433	3.09319	0.00198015	0.0226152
Cp4.1LG20g04160	64.2116	1.79164	0.579257	3.093	0.00198143	0.0226185
Cp4.1LG11g04550	511.359	1.00101	0.323695	3.09245	0.0019851	0.0226491
[truncated: 25,873 more rows]

## Sheet: S_Px vs S_Rs
RNA-seq data for S_Px vs S_Rs comparison
non-significant: padj>0.05
upregulated: (padj < 0.05, log2FC ≥ 1, 625 genes)
downregulated (padj < 0.05, log2FC ≤ -1, 1041 genes)
gene	baseMean	log2FoldChange	lfcSE	stat	pvalue	padj
Cp4.1LG09g05150	1498.06	-2.11752	0.198001	-10.6945	1.08e-26	2.25e-22
Cp4.1LG00g01430	434.366	-4.16114	0.455299	-9.13936	6.28e-20	6.53e-16
Cp4.1LG01g10240	2734.79	2.75138	0.327055	8.41258	4.01e-17	2.78e-13
Cp4.1LG04g04950	1665.66	3.27037	0.394932	8.28083	1.22e-16	5.08e-13
Cp4.1LG10g01230	166.656	4.22944	0.510652	8.28244	1.21e-16	5.08e-13
Cp4.1LG14g08790	261.529	7.67484	0.931559	8.23871	1.74e-16	6.03e-13
Cp4.1LG00g07130	211.799	5.23508	0.63941	8.18736	2.67e-16	7.93e-13
Cp4.1LG11g06440	3395	1.92026	0.236228	8.12882	4.33e-16	1.13e-12
Cp4.1LG03g07400	4209.7	2.38305	0.299424	7.95876	1.74e-15	4.01e-12
Cp4.1LG09g00430	2169.18	2.25275	0.284061	7.93053	2.18e-15	4.54e-12
Cp4.1LG11g08840	392.76	-2.80493	0.360367	-7.78354	7.05e-15	1.33e-11
Cp4.1LG07g11280	2468.43	1.62047	0.20934	7.74087	9.87e-15	1.71e-11
Cp4.1LG07g08140	7903.83	1.66459	0.215534	7.72311	1.14e-14	1.8e-11
Cp4.1LG16g04540	956.849	1.80108	0.233459	7.71474	1.21e-14	1.8e-11
Cp4.1LG12g10030	9092.1	-2.21133	0.292859	-7.55083	4.33e-14	5.99e-11
Cp4.1LG04g08720	2648.16	2.05205	0.273032	7.51578	5.66e-14	7.35e-11
Cp4.1LG02g14480	172.9	4.19741	0.56523	7.42602	1.12e-13	1.37e-10
Cp4.1LG08g03840	2540.08	2.0525	0.276688	7.41808	1.19e-13	1.37e-10
Cp4.1LG18g05660	9536.36	1.66254	0.228377	7.2798	3.34e-13	3.66e-10
Cp4.1LG12g10130	8201.47	-2.36986	0.327477	-7.23672	4.6e-13	4.78e-10
Cp4.1LG17g01160	173.194	-2.28109	0.317029	-7.1952	6.24e-13	6.17e-10
Cp4.1LG04g02220	157.909	-3.59156	0.501006	-7.1687	7.57e-13	7.15e-10
Cp4.1LG01g08770	18719	1.85818	0.266383	6.9756	3.05e-12	2.75e-09
Cp4.1LG09g00880	592.526	-2.23891	0.321692	-6.95977	3.41e-12	2.95e-09
Cp4.1LG01g19150	300.662	-2.1754	0.312985	-6.95049	3.64e-12	3.03e-09
Cp4.1LG10g11660	31841.7	1.44417	0.208569	6.92419	4.38e-12	3.51e-09
Cp4.1LG08g13190	176.26	-2.00826	0.298697	-6.7234	1.78e-11	1.37e-08
Cp4.1LG01g24030	997.026	1.99184	0.297241	6.70109	2.07e-11	1.54e-08
Cp4.1LG05g13240	3779.2	1.96466	0.294173	6.67859	2.41e-11	1.73e-08
Cp4.1LG09g09610	802.122	-1.65413	0.248836	-6.64749	2.98e-11	2.07e-08
Cp4.1LG03g09920	113.946	2.88785	0.435657	6.62871	3.39e-11	2.27e-08
Cp4.1LG12g11650	430.608	1.71371	0.258838	6.62077	3.57e-11	2.32e-08
Cp4.1LG02g03740	417.931	1.89562	0.289869	6.5396	6.17e-11	3.89e-08
Cp4.1LG07g02270	78.5508	5.82729	0.896462	6.50032	8.02e-11	4.9e-08
Cp4.1LG01g09090	2862.38	2.05228	0.321571	6.38203	1.75e-10	1.01e-07
Cp4.1LG04g13050	442.605	2.19994	0.344526	6.38541	1.71e-10	1.01e-07
Cp4.1LG00g08500	31.751	-8.67839	1.36873	-6.34045	2.29e-10	1.22e-07
Cp4.1LG05g00500	154.811	2.54753	0.401359	6.34726	2.19e-10	1.22e-07
Cp4.1LG09g00520	1849.53	1.46165	0.230373	6.34469	2.23e-10	1.22e-07
Cp4.1LG03g16200	1022	1.53521	0.245346	6.25733	3.92e-10	2.03e-07
Cp4.1LG02g02630	6100.1	-1.5549	0.248961	-6.24556	4.22e-10	2.09e-07
Cp4.1LG17g05270	35.6134	-8.84664	1.41584	-6.24832	4.15e-10	2.09e-07
Cp4.1LG12g01450	555.687	-1.41963	0.229141	-6.19547	5.81e-10	2.81e-07
Cp4.1LG15g04090	84.8738	-2.72709	0.441061	-6.18303	6.29e-10	2.97e-07
Cp4.1LG13g04950	42108.6	1.23468	0.199926	6.17572	6.59e-10	3.04e-07
Cp4.1LG04g01340	2236.97	1.7703	0.287913	6.14872	7.81e-10	3.53e-07
Cp4.1LG02g02050	322.087	-1.65365	0.271534	-6.09005	1.13e-09	4.99e-07
Cp4.1LG08g00710	71.2407	2.79095	0.459497	6.07392	1.25e-09	5.4e-07
Cp4.1LG06g00310	2708.03	-1.87314	0.30986	-6.04512	1.49e-09	6.33e-07
Cp4.1LG16g04450	979.43	1.76419	0.292127	6.03912	1.55e-09	6.44e-07
Cp4.1LG12g11430	956.728	1.46687	0.245093	5.98493	2.16e-09	8.82e-07
Cp4.1LG13g00280	1269.14	1.5555	0.260319	5.97538	2.3e-09	9.18e-07
Cp4.1LG01g08250	3477.29	-2.2015	0.369015	-5.96589	2.43e-09	9.53e-07
Cp4.1LG19g00300	2691.85	1.51206	0.253569	5.9631	2.47e-09	9.53e-07
Cp4.1LG20g04940	272.007	1.83666	0.309556	5.93321	2.97e-09	1.12e-06
Cp4.1LG05g12370	1664.13	2.93148	0.495152	5.92036	3.21e-09	1.19e-06
Cp4.1LG19g11890	105.912	2.58983	0.437827	5.9152	3.31e-09	1.21e-06
Cp4.1LG13g03590	3828.73	1.82803	0.312876	5.84267	5.14e-09	1.84e-06
Cp4.1LG03g10910	87.6551	-2.37036	0.405923	-5.83944	5.24e-09	1.85e-06
Cp4.1LG05g04320	194.466	2.21041	0.379425	5.82569	5.69e-09	1.96e-06
Cp4.1LG15g03170	5760.95	1.28528	0.220701	5.82363	5.76e-09	1.96e-06
Cp4.1LG16g06080	111.71	2.35262	0.404587	5.81487	6.07e-09	2.03e-06
Cp4.1LG10g04840	165.449	2.37352	0.408539	5.80978	6.26e-09	2.06e-06
Cp4.1LG03g01280	1649.81	-2.94162	0.508372	-5.78636	7.19e-09	2.3e-06
Cp4.1LG11g04320	1531.57	-1.88745	0.326113	-5.78773	7.13e-09	2.3e-06
Cp4.1LG17g07200	1308.88	-1.78482	0.309179	-5.77278	7.8e-09	2.46e-06
Cp4.1LG07g07430	1943.58	2.60099	0.453136	5.73998	9.47e-09	2.93e-06
Cp4.1LG10g00470	329.763	1.66346	0.289905	5.73794	9.58e-09	2.93e-06
Cp4.1LG06g06400	839.399	2.26532	0.39592	5.72168	1.05e-08	3.18e-06
Cp4.1LG04g06400	80.1561	5.75857	1.01401	5.67901	1.35e-08	3.94e-06
Cp4.1LG09g05220	60.0821	-3.46244	0.609687	-5.67904	1.35e-08	3.94e-06
Cp4.1LG20g00260	1157.97	1.14033	0.200839	5.67784	1.36e-08	3.94e-06
Cp4.1LG06g07090	6742.22	1.57589	0.278545	5.65758	1.54e-08	4.37e-06
Cp4.1LG04g05480	655.84	2.22625	0.39398	5.65066	1.6e-08	4.49e-06
Cp4.1LG02g17220	35258	1.32487	0.234915	5.63979	1.7e-08	4.72e-06
Cp4.1LG14g10720	1428.03	-1.12425	0.199768	-5.62777	1.83e-08	4.99e-06
Cp4.1LG07g08770	813.333	-2.12381	0.378616	-5.6094	2.03e-08	5.41e-06
Cp4.1LG19g02840	160.035	-3.18127	0.56703	-5.61041	2.02e-08	5.41e-06
Cp4.1LG14g03960	448.259	1.69742	0.303843	5.58651	2.32e-08	6.1e-06
Cp4.1LG09g08490	337.956	-1.3976	0.251664	-5.55346	2.8e-08	7.28e-06
Cp4.1LG16g09170	340.657	1.93001	0.347786	5.54942	2.87e-08	7.35e-06
Cp4.1LG15g00190	329.264	1.51182	0.272918	5.53948	3.03e-08	7.69e-06
Cp4.1LG10g09790	99.0496	-3.4697	0.62713	-5.53267	3.15e-08	7.9e-06
Cp4.1LG02g07170	293.736	2.36307	0.427499	5.52767	3.25e-08	8.03e-06
Cp4.1LG01g21280	3621.14	-1.02376	0.186082	-5.50167	3.76e-08	9.2e-06
Cp4.1LG11g11640	136.413	5.38745	0.980828	5.49276	3.96e-08	9.56e-06
Cp4.1LG05g09140	1962	2.18391	0.399378	5.46829	4.54e-08	1.08e-05
Cp4.1LG08g09610	202.712	-3.71068	0.678624	-5.46795	4.55e-08	1.08e-05
Cp4.1LG12g04660	25167.4	1.48241	0.271457	5.46093	4.74e-08	1.11e-05
Cp4.1LG15g03210	557.31	2.26769	0.415446	5.45845	4.8e-08	1.11e-05
Cp4.1LG12g07260	405.091	1.93607	0.354957	5.45439	4.91e-08	1.12e-05
Cp4.1LG13g01330	1545.48	1.11276	0.2041	5.45204	4.98e-08	1.12e-05
Cp4.1LG08g11640	384.014	-1.76002	0.323868	-5.43436	5.5e-08	1.23e-05
Cp4.1LG11g06190	377.617	1.54227	0.284176	5.42717	5.73e-08	1.27e-05
Cp4.1LG08g06970	166.764	-2.30432	0.424971	-5.4223	5.88e-08	1.29e-05
Cp4.1LG02g03800	2079.95	1.52673	0.282006	5.41381	6.17e-08	1.31e-05
Cp4.1LG06g07430	1300.14	-1.83523	0.339035	-5.41311	6.19e-08	1.31e-05
Cp4.1LG06g07550	129.154	2.84239	0.524699	5.41718	6.05e-08	1.31e-05
Cp4.1LG04g01300	446.215	1.98697	0.367695	5.40386	6.52e-08	1.37e-05
Cp4.1LG12g06830	105.999	2.18135	0.404981	5.38629	7.19e-08	1.49e-05
Cp4.1LG04g09210	13221.5	1.33654	0.248464	5.37922	7.48e-08	1.54e-05
Cp4.1LG06g03050	725.386	1.75221	0.326656	5.3641	8.14e-08	1.66e-05
Cp4.1LG00g05280	68.7454	3.32605	0.620603	5.35938	8.35e-08	1.69e-05
Cp4.1LG18g06320	1012.25	1.59965	0.300095	5.33048	9.8e-08	1.96e-05
Cp4.1LG07g09650	3322.24	1.35341	0.255581	5.29542	1.19e-07	2.35e-05
Cp4.1LG06g07300	473.519	-1.98697	0.376755	-5.27389	1.34e-07	2.62e-05
Cp4.1LG01g18020	1119.81	2.67778	0.508605	5.26494	1.4e-07	2.72e-05
Cp4.1LG09g09130	463.495	2.22792	0.42376	5.25751	1.46e-07	2.81e-05
Cp4.1LG13g00250	197.248	2.76652	0.526888	5.25068	1.52e-07	2.89e-05
Cp4.1LG01g00170	679.481	2.81975	0.538017	5.241	1.6e-07	3.02e-05
Cp4.1LG06g04670	842.539	2.11204	0.403291	5.237	1.63e-07	3.06e-05
Cp4.1LG05g03050	7602.96	1.00463	0.192529	5.21809	1.81e-07	3.27e-05
Cp4.1LG08g08690	7052	-1.96305	0.376114	-5.21931	1.8e-07	3.27e-05
Cp4.1LG13g01380	258.087	-2.30791	0.442084	-5.22053	1.78e-07	3.27e-05
Cp4.1LG16g04900	68.1276	2.81524	0.539375	5.21944	1.79e-07	3.27e-05
Cp4.1LG16g05030	127.478	-3.05504	0.586601	-5.20804	1.91e-07	3.42e-05
Cp4.1LG06g03530	265.2	-2.04593	0.394954	-5.18018	2.22e-07	3.94e-05
Cp4.1LG04g05820	804.616	-1.54006	0.297797	-5.17152	2.32e-07	4.09e-05
Cp4.1LG08g11250	179.665	1.94496	0.378278	5.14163	2.72e-07	4.76e-05
Cp4.1LG01g07260	47.9531	-3.38644	0.661332	-5.12064	3.05e-07	5.23e-05
Cp4.1LG19g07150	3082.17	-1.51744	0.296287	-5.12152	3.03e-07	5.23e-05
Cp4.1LG04g02870	9412.16	1.46612	0.287202	5.10485	3.31e-07	5.64e-05
Cp4.1LG02g08130	726.819	1.15587	0.226584	5.10127	3.37e-07	5.7e-05
Cp4.1LG01g16110	2445.13	1.18911	0.234385	5.07334	3.91e-07	6.55e-05
Cp4.1LG03g02250	7907.17	-1.84527	0.364004	-5.06937	3.99e-07	6.63e-05
Cp4.1LG05g12570	3519.92	-1.35281	0.266966	-5.06734	4.03e-07	6.63e-05
Cp4.1LG10g07120	495.803	2.74269	0.541348	5.0664	4.05e-07	6.63e-05
Cp4.1LG12g06150	227.676	-1.41219	0.279357	-5.05513	4.3e-07	6.98e-05
Cp4.1LG05g03210	868.791	2.3481	0.464774	5.05213	4.37e-07	7.04e-05
Cp4.1LG18g01960	145.103	1.98144	0.392485	5.04846	4.45e-07	7.12e-05
Cp4.1LG01g23200	51.9198	2.76136	0.548731	5.03226	4.85e-07	7.57e-05
Cp4.1LG02g16920	7285.42	1.37824	0.273948	5.03102	4.88e-07	7.57e-05
Cp4.1LG06g08830	195.094	-1.92589	0.382675	-5.03271	4.84e-07	7.57e-05
Cp4.1LG14g10690	1400.64	-3.13374	0.622631	-5.03307	4.83e-07	7.57e-05
Cp4.1LG09g09170	65.6187	-3.24006	0.644883	-5.02426	5.05e-07	7.78e-05
Cp4.1LG07g08470	1938.16	1.10837	0.220777	5.02034	5.16e-07	7.88e-05
Cp4.1LG16g01210	179.352	-1.58921	0.31719	-5.01029	5.43e-07	8.25e-05
Cp4.1LG13g02180	77.2012	3.09437	0.6186	5.00221	5.67e-07	8.54e-05
Cp4.1LG00g01010	241.627	1.86579	0.373481	4.99567	5.86e-07	8.77e-05
Cp4.1LG00g01830	763.013	1.26209	0.252852	4.99141	5.99e-07	8.9e-05
Cp4.1LG10g01020	53.8983	-4.82966	0.968548	-4.9865	6.15e-07	9.06e-05
Cp4.1LG18g00160	723.191	1.65571	0.332225	4.9837	6.24e-07	9.13e-05
Cp4.1LG01g25620	1325.59	1.16565	0.23441	4.97268	6.6e-07	9.53e-05
Cp4.1LG14g07310	611.649	-3.85305	0.774851	-4.97263	6.61e-07	9.53e-05
Cp4.1LG18g08160	1401.9	1.19177	0.240115	4.96331	6.93e-07	9.93e-05
Cp4.1LG01g07680	2628.14	1.14923	0.231744	4.95907	7.08e-07	0.000100356
Cp4.1LG06g08370	1778.78	1.17539	0.237041	4.95859	7.1e-07	0.000100356
Cp4.1LG15g08260	773.424	1.75781	0.354588	4.95735	7.15e-07	0.000100356
Cp4.1LG07g09710	101.546	-1.85377	0.374635	-4.9482	7.49e-07	0.000104484
Cp4.1LG03g00500	52.3533	2.62646	0.530949	4.94673	7.55e-07	0.000104572
Cp4.1LG02g11710	4786.41	-1.74195	0.352401	-4.94308	7.69e-07	0.000105843
Cp4.1LG20g00760	95.3173	-1.95373	0.395427	-4.94082	7.78e-07	0.000106372
Cp4.1LG18g08850	217.669	-1.64533	0.333102	-4.93943	7.84e-07	0.000106435
Cp4.1LG15g05150	119.806	2.05117	0.415769	4.93344	8.08e-07	0.000109043
Cp4.1LG05g07690	18490.3	1.34741	0.274078	4.91614	8.83e-07	0.000118355
Cp4.1LG10g09940	27.7062	8.11505	1.6522	4.91165	9.03e-07	0.000120326
Cp4.1LG02g11310	301.377	1.58649	0.323206	4.90861	9.17e-07	0.000121429
Cp4.1LG01g22620	142.592	2.95208	0.602451	4.90011	9.58e-07	0.000125997
Cp4.1LG05g04590	1847.17	1.42381	0.291135	4.89057	1.01e-06	0.00013143
Cp4.1LG15g04800	580.909	2.1348	0.436669	4.88882	1.01e-06	0.000131773
Cp4.1LG11g03460	147.446	-2.15652	0.44144	-4.8852	1.03e-06	0.000133384
Cp4.1LG19g07200	345.436	-2.57531	0.528096	-4.8766	1.08e-06	0.000138469
Cp4.1LG01g06340	553.531	2.85866	0.586499	4.87412	1.09e-06	0.000139155
Cp4.1LG15g07330	1159.19	-1.27387	0.261403	-4.8732	1.1e-06	0.000139155
Cp4.1LG02g15590	679.355	-1.41416	0.290384	-4.86996	1.12e-06	0.0001406
Cp4.1LG01g09050	1798.85	2.67443	0.54972	4.86508	1.14e-06	0.000143244
Cp4.1LG18g01460	94.2776	1.95727	0.403276	4.85343	1.21e-06	0.000151017
Cp4.1LG03g01000	7968.06	1.92336	0.396438	4.85162	1.22e-06	0.000151498
Cp4.1LG03g17320	216.806	1.77676	0.366787	4.84411	1.27e-06	0.000155489
Cp4.1LG13g06470	250.065	1.72985	0.357022	4.84522	1.26e-06	0.000155489
Cp4.1LG03g05190	1093.36	-2.1192	0.440265	-4.81346	1.48e-06	0.000179626
Cp4.1LG15g08370	86.3799	3.56168	0.740007	4.81304	1.49e-06	0.000179626
Cp4.1LG08g01310	3698.97	0.981209	0.203984	4.81023	1.51e-06	0.000181113
Cp4.1LG01g17980	101.021	2.86347	0.595554	4.80808	1.52e-06	0.000182025
Cp4.1LG15g08590	700.756	-2.78435	0.581776	-4.78595	1.7e-06	0.000202114
Cp4.1LG15g00930	42.4529	3.98703	0.833651	4.78261	1.73e-06	0.000204339
Cp4.1LG01g23330	192.196	-3.01557	0.631761	-4.77328	1.81e-06	0.000212037
Cp4.1LG03g17670	1318.66	1.24165	0.260146	4.7729	1.82e-06	0.000212037
Cp4.1LG14g06500	133.837	-2.46937	0.51794	-4.76769	1.86e-06	0.000216379
Cp4.1LG02g05030	607.013	1.13211	0.237623	4.76433	1.89e-06	0.000218787
Cp4.1LG02g12840	103.886	3.86185	0.810856	4.76268	1.91e-06	0.000219367
Cp4.1LG17g01680	837.438	1.11665	0.234903	4.75366	2e-06	0.000228128
Cp4.1LG13g09140	163.832	-2.01801	0.424968	-4.74862	2.05e-06	0.00023261
Cp4.1LG17g03330	1220.61	2.0642	0.435241	4.74267	2.11e-06	0.000238247
Cp4.1LG03g09570	49.4273	2.78665	0.587774	4.74103	2.13e-06	0.000238891
Cp4.1LG01g23180	80.6973	7.11536	1.50166	4.73832	2.15e-06	0.000238935
Cp4.1LG02g10750	117.435	2.81133	0.593392	4.73773	2.16e-06	0.000238935
Cp4.1LG06g06380	164.423	-1.81306	0.382672	-4.7379	2.16e-06	0.000238935
Cp4.1LG04g01360	57.017	2.84281	0.600977	4.73031	2.24e-06	0.000246526
Cp4.1LG10g10300	17.9596	-6.87801	1.45461	-4.72842	2.26e-06	0.000247514
Cp4.1LG10g07590	65.0286	-3.22721	0.684124	-4.7173	2.39e-06	0.000260073
Cp4.1LG03g18320	5332.71	0.995441	0.211074	4.71607	2.4e-06	0.000260276
Cp4.1LG05g07170	73.4818	2.43137	0.516477	4.70761	2.51e-06	0.000269911
Cp4.1LG01g22550	475.61	1.96	0.416984	4.7004	2.6e-06	0.000274271
Cp4.1LG04g03140	332.012	-1.27337	0.27076	-4.70293	2.56e-06	0.000274271
Cp4.1LG06g01060	467.519	2.11339	0.449537	4.70126	2.59e-06	0.000274271
Cp4.1LG09g00710	520.153	-1.16827	0.248559	-4.70015	2.6e-06	0.000274271
Cp4.1LG04g08990	1760.15	1.27259	0.270819	4.69904	2.61e-06	0.000274383
Cp4.1LG03g10900	10171.1	1.28167	0.273918	4.67902	2.88e-06	0.000301058
Cp4.1LG13g09460	30.6306	-5.11921	1.0946	-4.6768	2.91e-06	0.000302811
Cp4.1LG19g10750	890.203	-0.965767	0.206919	-4.66738	3.05e-06	0.000315453
Cp4.1LG14g06570	9025.52	0.982649	0.210682	4.66414	3.1e-06	0.000318874
Cp4.1LG17g06280	2533.41	1.9484	0.418082	4.66033	3.16e-06	0.000323223
Cp4.1LG12g10180	31.6797	-2.97845	0.639662	-4.65629	3.22e-06	0.000328015
Cp4.1LG04g16290	507.283	-1.16296	0.250008	-4.65168	3.29e-06	0.000333804
Cp4.1LG01g08160	1312.59	2.07997	0.447319	4.64986	3.32e-06	0.000335135
Cp4.1LG05g07350	190.124	-3.7268	0.803979	-4.63545	3.56e-06	0.000357611
Cp4.1LG01g00810	2749.1	0.981671	0.211976	4.63104	3.64e-06	0.000362663
Cp4.1LG08g08990	217.257	-1.50055	0.324054	-4.63056	3.65e-06	0.000362663
Cp4.1LG11g06020	734.19	-1.98046	0.428017	-4.62706	3.71e-06	0.000367081
Cp4.1LG01g10990	2339.27	1.51014	0.326597	4.62387	3.77e-06	0.000369253
Cp4.1LG18g06010	877.115	1.28944	0.278835	4.62439	3.76e-06	0.000369253
Cp4.1LG10g03890	250.073	-3.18763	0.689685	-4.62187	3.8e-06	0.00037109
Cp4.1LG07g07320	2254.26	-2.65999	0.576435	-4.61456	3.94e-06	0.000380968
Cp4.1LG15g03400	397.884	-1.60995	0.348891	-4.61447	3.94e-06	0.000380968
Cp4.1LG13g01920	1654.27	1.33096	0.288968	4.6059	4.11e-06	0.000395176
Cp4.1LG02g16010	1455.04	1.96179	0.426648	4.59814	4.26e-06	0.000408284
Cp4.1LG09g01330	1151.44	-2.73612	0.595438	-4.59515	4.32e-06	0.000412293
Cp4.1LG01g21940	745.151	1.88801	0.411146	4.59206	4.39e-06	0.000416535
Cp4.1LG05g04260	760.675	1.37645	0.29988	4.58999	4.43e-06	0.000418757
Cp4.1LG02g14120	4070.75	1.15916	0.253292	4.57638	4.73e-06	0.000433157
Cp4.1LG03g08070	1253.68	1.63446	0.356951	4.57896	4.67e-06	0.000433157
Cp4.1LG06g00040	3172.37	1.25947	0.275185	4.57683	4.72e-06	0.000433157
Cp4.1LG07g03490	1393.99	-1.60317	0.350199	-4.57788	4.7e-06	0.000433157
Cp4.1LG09g01380	593.866	1.35615	0.296308	4.57681	4.72e-06	0.000433157
Cp4.1LG09g05250	2247.41	-0.959621	0.209643	-4.5774	4.71e-06	0.000433157
Cp4.1LG09g08600	5590.41	1.42632	0.311478	4.57919	4.67e-06	0.000433157
Cp4.1LG03g00080	123.731	-2.59524	0.567364	-4.57421	4.78e-06	0.000433859
Cp4.1LG15g02170	578.287	2.34079	0.511679	4.57473	4.77e-06	0.000433859
Cp4.1LG12g06320	1600.83	2.74856	0.601207	4.57174	4.84e-06	0.000437082
Cp4.1LG02g14440	827.274	1.41837	0.310712	4.56491	5e-06	0.000449609
Cp4.1LG13g00750	492.536	-2.9954	0.657614	-4.55496	5.24e-06	0.000469395
Cp4.1LG04g08240	98.0593	-2.20599	0.484536	-4.55279	5.29e-06	0.000471816
Cp4.1LG07g00240	1577.18	2.04535	0.449323	4.55207	5.31e-06	0.000471816
Cp4.1LG16g02620	525.891	-1.25884	0.276711	-4.5493	5.38e-06	0.000476045
Cp4.1LG16g07590	165.43	-2.13367	0.469792	-4.54174	5.58e-06	0.000489282
Cp4.1LG17g05510	3714.47	-1.64221	0.361565	-4.54196	5.57e-06	0.000489282
Cp4.1LG20g03330	253.187	-1.42152	0.313467	-4.53484	5.76e-06	0.000503421
Cp4.1LG11g00050	238.769	1.40953	0.310963	4.5328	5.82e-06	0.000506188
Cp4.1LG12g02040	218.804	-1.46837	0.324234	-4.52873	5.93e-06	0.000513874
Cp4.1LG11g04920	89.1598	-2.43809	0.538512	-4.52746	5.97e-06	0.000514828
Cp4.1LG11g03100	80.6572	-1.98304	0.438618	-4.52111	6.15e-06	0.00052832
Cp4.1LG18g08140	433.777	1.77837	0.394164	4.51176	6.43e-06	0.000549897
Cp4.1LG02g03790	4795.58	1.42144	0.315206	4.50956	6.5e-06	0.000553041
Cp4.1LG02g08580	884.908	1.8214	0.403965	4.50881	6.52e-06	0.000553041
Cp4.1LG00g00770	6457.98	1.89335	0.420686	4.50063	6.78e-06	0.000572438
Cp4.1LG06g00200	6430.22	-1.53637	0.341912	-4.49346	7.01e-06	0.000587281
Cp4.1LG08g12460	37.7905	3.13161	0.696832	4.49407	6.99e-06	0.000587281
Cp4.1LG02g00700	165.203	-1.78476	0.397638	-4.4884	7.18e-06	0.000598982
Cp4.1LG00g02900	37.2118	3.62026	0.806965	4.48626	7.25e-06	0.000602599
Cp4.1LG14g05600	323.28	1.24272	0.277094	4.48483	7.3e-06	0.000604236
Cp4.1LG04g08090	126.74	1.63972	0.365766	4.48296	7.36e-06	0.000607133
Cp4.1LG17g06100	229.505	-1.77939	0.397308	-4.47861	7.51e-06	0.00061719
Cp4.1LG01g08080	1718.7	1.67651	0.374784	4.47327	7.7e-06	0.000630329
Cp4.1LG02g12540	4582.92	1.548	0.346459	4.46807	7.89e-06	0.000643308
Cp4.1LG00g03690	4532.31	1.15978	0.260002	4.46067	8.17e-06	0.00066074
Cp4.1LG13g01860	626.42	1.37952	0.309241	4.461	8.16e-06	0.00066074
Cp4.1LG17g03210	8196.59	1.64918	0.369988	4.45738	8.3e-06	0.000668361
Cp4.1LG03g08700	1651.35	0.888384	0.199371	4.45595	8.35e-06	0.000670256
Cp4.1LG13g06050	62.7104	-3.5111	0.788218	-4.45448	8.41e-06	0.000672252
Cp4.1LG20g03810	177.584	-2.26768	0.509416	-4.45154	8.53e-06	0.000678926
Cp4.1LG14g06400	71.6383	-2.63015	0.591126	-4.44938	8.61e-06	0.000683151
Cp4.1LG03g02620	309.278	1.11775	0.251411	4.44592	8.75e-06	0.000691628
Cp4.1LG14g06720	1175.55	2.11231	0.475751	4.43994	9e-06	0.000708409
Cp4.1LG16g02390	62.0158	-2.15867	0.48644	-4.43769	9.09e-06	0.000713152
Cp4.1LG01g06120	1004.12	-1.76437	0.398724	-4.42504	9.64e-06	0.000753399
Cp4.1LG06g01630	7654.43	-1.94825	0.44043	-4.42352	9.71e-06	0.000755894
Cp4.1LG02g14210	219.745	1.44214	0.326563	4.41612	1e-05	0.000775062
Cp4.1LG06g02170	291.856	1.21759	0.275743	4.41569	1.01e-05	0.000775062
Cp4.1LG12g00160	377.352	1.55241	0.351536	4.41606	1.01e-05	0.000775062
Cp4.1LG09g02160	21848	-0.977077	0.221605	-4.4091	1.04e-05	0.000796088
Cp4.1LG10g05040	3404	-2.13205	0.483886	-4.4061	1.05e-05	0.000804239
Cp4.1LG03g10820	9115.61	1.16989	0.265849	4.40056	1.08e-05	0.000813422
Cp4.1LG09g07120	943.35	1.87506	0.426106	4.40047	1.08e-05	0.000813422
Cp4.1LG18g05320	1365.92	-0.886486	0.201371	-4.40226	1.07e-05	0.000813422
Cp4.1LG19g11410	571.514	1.427	0.324276	4.40057	1.08e-05	0.000813422
Cp4.1LG03g00010	82.2684	-3.15043	0.716096	-4.39945	1.09e-05	0.000814309
Cp4.1LG07g11160	253.934	1.542	0.350703	4.39689	1.1e-05	0.000820972
Cp4.1LG00g11220	23.7513	4.49785	1.02326	4.39562	1.1e-05	0.000822863
Cp4.1LG04g10760	542.667	-3.09513	0.704437	-4.39377	1.11e-05	0.000826929
Cp4.1LG01g17670	771.638	1.50449	0.342843	4.38828	1.14e-05	0.000842063
Cp4.1LG05g11310	519.112	-2.04286	0.465477	-4.38875	1.14e-05	0.000842063
Cp4.1LG02g08080	201.137	1.59434	0.363544	4.38555	1.16e-05	0.000849668
Cp4.1LG08g02860	40.625	2.86895	0.655046	4.37976	1.19e-05	0.000869469
Cp4.1LG05g07010	4510.93	1.14894	0.262405	4.37851	1.19e-05	0.000871441
Cp4.1LG03g00830	934.279	0.926546	0.211968	4.37115	1.24e-05	0.000893635
Cp4.1LG07g01410	395.292	1.22173	0.27951	4.37098	1.24e-05	0.000893635
Cp4.1LG09g05570	1200.81	-1.69421	0.387626	-4.37073	1.24e-05	0.000893635
Cp4.1LG02g14300	337.817	1.32844	0.304543	4.36206	1.29e-05	0.000926592
Cp4.1LG02g12610	38.0586	7.14852	1.63913	4.36116	1.29e-05	0.000927195
Cp4.1LG09g10440	265.69	2.34534	0.537984	4.3595	1.3e-05	0.000931079
Cp4.1LG02g02920	29.9141	3.39553	0.780145	4.35243	1.35e-05	0.000958337
Cp4.1LG02g07330	71.5784	2.00314	0.460419	4.3507	1.36e-05	0.000962612
Cp4.1LG07g00030	310.787	1.25499	0.289652	4.33275	1.47e-05	0.00104102
Cp4.1LG01g20430	455.27	1.78678	0.413079	4.32551	1.52e-05	0.00107218
Cp4.1LG02g05460	534.758	1.44559	0.334315	4.32405	1.53e-05	0.00107566
Cp4.1LG14g03690	1540.48	1.31696	0.304662	4.3227	1.54e-05	0.0010786
Cp4.1LG20g05850	93.7932	2.59247	0.599845	4.32191	1.55e-05	0.00107885
Cp4.1LG15g03940	2523.83	1.33635	0.309705	4.3149	1.6e-05	0.00110991
Cp4.1LG01g13030	771.784	-1.35901	0.315194	-4.31166	1.62e-05	0.00112138
Cp4.1LG02g11740	3357.94	-1.91486	0.444164	-4.31116	1.62e-05	0.00112138
Cp4.1LG04g11780	473.505	-1.2945	0.300373	-4.30965	1.64e-05	0.00112162
Cp4.1LG19g03860	160.134	-2.4134	0.559999	-4.30965	1.64e-05	0.00112162
Cp4.1LG04g01550	1006.19	1.6899	0.392353	4.3071	1.65e-05	0.00113087
Cp4.1LG02g15750	1074.38	1.11417	0.258778	4.30551	1.67e-05	0.00113528
Cp4.1LG08g09200	288.309	2.11737	0.492151	4.30228	1.69e-05	0.00114687
Cp4.1LG13g11410	2090.18	1.16381	0.270538	4.30182	1.69e-05	0.00114687
Cp4.1LG04g08950	1413.81	1.17618	0.273826	4.29534	1.74e-05	0.00117704
Cp4.1LG01g21170	1128.43	-1.24896	0.290905	-4.29336	1.76e-05	0.00117735
Cp4.1LG01g21480	93.6744	-2.04486	0.47631	-4.29313	1.76e-05	0.00117735
Cp4.1LG12g11200	92.2091	-1.7874	0.416218	-4.29438	1.75e-05	0.00117735
Cp4.1LG17g06520	895.21	1.45552	0.339392	4.28861	1.8e-05	0.00119773
Cp4.1LG04g02780	143.077	-3.02795	0.706987	-4.28289	1.84e-05	0.00122111
Cp4.1LG10g07460	386.951	1.51738	0.354279	4.28302	1.84e-05	0.00122111
Cp4.1LG04g13680	23581.2	2.25708	0.527271	4.28068	1.86e-05	0.00122855
Cp4.1LG09g03330	949.154	0.904835	0.211404	4.28012	1.87e-05	0.00122855
Cp4.1LG07g08390	117.811	-1.69069	0.395379	-4.27611	1.9e-05	0.00124694
Cp4.1LG05g06220	397.86	1.5427	0.361017	4.2732	1.93e-05	0.00125542
Cp4.1LG15g02160	54.393	2.34493	0.548678	4.27378	1.92e-05	0.00125542
Cp4.1LG02g09100	93.2422	2.48355	0.581526	4.27074	1.95e-05	0.0012638
Cp4.1LG03g16930	1149.52	0.941817	0.220549	4.27033	1.95e-05	0.0012638
Cp4.1LG18g08900	238.984	-2.4562	0.575627	-4.26701	1.98e-05	0.00127875
Cp4.1LG03g05410	168.3	-1.88019	0.441034	-4.26313	2.02e-05	0.00129711
Cp4.1LG11g02850	774.235	1.17596	0.275926	4.26186	2.03e-05	0.00130049
Cp4.1LG02g03220	1162.62	2.29398	0.539002	4.25597	2.08e-05	0.00133109
Cp4.1LG02g10890	461.559	1.33161	0.313025	4.25401	2.1e-05	0.0013348
Cp4.1LG04g14710	293.652	-1.21975	0.286731	-4.25398	2.1e-05	0.0013348
Cp4.1LG01g21150	3070.01	-0.9979	0.234678	-4.2522	2.12e-05	0.00133725
Cp4.1LG06g04790	43.116	-3.13548	0.737283	-4.25275	2.11e-05	0.00133725
Cp4.1LG16g08010	101.297	-3.87096	0.91105	-4.2489	2.15e-05	0.00135301
Cp4.1LG11g01570	402.953	3.2572	0.767627	4.2432	2.2e-05	0.00138364
Cp4.1LG19g07320	2222.25	-1.23754	0.291795	-4.24114	2.22e-05	0.00139221
Cp4.1LG20g08050	183.49	-2.34039	0.55232	-4.23738	2.26e-05	0.00141147
Cp4.1LG05g10620	94.6962	1.64133	0.387851	4.23186	2.32e-05	0.00144221
Cp4.1LG08g00450	1060.88	-1.4959	0.353753	-4.22865	2.35e-05	0.0014559
Cp4.1LG09g02030	20768.4	-0.969426	0.229266	-4.2284	2.35e-05	0.0014559
Cp4.1LG16g04400	1094.37	-1.01411	0.239958	-4.22621	2.38e-05	0.00146571
Cp4.1LG18g04740	761.467	0.943573	0.22341	4.2235	2.41e-05	0.00147902
Cp4.1LG20g05550	125.815	1.56401	0.370369	4.22284	2.41e-05	0.00147902
Cp4.1LG03g17010	1145.71	-1.01585	0.24065	-4.22126	2.43e-05	0.00148333
Cp4.1LG14g09000	4906.72	1.80367	0.427322	4.22086	2.43e-05	0.00148333
Cp4.1LG15g00120	28.7762	3.5767	0.84777	4.21895	2.45e-05	0.00148727
Cp4.1LG17g08140	281.491	2.03967	0.483428	4.21918	2.45e-05	0.00148727
Cp4.1LG04g16190	107.867	1.72066	0.408111	4.21616	2.48e-05	0.0015014
Cp4.1LG19g10470	92.7479	1.95623	0.464441	4.21201	2.53e-05	0.0015248
Cp4.1LG00g12650	419.574	-0.976488	0.231874	-4.21129	2.54e-05	0.00152526
Cp4.1LG12g06020	196.356	-3.51178	0.834483	-4.20833	2.57e-05	0.00154093
Cp4.1LG20g02460	2090.01	0.799698	0.190083	4.2071	2.59e-05	0.00154487
Cp4.1LG07g07650	72.6586	2.21927	0.52788	4.20411	2.62e-05	0.00156095
Cp4.1LG01g19270	192.851	-1.58752	0.377891	-4.20099	2.66e-05	0.00157811
Cp4.1LG03g03340	281.87	-1.29517	0.308616	-4.19671	2.71e-05	0.00160359
Cp4.1LG16g02430	746.576	1.19727	0.285646	4.19145	2.77e-05	0.0016366
Cp4.1LG03g15520	5128.88	1.3627	0.325242	4.1898	2.79e-05	0.00164389
Cp4.1LG19g08000	201.343	2.71216	0.64807	4.18498	2.85e-05	0.00167438
Cp4.1LG06g07720	257.175	1.33674	0.319939	4.17811	2.94e-05	0.00172092
Cp4.1LG04g12470	25.9244	4.43805	1.06285	4.17559	2.97e-05	0.00173517
Cp4.1LG01g05790	31799.2	1.0522	0.25254	4.16646	3.09e-05	0.00179603
Cp4.1LG12g09560	160.589	-1.51449	0.363469	-4.16677	3.09e-05	0.00179603
Cp4.1LG03g16770	81.2812	-1.63075	0.392025	-4.15982	3.19e-05	0.00183564
Cp4.1LG08g03550	309.758	-1.08666	0.261188	-4.16047	3.18e-05	0.00183564
Cp4.1LG14g08930	348.606	1.5836	0.380711	4.15958	3.19e-05	0.00183564
Cp4.1LG16g04780	209.854	-1.56333	0.376148	-4.15617	3.24e-05	0.00185812
Cp4.1LG16g08810	1637.04	-1.64644	0.396363	-4.15386	3.27e-05	0.00187178
Cp4.1LG05g08140	21161.3	0.917898	0.221069	4.15209	3.29e-05	0.00187325
Cp4.1LG15g02650	361.759	1.63925	0.394828	4.1518	3.3e-05	0.00187325
Cp4.1LG17g06690	79.2398	2.32199	0.559172	4.15255	3.29e-05	0.00187325
Cp4.1LG11g08510	735.857	1.31554	0.317247	4.14674	3.37e-05	0.00190991
Cp4.1LG01g08390	96.4989	2.41923	0.583836	4.14367	3.42e-05	0.00193034
Cp4.1LG18g01490	6085.11	1.35662	0.327926	4.13697	3.52e-05	0.00198218
Cp4.1LG02g07460	148.642	1.80572	0.436902	4.13301	3.58e-05	0.00201121
Cp4.1LG06g01000	51.3808	3.32838	0.806534	4.12676	3.68e-05	0.00206105
Cp4.1LG15g02840	699.385	2.47447	0.599707	4.12613	3.69e-05	0.00206109
Cp4.1LG18g05490	685.969	-1.71993	0.416899	-4.12552	3.7e-05	0.00206109
Cp4.1LG13g07330	1054.41	-1.0424	0.252724	-4.12467	3.71e-05	0.00206324
Cp4.1LG01g16560	198.901	-1.56901	0.380502	-4.12353	3.73e-05	0.00206795
Cp4.1LG07g09580	103.134	-1.83042	0.443995	-4.12261	3.75e-05	0.00207064
Cp4.1LG05g11560	93.2411	-2.31283	0.561156	-4.12154	3.76e-05	0.0020748
Cp4.1LG03g12960	362.076	-1.00525	0.244166	-4.11707	3.84e-05	0.00210989
Cp4.1LG02g11150	273.584	1.4476	0.351699	4.11602	3.85e-05	0.00211385
Cp4.1LG08g06650	3156.12	0.839849	0.204279	4.11127	3.93e-05	0.00215214
Cp4.1LG16g05670	2706.42	-1.75043	0.425839	-4.11054	3.95e-05	0.00215331
Cp4.1LG08g07950	1335.87	0.995384	0.242271	4.10856	3.98e-05	0.00216621
Cp4.1LG16g04250	1228.07	-1.1161	0.272038	-4.10271	4.08e-05	0.00221588
Cp4.1LG08g11070	535.995	1.12369	0.273949	4.10184	4.1e-05	0.00221849
Cp4.1LG02g03310	96.0196	1.92661	0.470575	4.09416	4.24e-05	0.00227017
Cp4.1LG08g10280	295.989	2.03949	0.49799	4.09545	4.21e-05	0.00227017
Cp4.1LG11g11460	28.8598	3.12932	0.764459	4.09351	4.25e-05	0.00227017
Cp4.1LG13g02190	1145.14	1.29668	0.31675	4.0937	4.25e-05	0.00227017
Cp4.1LG14g09290	333.223	-1.74849	0.427032	-4.09452	4.23e-05	0.00227017
Cp4.1LG17g11270	367.99	-1.11526	0.273012	-4.08502	4.41e-05	0.00234872
Cp4.1LG08g08970	285.152	-1.40639	0.344793	-4.07896	4.52e-05	0.00240468
Cp4.1LG16g03650	15240.4	0.866316	0.212434	4.07804	4.54e-05	0.00240799
Cp4.1LG08g06670	149.032	2.18556	0.536043	4.07721	4.56e-05	0.00241052
Cp4.1LG04g15520	4050.65	1.31223	0.321922	4.07624	4.58e-05	0.0024144
Cp4.1LG07g01230	177.381	1.32379	0.324887	4.07461	4.61e-05	0.00242518
Cp4.1LG08g11340	227.164	1.39168	0.341612	4.07386	4.62e-05	0.00242694
Cp4.1LG01g08790	890.17	1.13102	0.277781	4.07163	4.67e-05	0.00244409
Cp4.1LG03g05030	544.376	-1.39915	0.343963	-4.06774	4.75e-05	0.00246048
Cp4.1LG05g04750	584.222	1.17821	0.289558	4.06898	4.72e-05	0.00246048
Cp4.1LG08g03890	31.598	3.17365	0.780156	4.06796	4.74e-05	0.00246048
Cp4.1LG08g08720	410.621	-1.37579	0.338185	-4.06816	4.74e-05	0.00246048
Cp4.1LG04g05930	317.892	1.58064	0.388855	4.06486	4.81e-05	0.00248482
Cp4.1LG20g02060	143.986	2.02371	0.497939	4.06417	4.82e-05	0.00248597
Cp4.1LG11g03310	744.673	-2.83951	0.699145	-4.06141	4.88e-05	0.00250941
Cp4.1LG09g07180	125.47	-1.3768	0.33913	-4.05981	4.91e-05	0.00252043
Cp4.1LG03g04650	6475.86	1.19066	0.293503	4.05674	4.98e-05	0.00254749
Cp4.1LG19g07850	1097.45	-1.22428	0.302304	-4.04982	5.13e-05	0.00261749
Cp4.1LG09g01740	54.5564	-4.96503	1.22724	-4.04569	5.22e-05	0.00265754
Cp4.1LG16g09240	523.511	1.49156	0.36903	4.04184	5.3e-05	0.00269256
Cp4.1LG18g07880	13.2043	7.04616	1.74346	4.04148	5.31e-05	0.00269256
Cp4.1LG00g13330	166.701	1.94323	0.481216	4.03816	5.39e-05	0.00272424
Cp4.1LG08g05500	115.241	-1.40718	0.348958	-4.03254	5.52e-05	0.00278355
Cp4.1LG10g12260	53.5473	-2.37903	0.590211	-4.03081	5.56e-05	0.00279724
Cp4.1LG08g07810	305.475	1.35704	0.337148	4.02505	5.7e-05	0.00285968
Cp4.1LG07g08900	126.441	1.38173	0.343363	4.0241	5.72e-05	0.00286431
Cp4.1LG01g08690	108.117	2.24552	0.558517	4.02051	5.81e-05	0.00289439
Cp4.1LG03g02150	4619.32	1.24825	0.310468	4.02055	5.81e-05	0.00289439
Cp4.1LG03g11210	175.439	2.05566	0.511569	4.01835	5.86e-05	0.00291413
Cp4.1LG08g06790	994.159	1.60817	0.400698	4.01342	5.98e-05	0.00296853
Cp4.1LG01g21090	2719.9	-1.06204	0.264785	-4.01094	6.05e-05	0.00298563
Cp4.1LG03g10370	578.231	1.48553	0.370341	4.01124	6.04e-05	0.00298563
Cp4.1LG08g04600	87.2776	1.71891	0.428615	4.01038	6.06e-05	0.00298566
Cp4.1LG04g14930	1767.58	1.31434	0.327939	4.00788	6.13e-05	0.00301036
Cp4.1LG05g11050	132.957	1.82205	0.454751	4.00669	6.16e-05	0.00301838
Cp4.1LG15g03420	74.3434	2.05155	0.512116	4.00602	6.18e-05	0.00301981
Cp4.1LG01g20180	61.5397	-1.76049	0.439875	-4.00226	6.27e-05	0.00306101
Cp4.1LG19g11140	5149.82	-1.1612	0.290176	-4.00169	6.29e-05	0.00306118
Cp4.1LG06g07890	49719.3	-1.15762	0.289397	-4.00013	6.33e-05	0.0030743
Cp4.1LG09g01950	899.829	-1.35849	0.33987	-3.99707	6.41e-05	0.00310699
Cp4.1LG13g04710	97.7349	-1.95885	0.490185	-3.99615	6.44e-05	0.00311187
Cp4.1LG02g01360	120.674	-1.59921	0.400407	-3.99396	6.5e-05	0.00312166
Cp4.1LG04g07970	376.02	-1.9812	0.496074	-3.99376	6.5e-05	0.00312166
Cp4.1LG08g09530	1035.51	1.15856	0.290032	3.99458	6.48e-05	0.00312166
Cp4.1LG01g14630	82.4539	-2.24356	0.562162	-3.99096	6.58e-05	0.00315149
Cp4.1LG05g10840	265.164	1.15692	0.289941	3.99019	6.6e-05	0.00315445
Cp4.1LG04g03720	13.6406	-7.45582	1.86886	-3.98949	6.62e-05	0.00315643
Cp4.1LG07g00060	86.9657	1.93931	0.486609	3.98536	6.74e-05	0.00320456
Cp4.1LG20g07000	774.305	1.08277	0.271784	3.98392	6.78e-05	0.00321663
Cp4.1LG08g08020	35.7755	-4.06835	1.02144	-3.98298	6.81e-05	0.00322211
Cp4.1LG01g00480	1755.69	1.28095	0.321895	3.97942	6.91e-05	0.00324742
Cp4.1LG10g01490	5958.27	0.806999	0.202801	3.97926	6.91e-05	0.00324742
Cp4.1LG16g02280	139.627	-1.61172	0.405059	-3.97896	6.92e-05	0.00324742
Cp4.1LG18g06990	471.523	0.924087	0.232193	3.97983	6.9e-05	0.00324742
Cp4.1LG09g02860	933.829	1.38868	0.349534	3.97294	7.1e-05	0.00331574
Cp4.1LG14g05640	100.428	-1.62514	0.409028	-3.97317	7.09e-05	0.00331574
Cp4.1LG04g03030	872.554	-1.12895	0.284218	-3.97211	7.12e-05	0.00331982
Cp4.1LG13g02550	1143.32	1.14594	0.288645	3.97007	7.19e-05	0.00334084
Cp4.1LG12g03610	284.343	-2.12693	0.535974	-3.96834	7.24e-05	0.00335302
Cp4.1LG19g05300	104.597	1.71645	0.432557	3.96814	7.24e-05	0.00335302
Cp4.1LG01g16830	2269.61	1.20731	0.304343	3.96695	7.28e-05	0.0033548
Cp4.1LG14g03320	405.668	-3.19416	0.805178	-3.96703	7.28e-05	0.0033548
Cp4.1LG09g05810	502.165	1.32979	0.335379	3.96502	7.34e-05	0.00337463
Cp4.1LG12g07650	15599.6	1.33428	0.336796	3.96167	7.44e-05	0.00340723
Cp4.1LG19g09630	431.263	1.29278	0.326282	3.96215	7.43e-05	0.00340723
Cp4.1LG10g00620	1930.76	1.21704	0.307628	3.95622	7.61e-05	0.00347066
Cp4.1LG11g06740	210.074	-1.28542	0.324887	-3.95651	7.61e-05	0.00347066
Cp4.1LG16g01110	481.549	1.27178	0.321548	3.95517	7.65e-05	0.00347824
Cp4.1LG10g04740	340.244	1.43241	0.362275	3.95393	7.69e-05	0.00348369
Cp4.1LG15g08920	2119.49	0.872407	0.220653	3.95375	7.69e-05	0.00348369
Cp4.1LG16g01410	282.326	-1.33129	0.337006	-3.95036	7.8e-05	0.00352578
Cp4.1LG07g00440	1297.08	1.09126	0.276449	3.94743	7.9e-05	0.00355375
Cp4.1LG17g01490	422.188	-2.22987	0.564884	-3.94748	7.9e-05	0.00355375
Cp4.1LG13g10140	125.494	-1.32605	0.336125	-3.9451	7.98e-05	0.00358066
Cp4.1LG13g00460	1996.12	2.00939	0.509798	3.94153	8.1e-05	0.00362655
Cp4.1LG05g12450	76.6838	2.12544	0.539581	3.93906	8.18e-05	0.0036562
Cp4.1LG06g08740	35839.6	1.41019	0.358209	3.93678	8.26e-05	0.00368331
Cp4.1LG14g03180	232.38	2.45935	0.6259	3.92931	8.52e-05	0.00379149
Cp4.1LG04g03220	107.325	1.70156	0.433392	3.92615	8.63e-05	0.00383337
Cp4.1LG11g08810	1676.59	1.55879	0.397241	3.92404	8.71e-05	0.00385883
Cp4.1LG06g04020	310.038	1.0937	0.27882	3.92259	8.76e-05	0.00386573
Cp4.1LG20g06830	634.287	-1.48021	0.377341	-3.92274	8.75e-05	0.00386573
Cp4.1LG11g00400	12.3476	6.94948	1.77392	3.91758	8.94e-05	0.00393847
Cp4.1LG03g04940	189.82	2.17038	0.554147	3.91662	8.98e-05	0.0039459
Cp4.1LG13g09000	856.006	1.66133	0.424294	3.91551	9.02e-05	0.00395563
Cp4.1LG05g11480	394.852	1.02841	0.262712	3.91457	9.06e-05	0.00396269
Cp4.1LG05g11180	452.096	1.59807	0.408732	3.90983	9.24e-05	0.00401076
Cp4.1LG06g09220	37.1311	-2.1399	0.547339	-3.90964	9.24e-05	0.00401076
Cp4.1LG14g00580	20.5319	4.65414	1.19017	3.91047	9.21e-05	0.00401076
Cp4.1LG16g08270	79.1312	3.19637	0.817351	3.91065	9.2e-05	0.00401076
Cp4.1LG17g10590	18372.9	1.09498	0.280448	3.90439	9.45e-05	0.00409026
Cp4.1LG07g01600	2131.64	0.76703	0.196499	3.90347	9.48e-05	0.00409389
Cp4.1LG14g09070	3838.46	1.63793	0.419642	3.90317	9.49e-05	0.00409389
Cp4.1LG06g04170	359.059	-1.05575	0.270675	-3.90045	9.6e-05	0.00412298
Cp4.1LG18g05860	468.735	1.46824	0.376409	3.90066	9.59e-05	0.00412298
Cp4.1LG18g03250	3032.55	-1.73098	0.444073	-3.89796	9.7e-05	0.00415711
Cp4.1LG00g09970	11.024	6.78617	1.74141	3.89694	9.74e-05	0.00416341
Cp4.1LG07g00340	516.377	-1.01818	0.261333	-3.8961	9.78e-05	0.00416341
Cp4.1LG14g06790	985.416	-1.74936	0.448968	-3.8964	9.76e-05	0.00416341
Cp4.1LG09g04350	1373.82	0.852278	0.218875	3.89391	9.86e-05	0.00419259
Cp4.1LG08g06540	465.727	-1.82216	0.469027	-3.88498	0.000102338	0.0043408
Cp4.1LG00g09450	110.509	1.90279	0.490418	3.87994	0.000104483	0.00442278
Cp4.1LG19g04840	2399.19	0.855337	0.220556	3.87809	0.000105281	0.00444746
Cp4.1LG03g12150	133.013	1.76588	0.455451	3.87721	0.000105662	0.00445452
Cp4.1LG02g15510	299.124	-3.27893	0.84585	-3.87649	0.000105975	0.00445868
Cp4.1LG14g03250	86.7261	-1.99948	0.516329	-3.8725	0.000107725	0.00452316
Cp4.1LG05g05660	540.61	1.53952	0.397781	3.87027	0.000108717	0.00455558
Cp4.1LG19g03720	413.981	1.15374	0.298204	3.86897	0.000109295	0.0045706
Cp4.1LG12g01060	1285.56	-1.6441	0.42509	-3.86766	0.000109886	0.00458609
Cp4.1LG10g07140	18.303	7.5187	1.94675	3.86217	0.000112383	0.00468091
Cp4.1LG18g05530	129.961	-1.28946	0.333949	-3.86124	0.000112812	0.00468939
Cp4.1LG01g20490	39985.6	1.06387	0.275614	3.85999	0.000113391	0.00470405
Cp4.1LG03g08550	1800.55	0.850694	0.220419	3.85944	0.000113649	0.00470535
Cp4.1LG03g10100	165.606	1.22395	0.317588	3.85389	0.000116256	0.00480372
Cp4.1LG19g04540	7871.19	-1.05115	0.272865	-3.85225	0.000117036	0.00482635
Cp4.1LG04g14790	398.251	-1.33619	0.347249	-3.84792	0.000119123	0.00490268
Cp4.1LG01g06040	386.518	1.35012	0.35093	3.84725	0.000119449	0.00490638
Cp4.1LG01g25880	247.564	-1.60665	0.417813	-3.84539	0.00012036	0.00492435
Cp4.1LG13g08150	342.222	1.75663	0.456809	3.84542	0.000120344	0.00492435
Cp4.1LG17g02910	813.614	1.45291	0.377898	3.84472	0.00012069	0.00492815
Cp4.1LG03g09330	411.07	1.23833	0.322183	3.84355	0.000121265	0.00494192
Cp4.1LG13g02210	6309.27	1.15657	0.300997	3.84247	0.0001218	0.00495399
Cp4.1LG01g09080	7870.91	1.10217	0.286986	3.84051	0.000122778	0.00497408
Cp4.1LG01g16940	1842.2	1.05855	0.275606	3.84079	0.00012264	0.00497408
Cp4.1LG19g08590	117.101	2.66179	0.693166	3.84005	0.000123012	0.00497408
Cp4.1LG04g06270	515.858	0.94683	0.246664	3.83854	0.000123768	0.00499494
Cp4.1LG19g08770	453.969	1.60079	0.417357	3.83555	0.000125282	0.00504623
Cp4.1LG05g07230	724.22	0.827179	0.215763	3.83374	0.000126211	0.00506404
Cp4.1LG16g06310	343.604	-1.73427	0.452327	-3.83411	0.000126021	0.00506404
Cp4.1LG11g03790	257.753	-1.52492	0.397873	-3.83268	0.000126754	0.00507603
Cp4.1LG16g05730	120.085	1.27012	0.331438	3.83213	0.000127037	0.00507756
Cp4.1LG15g06130	423.937	-1.08991	0.284465	-3.83143	0.000127403	0.00508241
Cp4.1LG05g06410	4100.31	0.810357	0.21159	3.82985	0.000128221	0.00508905
Cp4.1LG10g07810	62.595	-1.90803	0.498221	-3.82969	0.000128304	0.00508905
Cp4.1LG18g07010	210.959	2.78413	0.726908	3.83011	0.000128087	0.00508905
Cp4.1LG20g07660	958.433	-1.51348	0.395319	-3.82849	0.00012893	0.00510415
Cp4.1LG06g01190	76.377	2.89883	0.758427	3.82216	0.000132287	0.00522708
Cp4.1LG06g07270	180.127	-1.81753	0.476129	-3.81731	0.000134912	0.0053207
Cp4.1LG14g03000	132.003	-1.89736	0.498312	-3.80758	0.000140335	0.00551363
Cp4.1LG14g06850	1211.55	-2.09134	0.549216	-3.80787	0.00014017	0.00551363
Cp4.1LG03g12430	2209.6	0.916298	0.240981	3.80236	0.000143323	0.00562043
Cp4.1LG02g12010	280.645	-0.959879	0.252928	-3.79506	0.000147606	0.00577749
Cp4.1LG01g08670	918.418	1.19009	0.313736	3.7933	0.000148661	0.00580784
Cp4.1LG13g08390	268.35	3.11592	0.821661	3.79222	0.000149304	0.00582201
Cp4.1LG10g04750	633.745	2.18668	0.577803	3.78447	0.000154035	0.00599526
Cp4.1LG08g06140	356.733	1.11405	0.294604	3.78152	0.000155871	0.00605536
Cp4.1LG02g01910	67.6738	-2.04265	0.540418	-3.77975	0.000156983	0.00607306
Cp4.1LG02g05210	51.5914	2.22699	0.589243	3.77941	0.000157203	0.00607306
Cp4.1LG20g08950	121.332	-2.08411	0.551418	-3.77955	0.000157112	0.00607306
Cp4.1LG04g15430	2500.27	0.739128	0.195619	3.77841	0.000157834	0.00607485
Cp4.1LG10g08170	3774.45	-0.731898	0.193695	-3.77862	0.000157702	0.00607485
Cp4.1LG06g01040	1581.81	0.824252	0.218346	3.77498	0.000160018	0.00614755
Cp4.1LG12g04560	31.8756	-5.11355	1.35607	-3.77086	0.000162689	0.00623862
Cp4.1LG03g13750	136.058	1.43688	0.38117	3.76967	0.000163466	0.00625686
Cp4.1LG05g15140	1509.55	-0.973442	0.258365	-3.7677	0.000164761	0.00629484
Cp4.1LG17g02700	398.569	1.89404	0.502935	3.76598	0.0001659	0.00632672
Cp4.1LG13g08450	96.0888	-1.95591	0.519511	-3.76491	0.000166611	0.00634222
Cp4.1LG14g09600	553.21	-2.24866	0.597779	-3.76169	0.00016877	0.00641265
Cp4.1LG07g00140	339.729	1.20274	0.320044	3.75803	0.000171255	0.00648336
Cp4.1LG16g04880	2194.15	1.03815	0.276236	3.7582	0.000171141	0.00648336
Cp4.1LG01g22290	1888.23	1.35884	0.362018	3.75352	0.00017437	0.00658927
Cp4.1LG08g10230	2715.09	1.19524	0.318861	3.74845	0.000177929	0.00670034
Cp4.1LG15g09010	841.337	-1.60153	0.427255	-3.74842	0.000177953	0.00670034
Cp4.1LG00g10030	58.3211	4.55681	1.21637	3.74622	0.000179516	0.00674695
Cp4.1LG04g03620	28.8982	3.05693	0.8162	3.74532	0.000180165	0.00674836
Cp4.1LG05g05710	2497.21	2.16563	0.578237	3.74523	0.00018023	0.00674836
Cp4.1LG08g01220	12.1532	6.92502	1.84923	3.74481	0.000180528	0.00674836
Cp4.1LG11g04280	3753.42	-0.901162	0.240746	-3.74321	0.000181682	0.00677931
Cp4.1LG10g01990	28.0688	-2.42974	0.649223	-3.74254	0.000182171	0.0067854
Cp4.1LG12g11290	218.337	-1.54673	0.413349	-3.74194	0.000182603	0.00678932
Cp4.1LG14g02570	254.571	-1.34494	0.359477	-3.74138	0.000183011	0.00679234
Cp4.1LG08g08680	309.148	-1.45922	0.390109	-3.74055	0.000183621	0.0068028
Cp4.1LG01g21140	778.879	0.967819	0.258888	3.73837	0.00018522	0.00684705
Cp4.1LG02g00980	890.847	-1.28192	0.342941	-3.73802	0.000185474	0.00684705
Cp4.1LG02g05280	141.318	-1.59434	0.426625	-3.73711	0.000186151	0.00684772
Cp4.1LG05g04330	6536.71	1.08333	0.28985	3.73755	0.000185822	0.00684772
Cp4.1LG01g16540	143.137	-1.82814	0.489319	-3.73608	0.000186913	0.00686361
Cp4.1LG02g06590	3576.2	0.886533	0.237568	3.73171	0.000190185	0.00697145
Cp4.1LG16g07090	5144.87	0.713343	0.191322	3.72849	0.00019263	0.00704865
Cp4.1LG09g05080	2286.59	1.35979	0.36483	3.72719	0.000193624	0.00705571
Cp4.1LG12g00510	355.753	0.974459	0.261426	3.72747	0.000193411	0.00705571
Cp4.1LG12g08560	716.994	1.0387	0.278704	3.72691	0.000193842	0.00705571
Cp4.1LG01g15510	6144.81	1.16554	0.312813	3.72598	0.000194556	0.00705698
Cp4.1LG08g12900	222.256	-2.22185	0.59631	-3.72599	0.000194547	0.00705698
Cp4.1LG20g00170	434.636	1.5102	0.405656	3.72286	0.000196979	0.00713243
Cp4.1LG05g08950	29.74	-3.91815	1.05273	-3.72189	0.000197734	0.00714731
Cp4.1LG01g24780	128.368	-1.23536	0.332007	-3.72088	0.000198532	0.00716371
Cp4.1LG19g05540	183.459	1.59821	0.429624	3.72002	0.000199209	0.00717567
Cp4.1LG17g08320	116.55	2.29162	0.616662	3.71617	0.000202269	0.00727327
Cp4.1LG01g17910	16.4631	5.89338	1.58629	3.71521	0.000203036	0.00727569
Cp4.1LG08g01530	563.059	-0.997573	0.268495	-3.71543	0.000202861	0.00727569
Cp4.1LG05g15270	2103.31	-0.983931	0.26493	-3.71393	0.000204065	0.00729996
Cp4.1LG03g10960	60.0059	1.77503	0.478098	3.71269	0.000205067	0.0073232
Cp4.1LG13g06330	2839.41	0.81642	0.220192	3.70777	0.000209091	0.00744137
Cp4.1LG19g08100	880.011	1.48216	0.399738	3.70781	0.000209057	0.00744137
Cp4.1LG02g02650	108.983	-2.20632	0.595667	-3.70395	0.000212267	0.00751959
Cp4.1LG11g03930	1705.06	0.808539	0.218299	3.70382	0.000212375	0.00751959
Cp4.1LG16g04630	85.6818	-1.89329	0.511159	-3.70391	0.000212305	0.00751959
Cp4.1LG15g00080	728.673	1.59799	0.431555	3.70285	0.000213188	0.00752275
Cp4.1LG19g01050	685.157	1.02218	0.276037	3.70306	0.000213018	0.00752275
Cp4.1LG14g08840	395.19	-1.71338	0.462951	-3.70099	0.00021476	0.00756538
Cp4.1LG17g11190	357.527	1.52247	0.411457	3.70019	0.000215437	0.00757638
Cp4.1LG11g10980	91.3552	1.66021	0.448806	3.69917	0.000216303	0.00759399
Cp4.1LG17g01430	1055.42	-1.10102	0.297794	-3.69726	0.000217935	0.00763838
Cp4.1LG13g05980	383.019	-1.0003	0.270615	-3.69641	0.000218674	0.00764263
Cp4.1LG16g04190	78.3569	-1.58501	0.428812	-3.69627	0.000218792	0.00764263
Cp4.1LG07g02020	62.0984	1.69665	0.459174	3.69501	0.000219879	0.00766771
Cp4.1LG05g05060	532.532	1.16358	0.314964	3.69433	0.000220465	0.00767528
Cp4.1LG10g04130	119.681	-1.30973	0.354569	-3.69387	0.000220865	0.00767636
Cp4.1LG17g01760	12.399	6.95549	1.88377	3.69232	0.000222219	0.00771052
Cp4.1LG08g05710	914.995	1.06974	0.289788	3.69147	0.000222961	0.00772337
Cp4.1LG07g05920	897.049	0.907484	0.245866	3.69096	0.000223405	0.00772588
Cp4.1LG02g07600	239.377	1.3304	0.360533	3.69009	0.000224174	0.0077396
Cp4.1LG13g11660	193.185	1.13162	0.30689	3.68739	0.000226562	0.00780905
Cp4.1LG17g03600	1276.96	-0.771237	0.209344	-3.68407	0.00022954	0.00789861
Cp4.1LG16g02500	1185.06	1.02034	0.276993	3.68364	0.00022993	0.00789894
Cp4.1LG12g02810	250.175	-1.95381	0.53072	-3.68142	0.000231938	0.00794771
Cp4.1LG20g02500	365.293	1.28602	0.349345	3.68123	0.000232114	0.00794771
Cp4.1LG02g01210	177.753	-1.33258	0.362417	-3.67693	0.000236054	0.00806931
Cp4.1LG01g19460	147.32	1.47041	0.400431	3.67207	0.000240597	0.0082111
Cp4.1LG10g11800	364.615	1.15457	0.314533	3.67074	0.000241852	0.00823106
Cp4.1LG19g10140	131.948	-1.42165	0.387307	-3.67061	0.000241974	0.00823106
Cp4.1LG11g01600	580.08	1.09444	0.298203	3.67011	0.000242448	0.00823373
Cp4.1LG10g02330	606.789	-1.59835	0.435629	-3.66906	0.00024344	0.00825394
Cp4.1LG15g08420	91.3501	-1.60009	0.436191	-3.66833	0.000244138	0.00826413
Cp4.1LG04g08300	530.564	-0.970033	0.264493	-3.66752	0.000244915	0.00827405
Cp4.1LG17g01870	122.036	1.20972	0.329876	3.66719	0.000245228	0.00827405
Cp4.1LG02g08020	7031.15	1.64182	0.447782	3.66657	0.000245829	0.0082809
Cp4.1LG17g10480	535.762	-0.91939	0.250885	-3.66458	0.000247741	0.00833178
Cp4.1LG09g05430	192.182	2.84149	0.775926	3.66206	0.000250191	0.00839626
Cp4.1LG11g00150	948.276	-1.67275	0.456813	-3.66178	0.000250466	0.00839626
Cp4.1LG18g01290	851.873	-0.948818	0.259188	-3.66073	0.0002515	0.00841735
Cp4.1LG06g08170	96.3066	-1.55198	0.424014	-3.66021	0.000252004	0.00842067
Cp4.1LG08g10260	4079.45	0.861793	0.235568	3.65837	0.000253827	0.00846796
Cp4.1LG02g05320	65.453	1.64868	0.450758	3.65757	0.000254622	0.00848086
Cp4.1LG18g08020	75.8733	1.60109	0.437889	3.65639	0.00025579	0.00849256
Cp4.1LG19g10100	1540.09	0.882373	0.241318	3.65647	0.000255712	0.00849256
Cp4.1LG09g09900	722.629	-2.24394	0.613834	-3.65562	0.000256561	0.00850458
Cp4.1LG15g04860	34.16	3.15019	0.862303	3.65323	0.000258963	0.00857053
Cp4.1LG08g04610	95.6703	-1.32301	0.362312	-3.65159	0.000260626	0.00861185
Cp4.1LG02g14790	425.133	-0.951974	0.260885	-3.64902	0.000263239	0.00868438
Cp4.1LG10g00810	364.748	-0.890233	0.244006	-3.6484	0.00026388	0.00869174
Cp4.1LG14g02500	41.601	-3.45819	0.948558	-3.64573	0.000266631	0.00876845
Cp4.1LG02g09460	964.78	1.48594	0.408033	3.64171	0.000270833	0.00886455
Cp4.1LG12g10930	1161.19	1.23493	0.339082	3.64198	0.000270546	0.00886455
Cp4.1LG20g08310	94.7142	-1.32779	0.364528	-3.6425	0.000270006	0.00886455
Cp4.1LG11g07950	771.711	2.6537	0.729112	3.63963	0.000273027	0.00892233
Cp4.1LG07g08870	39.8855	-1.93981	0.533336	-3.63713	0.000275692	0.00898118
Cp4.1LG20g04380	14.084	-3.45855	0.950835	-3.63739	0.000275419	0.00898118
Cp4.1LG12g11250	1044.25	0.783365	0.215604	3.63334	0.000279771	0.0090998
Cp4.1LG14g07140	1061.06	1.46639	0.403923	3.63037	0.000283012	0.00919081
Cp4.1LG01g00940	789.288	-0.777303	0.214328	-3.6267	0.000287064	0.00926723
Cp4.1LG02g12080	561.254	1.13121	0.311951	3.62623	0.000287594	0.00926723
Cp4.1LG08g12370	568.36	-1.91112	0.527012	-3.62634	0.000287471	0.00926723
Cp4.1LG16g01660	31.8833	2.5009	0.689505	3.62709	0.000286636	0.00926723
Cp4.1LG17g03050	8308.25	1.11783	0.30826	3.62625	0.000287567	0.00926723
Cp4.1LG01g12940	1351.62	-1.11296	0.307139	-3.62362	0.000290504	0.00931366
Cp4.1LG06g10210	924.27	1.04616	0.288713	3.62352	0.000290619	0.00931366
Cp4.1LG10g03050	1914.19	1.01563	0.28033	3.62296	0.000291249	0.00931366
Cp4.1LG14g06010	33.7153	2.3757	0.65574	3.62294	0.000291276	0.00931366
Cp4.1LG19g07790	1114.39	-1.60169	0.441985	-3.62384	0.000290258	0.00931366
Cp4.1LG03g15200	68.6422	3.36421	0.929617	3.61892	0.000295839	0.00941609
Cp4.1LG09g03540	123.373	-1.3145	0.363192	-3.61929	0.000295411	0.00941609
Cp4.1LG13g08180	2678.84	0.835087	0.23073	3.61932	0.000295383	0.00941609
Cp4.1LG18g07310	31.0834	3.45516	0.954984	3.61803	0.000296857	0.00943405
Cp4.1LG09g10670	1135.07	0.810729	0.224123	3.61734	0.00029765	0.00944482
Cp4.1LG20g04130	3015.62	-0.891174	0.246515	-3.61508	0.000300249	0.00951277
Cp4.1LG19g08200	34.3728	3.48257	0.963941	3.61284	0.000302857	0.00958081
Cp4.1LG00g06190	121.38	-1.92534	0.533069	-3.61181	0.000304065	0.00958981
Cp4.1LG13g06240	159.569	-1.21957	0.337635	-3.61209	0.00030374	0.00958981
Cp4.1LG20g05290	201.451	1.50736	0.417535	3.61015	0.000306022	0.00963692
Cp4.1LG05g06580	4088.83	0.766887	0.212528	3.6084	0.00030809	0.00967273
Cp4.1LG11g03430	3100.97	0.845584	0.234314	3.60876	0.000307666	0.00967273
Cp4.1LG05g07440	242.456	-2.63615	0.731346	-3.60451	0.000312738	0.00980386
Cp4.1LG03g10800	168.436	-1.61024	0.446824	-3.60374	0.000313675	0.0098184
Cp4.1LG02g16100	156.845	1.84355	0.51185	3.60173	0.000316104	0.00986807
Cp4.1LG16g02460	8080.61	-1.12246	0.311651	-3.60164	0.000316211	0.00986807
Cp4.1LG00g02850	525.97	-1.35461	0.376466	-3.59824	0.000320382	0.00998325
Cp4.1LG17g06310	819.797	1.01894	0.283385	3.5956	0.000323649	0.0100699
Cp4.1LG06g00830	415.686	-1.87091	0.520417	-3.59502	0.000324363	0.0100771
Cp4.1LG01g23410	164.583	-1.12579	0.313248	-3.59393	0.000325725	0.0101043
Cp4.1LG10g05430	168.646	1.79392	0.499525	3.59125	0.000329098	0.0101937
Cp4.1LG03g05800	16.7519	5.91087	1.64696	3.58895	0.000332009	0.0102584
Cp4.1LG07g10680	387.628	0.951625	0.265179	3.58862	0.000332432	0.0102584
Cp4.1LG09g07610	368.163	1.19441	0.332885	3.58805	0.00033316	0.0102584
Cp4.1LG11g01200	96.9064	-1.48708	0.414408	-3.58843	0.00033267	0.0102584
Cp4.1LG14g06970	2797.52	-0.965984	0.269391	-3.5858	0.000336046	0.0103319
Cp4.1LG12g03710	129.852	-1.26685	0.3534	-3.58476	0.000337393	0.010358
Cp4.1LG14g04120	636.124	-1.36974	0.382211	-3.58371	0.000338742	0.0103841
Cp4.1LG04g09280	694.46	2.66405	0.743499	3.58312	0.000339514	0.0103924
Cp4.1LG09g07050	98.9185	2.74034	0.765182	3.58129	0.000341896	0.01045
Cp4.1LG20g01640	923.394	-0.741437	0.20708	-3.58043	0.000343033	0.0104693
Cp4.1LG16g05180	208.679	1.10457	0.308569	3.57965	0.000344052	0.010485
Cp4.1LG03g02790	7378.38	1.25199	0.3502	3.57508	0.000350114	0.0106541
Cp4.1LG05g12940	436.981	0.864839	0.242133	3.57175	0.000354611	0.0107229
Cp4.1LG08g09410	366.233	1.47813	0.413782	3.57224	0.000353946	0.0107229
Cp4.1LG09g05790	99.3581	-1.47238	0.412347	-3.57073	0.000355986	0.0107229
Cp4.1LG10g09920	552.639	1.19205	0.333664	3.57261	0.000353447	0.0107229
Cp4.1LG12g07540	242.024	-1.90196	0.532606	-3.57104	0.000355568	0.0107229
Cp4.1LG13g00370	1742.38	0.913844	0.255798	3.57253	0.000353552	0.0107229
Cp4.1LG14g07290	365.747	-2.00863	0.56242	-3.5714	0.000355073	0.0107229
Cp4.1LG09g07430	593.161	0.984317	0.275734	3.5698	0.00035725	0.0107454
Cp4.1LG04g14620	36.4712	2.67807	0.750443	3.56865	0.000358822	0.0107616
Cp4.1LG18g08060	1771.98	1.24328	0.34837	3.56886	0.00035854	0.0107616
Cp4.1LG01g14040	646.252	-0.974821	0.273193	-3.56825	0.000359371	0.0107625
Cp4.1LG01g12170	76.916	-1.51082	0.42368	-3.56595	0.000362541	0.0108418
Cp4.1LG04g09950	8312.18	1.13707	0.319017	3.56429	0.000364842	0.0108949
Cp4.1LG05g11860	381.492	-1.37739	0.3869	-3.56007	0.00037076	0.0110558
Cp4.1LG19g11400	812.472	-0.797371	0.224	-3.55969	0.000371298	0.011056
Cp4.1LG12g05050	347.166	-1.53152	0.430287	-3.5593	0.000371846	0.0110564
Cp4.1LG01g25650	110.709	1.5634	0.439467	3.5575	0.000374402	0.0111165
Cp4.1LG03g18200	146.518	-1.44225	0.405612	-3.55574	0.000376923	0.0111754
Cp4.1LG01g05390	1460.91	-0.919469	0.25873	-3.55378	0.000379736	0.0112428
Cp4.1LG04g09500	297.524	1.23963	0.349022	3.55174	0.000382693	0.0112981
Cp4.1LG11g00250	2269.47	0.8153	0.229535	3.55196	0.000382377	0.0112981
Cp4.1LG08g06740	63.5408	1.64932	0.464715	3.5491	0.000386546	0.0113796
Cp4.1LG12g02190	1790.01	1.00719	0.283761	3.54941	0.00038609	0.0113796
Cp4.1LG02g02640	4638.05	1.0289	0.289957	3.54846	0.000387492	0.0113913
Cp4.1LG15g05740	13820.8	1.06954	0.301994	3.54158	0.000397744	0.0116597
Cp4.1LG17g03830	368.607	1.21121	0.341997	3.54158	0.000397746	0.0116597
Cp4.1LG01g05970	56.5954	-2.16112	0.610562	-3.53956	0.000400794	0.0116875
Cp4.1LG19g03640	4847.9	1.19327	0.337133	3.53946	0.000400943	0.0116875
Cp4.1LG19g04100	996.282	1.2605	0.356126	3.53948	0.000400913	0.0116875
Cp4.1LG20g03670	7343.66	0.822683	0.232406	3.53986	0.000400345	0.0116875
Cp4.1LG16g01220	1368.02	-1.90908	0.539449	-3.53894	0.000401743	0.0116944
Cp4.1LG03g17130	417.043	-1.18652	0.335986	-3.53145	0.000413287	0.0119808
Cp4.1LG11g10830	1134.96	0.80665	0.22842	3.53144	0.000413309	0.0119808
Cp4.1LG19g08580	330.612	-1.12828	0.31946	-3.53182	0.000412706	0.0119808
Cp4.1LG09g11220	1416.98	0.861565	0.243999	3.53101	0.000413973	0.0119833
Cp4.1LG04g07700	6363.44	1.02539	0.290469	3.53013	0.000415348	0.0120064
Cp4.1LG01g11780	149.203	1.14739	0.325225	3.52798	0.000418745	0.0120633
Cp4.1LG01g18420	555.038	0.930195	0.263673	3.52783	0.000418976	0.0120633
Cp4.1LG05g02660	5952.24	1.17664	0.333535	3.52778	0.000419057	0.0120633
Cp4.1LG08g00630	688.504	0.839155	0.237915	3.52711	0.000420116	0.012077
Cp4.1LG07g00690	61.9168	-1.52032	0.431263	-3.52528	0.000423034	0.0121441
Cp4.1LG11g11200	357.78	1.10354	0.313252	3.52285	0.000426931	0.0122391
Cp4.1LG04g14470	881.281	1.27769	0.362751	3.52223	0.000427937	0.012251
Cp4.1LG12g10360	68.2298	2.05021	0.582326	3.52073	0.000430362	0.0123035
Cp4.1LG01g18790	604.434	1.04511	0.296927	3.51974	0.000431968	0.0123306
Cp4.1LG14g02580	61.1871	1.54715	0.439605	3.51942	0.000432497	0.0123306
Cp4.1LG03g06560	1573.03	2.23543	0.635461	3.51781	0.00043512	0.0123884
Cp4.1LG09g11340	594.977	-1.32248	0.376165	-3.5157	0.000438594	0.0124702
Cp4.1LG16g02330	6481.05	-1.07	0.304477	-3.51423	0.000441027	0.0125223
Cp4.1LG01g10640	424.494	1.04826	0.298402	3.51292	0.000443211	0.0125671
Cp4.1LG15g02790	66.8475	-1.74275	0.496216	-3.51207	0.000444633	0.0125775
Cp4.1LG19g10210	107.455	1.42442	0.405589	3.51198	0.000444789	0.0125775
Cp4.1LG01g15310	5378.91	0.800546	0.22805	3.51039	0.000447447	0.0126355
Cp4.1LG17g02040	4485.92	1.22783	0.350015	3.50794	0.000451587	0.0127351
Cp4.1LG01g24290	73.1194	-1.48711	0.424023	-3.50715	0.00045293	0.0127384
Cp4.1LG09g07590	2162.76	0.885858	0.252565	3.50744	0.000452438	0.0127384
Cp4.1LG13g06920	2465.64	0.697139	0.198845	3.50594	0.00045499	0.0127719
Cp4.1LG16g08910	501.885	1.13909	0.324955	3.50538	0.000455965	0.0127719
Cp4.1LG17g02170	6294.83	1.05297	0.300379	3.50548	0.000455782	0.0127719
Cp4.1LG02g04630	308.412	-2.53898	0.724761	-3.50319	0.000459719	0.0128425
Cp4.1LG10g06710	49.6597	-2.5401	0.725063	-3.50328	0.000459558	0.0128425
Cp4.1LG04g11470	221.293	-1.23852	0.35359	-3.5027	0.000460576	0.0128491
Cp4.1LG18g06560	339.597	-1.10701	0.31615	-3.50154	0.000462576	0.0128876
Cp4.1LG09g00310	1937.17	-0.742703	0.212177	-3.50039	0.000464575	0.0129087
Cp4.1LG10g06650	1313.84	0.748731	0.213881	3.50069	0.000464063	0.0129087
Cp4.1LG13g11280	256.211	2.03884	0.582645	3.49928	0.000466511	0.012928
Cp4.1LG14g05750	3729.11	-1.68616	0.481836	-3.49945	0.000466213	0.012928
Cp4.1LG12g00760	24.0223	3.73023	1.06653	3.49753	0.000469595	0.0129961
Cp4.1LG03g06480	508.683	-1.36337	0.389942	-3.49635	0.000471664	0.0130187
Cp4.1LG18g01320	197.5	-1.03896	0.297133	-3.4966	0.000471225	0.0130187
Cp4.1LG02g17050	50.2079	1.68149	0.481089	3.49518	0.000473747	0.0130415
Cp4.1LG13g09780	1908.19	-0.803922	0.22999	-3.49547	0.000473232	0.0130415
Cp4.1LG14g04630	3769.47	0.854696	0.244859	3.49056	0.000482007	0.0132339
Cp4.1LG19g09930	6993.64	0.9631	0.275898	3.49078	0.00048161	0.0132339
Cp4.1LG02g09210	137.895	-1.39528	0.400044	-3.48781	0.000486987	0.013353
Cp4.1LG17g10650	121.453	1.30815	0.375421	3.48449	0.000493072	0.013502
Cp4.1LG12g11030	277.276	-0.958927	0.275271	-3.48358	0.000494761	0.0135304
Cp4.1LG11g05550	229.236	1.17645	0.337834	3.48235	0.000497041	0.0135571
Cp4.1LG14g03450	9504.33	1.22961	0.35307	3.48263	0.000496523	0.0135571
Cp4.1LG10g10490	167.248	1.17629	0.33847	3.4753	0.000510283	0.0139
Cp4.1LG02g14730	6694.6	0.710391	0.204477	3.47419	0.000512391	0.0139392
Cp4.1LG15g04670	38.8558	3.93584	1.13381	3.47134	0.000517868	0.0140698
Cp4.1LG08g12520	2384.08	0.814358	0.234798	3.46833	0.000523709	0.0142099
Cp4.1LG08g13370	1817.77	1.01601	0.292986	3.4678	0.000524747	0.0142151
Cp4.1LG09g04250	1399.35	1.26563	0.365	3.46747	0.000525384	0.0142151
Cp4.1LG13g04320	2217.73	0.807865	0.233027	3.46683	0.000526636	0.0142151
Cp4.1LG19g08460	129.797	-1.27224	0.366964	-3.46693	0.000526448	0.0142151
Cp4.1LG03g06080	23.7202	-2.78957	0.804764	-3.46632	0.000527638	0.0142236
Cp4.1LG03g12690	3043.65	0.962684	0.277901	3.46413	0.000531957	0.0143215
Cp4.1LG05g05420	614.694	1.4064	0.406068	3.46345	0.000533291	0.0143388
Cp4.1LG02g12040	362.792	1.11813	0.323007	3.46162	0.000536928	0.014418
Cp4.1LG18g07330	81.6591	-1.45795	0.421288	-3.4607	0.000538781	0.0144491
Cp4.1LG03g18050	292.417	-1.27887	0.369676	-3.45943	0.000541317	0.0144984
Cp4.1LG03g02940	464.554	2.58224	0.746809	3.4577	0.000544801	0.0145729
Cp4.1LG14g06000	117.733	-1.54563	0.447459	-3.45425	0.000551825	0.0147418
Cp4.1LG12g08260	80.4471	2.10237	0.608703	3.45385	0.000552636	0.0147445
Cp4.1LG08g09480	1061.84	0.939502	0.272147	3.45218	0.000556071	0.0148172
Cp4.1LG03g18360	138.781	-1.35693	0.39315	-3.45142	0.000557646	0.0148401
Cp4.1LG11g08880	2859.04	0.771463	0.223578	3.45052	0.000559499	0.0148611
Cp4.1LG13g07570	127.813	-2.28751	0.663045	-3.45	0.000560581	0.0148611
Cp4.1LG16g06580	73.5412	1.85658	0.538094	3.45029	0.000559983	0.0148611
Cp4.1LG02g04760	574.22	-1.32647	0.384562	-3.4493	0.000562041	0.0148808
Cp4.1LG09g00950	112.828	1.69103	0.490351	3.44861	0.000563487	0.0149001
Cp4.1LG06g05780	111.538	-1.21852	0.353392	-3.44807	0.000564615	0.014911
Cp4.1LG14g04050	1752.53	0.796842	0.231274	3.44544	0.00057013	0.0150376
Cp4.1LG12g11840	1660.92	0.943513	0.274035	3.44304	0.000575218	0.0151525
Cp4.1LG07g03900	18147.9	-0.888763	0.258177	-3.44246	0.000576446	0.0151656
Cp4.1LG03g00520	2868.51	0.685839	0.199251	3.44209	0.000577237	0.0151672
Cp4.1LG06g05460	709.461	1.24633	0.362136	3.44161	0.000578267	0.0151751
Cp4.1LG03g08850	25.9547	2.66731	0.775316	3.44029	0.000581099	0.015211
Cp4.1LG07g09910	603.715	1.73351	0.50385	3.44053	0.000580581	0.015211
Cp4.1LG02g01190	353.211	-1.48938	0.432985	-3.43981	0.000582129	0.0152188
Cp4.1LG03g14410	99.704	1.81562	0.528683	3.43423	0.00059423	0.0155157
Cp4.1LG15g08490	3913.06	1.13499	0.33082	3.43082	0.000601758	0.0156925
Cp4.1LG07g11330	117.85	-2.64754	0.771881	-3.42999	0.000603609	0.0157211
Cp4.1LG08g06520	78.1628	1.79646	0.523988	3.42844	0.000607066	0.0157913
Cp4.1LG06g05200	4230.87	1.85601	0.541688	3.42636	0.000611739	0.015893
Cp4.1LG16g06590	1961.65	0.675443	0.197156	3.42592	0.000612714	0.0158984
Cp4.1LG07g11100	64.9138	2.4062	0.702442	3.42548	0.000613724	0.0159002
Cp4.1LG19g03650	277.887	2.22618	0.64994	3.42521	0.000614313	0.0159002
Cp4.1LG16g08880	232.653	2.0948	0.612694	3.41899	0.000628535	0.0162481
Cp4.1LG05g14000	5848.13	0.845723	0.247475	3.4174	0.000632217	0.0162825
Cp4.1LG10g11600	1506.4	0.801552	0.234513	3.41794	0.000630962	0.0162825
Cp4.1LG15g01190	5391.37	2.00203	0.585778	3.41772	0.000631476	0.0162825
Cp4.1LG07g05610	253.519	-0.894065	0.26167	-3.41676	0.000633712	0.0162863
Cp4.1LG11g08870	127.864	-1.60933	0.471024	-3.41667	0.000633932	0.0162863
Cp4.1LG16g03460	769.784	1.02065	0.298868	3.41504	0.000637724	0.0163434
Cp4.1LG20g03640	4205.57	1.85075	0.5419	3.4153	0.000637122	0.0163434
Cp4.1LG02g07210	1467.18	-1.35036	0.395477	-3.4145	0.000638984	0.0163555
Cp4.1LG19g03450	663.198	0.932332	0.273078	3.41416	0.000639783	0.0163558
Cp4.1LG06g07250	113.604	-1.63075	0.477975	-3.41179	0.000645371	0.0164581
Cp4.1LG17g01750	15.8109	4.75371	1.39329	3.41186	0.000645209	0.0164581
Cp4.1LG13g11490	422.274	-1.3391	0.392613	-3.41075	0.000647836	0.0165008
Cp4.1LG15g05930	18011.2	1.07692	0.315781	3.41032	0.000648868	0.0165068
Cp4.1LG18g00180	117.864	3.58289	1.05079	3.4097	0.000650339	0.016524
Cp4.1LG05g10950	424.103	0.78256	0.22957	3.40881	0.000652461	0.0165577
Cp4.1LG01g21820	687.68	-1.01227	0.297061	-3.4076	0.000655357	0.0166109
Cp4.1LG09g10980	137.829	1.1917	0.349956	3.40529	0.00066094	0.0167168
Cp4.1LG12g10610	52.4999	-2.11346	0.620656	-3.40521	0.000661142	0.0167168
Cp4.1LG03g14730	400.627	0.927732	0.272478	3.4048	0.000662131	0.0167214
Cp4.1LG04g07850	293.696	-0.875195	0.257174	-3.40312	0.000666199	0.0167834
Cp4.1LG04g11920	772.184	-0.855577	0.251403	-3.40321	0.00066599	0.0167834
Cp4.1LG10g05940	369.5	1.04976	0.308593	3.40177	0.000669503	0.0168462
Cp4.1LG06g03510	2069.97	1.07947	0.317572	3.39912	0.000676023	0.0169557
Cp4.1LG13g01550	121.574	2.43307	0.715817	3.39901	0.000676299	0.0169557
Cp4.1LG20g08350	54.9264	-1.81286	0.53335	-3.39901	0.000676303	0.0169557
Cp4.1LG02g00650	2759.76	0.972873	0.286444	3.39638	0.000682832	0.0170988
Cp4.1LG15g02380	112.371	-2.89925	0.853952	-3.3951	0.000686041	0.0171585
Cp4.1LG13g02270	73.9769	2.2005	0.648237	3.39459	0.000687311	0.0171695
Cp4.1LG10g04030	6791.48	0.819318	0.241433	3.39356	0.000689905	0.017193
Cp4.1LG11g11520	22.5014	-5.22724	1.5402	-3.39387	0.00068912	0.017193
Cp4.1LG07g07490	3134.96	1.35588	0.39986	3.39088	0.000696676	0.017341
Cp4.1LG04g06280	3395.87	0.628611	0.185404	3.3905	0.00069766	0.0173447
Cp4.1LG10g08420	179.879	1.5726	0.463911	3.38988	0.000699241	0.0173632
Cp4.1LG03g03990	148.126	1.15549	0.341084	3.3877	0.000704813	0.0174681
Cp4.1LG18g03770	160.528	-1.45245	0.428759	-3.38757	0.000705145	0.0174681
Cp4.1LG09g05110	183.46	-1.57099	0.463876	-3.38666	0.000707493	0.0174938
Cp4.1LG20g07110	15.3662	4.28923	1.26656	3.38651	0.000707867	0.0174938
Cp4.1LG16g06920	2354.75	-0.699858	0.206772	-3.38468	0.000712619	0.0175903
Cp4.1LG06g00260	2510.27	-0.710705	0.210101	-3.38268	0.000717821	0.0176977
Cp4.1LG01g16120	449.697	-0.80753	0.238756	-3.38225	0.000718956	0.0177047
Cp4.1LG02g16110	3746.86	-0.824538	0.243842	-3.38145	0.000721042	0.0177351
Cp4.1LG04g08510	4160.96	0.868149	0.256915	3.37912	0.000727174	0.0178648
Cp4.1LG01g22570	6663.22	0.774625	0.229273	3.37862	0.000728509	0.0178764
Cp4.1LG02g13310	1531.86	0.769844	0.227918	3.37772	0.000730883	0.0179135
Cp4.1LG06g04450	1063.05	0.77981	0.23092	3.37697	0.000732879	0.0179413
Cp4.1LG07g09790	1601.93	-1.77776	0.526591	-3.37598	0.000735529	0.0179642
Cp4.1LG18g03440	261.288	-2.18183	0.646281	-3.37598	0.000735544	0.0179642
Cp4.1LG11g00040	284.867	-1.40944	0.417649	-3.37471	0.000738944	0.0180261
Cp4.1LG14g09510	104.8	-1.24747	0.369743	-3.37389	0.000741132	0.0180583
Cp4.1LG16g03720	989.632	0.859506	0.254846	3.37265	0.00074448	0.0181186
Cp4.1LG03g10770	12.5728	5.49569	1.63064	3.37026	0.000750978	0.018234
Cp4.1LG09g00820	168.326	-1.11078	0.329555	-3.37053	0.000750228	0.018234
Cp4.1LG19g04470	2777.4	-0.812019	0.240971	-3.36977	0.000752305	0.0182449
Cp4.1LG10g01630	3269.21	0.907251	0.269268	3.36932	0.000753539	0.0182536
Cp4.1LG01g03030	1453.7	-1.12201	0.333049	-3.3689	0.000754697	0.0182555
Cp4.1LG14g09950	478.262	-1.15562	0.343051	-3.36865	0.000755376	0.0182555
Cp4.1LG17g04780	80.6108	-2.27913	0.676688	-3.36806	0.000756981	0.018273
Cp4.1LG07g07850	4810.51	0.6563	0.194973	3.36611	0.000762376	0.0183819
Cp4.1LG19g04740	181.141	1.33631	0.397077	3.36538	0.000764386	0.018409
Cp4.1LG10g08810	1194.33	1.09159	0.324417	3.36478	0.000766059	0.018428
Cp4.1LG10g02720	813.666	0.943764	0.280863	3.36023	0.000778785	0.0187124
Cp4.1LG00g13480	17.762	2.94037	0.875369	3.35901	0.000782216	0.0187205
Cp4.1LG02g06890	1570.41	1.2379	0.368474	3.35954	0.000780737	0.0187205
Cp4.1LG03g05980	196.798	-1.05675	0.31458	-3.35924	0.000781579	0.0187205
Cp4.1LG16g03980	211.887	-1.23719	0.368339	-3.35883	0.000782724	0.0187205
Cp4.1LG11g03050	116.619	-2.37221	0.706877	-3.3559	0.000791069	0.018897
Cp4.1LG13g04680	613.606	0.948502	0.282662	3.3556	0.000791922	0.018897
Cp4.1LG08g11910	2770.95	1.21066	0.360897	3.35459	0.000794829	0.0189446
Cp4.1LG02g07320	416.093	-0.808254	0.24125	-3.35028	0.000807301	0.0192199
Cp4.1LG04g10250	180.351	1.45889	0.435937	3.34657	0.000818194	0.0194347
Cp4.1LG09g08800	660.47	-1.20421	0.359806	-3.34684	0.000817377	0.0194347
Cp4.1LG11g09280	3001.55	0.943387	0.282397	3.34064	0.000835859	0.0198316
Cp4.1LG18g06410	310.665	-0.838579	0.251048	-3.34032	0.000836825	0.0198319
Cp4.1LG16g06830	700.052	0.998765	0.299062	3.33966	0.000838809	0.0198563
Cp4.1LG03g12950	786.59	-0.970155	0.290589	-3.33858	0.000842065	0.0199107
Cp4.1LG20g07050	117.694	-1.11969	0.335499	-3.33738	0.000845732	0.0199747
Cp4.1LG03g14660	67.9392	2.22604	0.667066	3.33706	0.000846696	0.0199747
Cp4.1LG17g04240	95.1897	-1.35814	0.407162	-3.33562	0.00085109	0.0200556
Cp4.1LG18g03840	61.5126	-1.81404	0.543984	-3.33472	0.000853845	0.0200978
Cp4.1LG07g10110	15.4402	3.13985	0.941789	3.33392	0.00085631	0.020133
Cp4.1LG13g06800	2288.22	0.859162	0.257739	3.33345	0.000857749	0.020144
Cp4.1LG01g02250	34.4931	-1.9494	0.585063	-3.33195	0.000862392	0.0202302
Cp4.1LG03g08720	310.642	-0.896702	0.269236	-3.33054	0.000866763	0.0203098
Cp4.1LG04g03610	818.095	0.806026	0.24212	3.32903	0.000871498	0.0203978
Cp4.1LG18g06230	1710.78	0.809299	0.24331	3.32621	0.000880371	0.0205823
Cp4.1LG11g04140	186.886	-1.12555	0.338466	-3.32544	0.000882805	0.020616
Cp4.1LG08g13210	145.125	-1.36765	0.411313	-3.32509	0.000883901	0.0206184
Cp4.1LG01g11120	71.9415	-1.65794	0.498765	-3.32408	0.000887094	0.0206234
Cp4.1LG05g06020	1160.71	-0.860019	0.258696	-3.32443	0.000885989	0.0206234
Cp4.1LG20g05490	107.714	-2.02858	0.610239	-3.32423	0.000886618	0.0206234
Cp4.1LG00g00630	178.524	-1.53679	0.462388	-3.32359	0.000888668	0.0206369
Cp4.1LG20g01860	409.046	-0.995224	0.299626	-3.32156	0.000895165	0.0207646
Cp4.1LG01g19310	1464.02	1.09479	0.329729	3.32028	0.00089928	0.0208368
Cp4.1LG03g13870	3205.82	0.881675	0.265601	3.31955	0.000901623	0.0208679
Cp4.1LG04g14250	3324.11	-0.874443	0.263543	-3.31802	0.000906567	0.0209587
Cp4.1LG12g10920	496.822	1.14005	0.343624	3.31772	0.000907564	0.0209587
Cp4.1LG03g00120	901.459	0.955861	0.2882	3.31666	0.000911005	0.0209758
Cp4.1LG06g05310	1090.12	0.707463	0.213307	3.31665	0.000911043	0.0209758
Cp4.1LG19g00650	18.7722	2.6708	0.805291	3.31656	0.000911333	0.0209758
Cp4.1LG01g15720	539.383	-1.11999	0.33785	-3.31504	0.000916286	0.0210665
Cp4.1LG05g05090	159.797	1.60576	0.484525	3.31408	0.000919443	0.0211157
Cp4.1LG03g03180	103.323	-1.57013	0.473914	-3.31311	0.000922637	0.0211607
Cp4.1LG09g11630	2947.38	0.917169	0.27685	3.31287	0.000923439	0.0211607
Cp4.1LG01g04500	57.324	-1.45808	0.440483	-3.31018	0.000932369	0.0213418
Cp4.1LG05g01400	3650.83	0.695192	0.210084	3.30911	0.000935918	0.0213995
Cp4.1LG19g06830	457.284	2.00935	0.607471	3.30774	0.000940533	0.0214814
Cp4.1LG05g09340	11.2893	-7.18321	2.17234	-3.30666	0.000944145	0.0215402
Cp4.1LG01g02930	95.7636	-1.87307	0.566512	-3.30632	0.000945294	0.0215428
Cp4.1LG08g01210	1389.9	-0.732044	0.221482	-3.30521	0.000949067	0.021605
Cp4.1LG10g05170	243.611	0.981789	0.297148	3.30404	0.000953029	0.0216715
Cp4.1LG10g11370	55.917	1.58881	0.481134	3.30222	0.000959229	0.0217887
Cp4.1LG07g05850	3475.82	-1.69625	0.514008	-3.30004	0.000966716	0.0219347
Cp4.1LG03g12780	130.177	-1.14295	0.346478	-3.29876	0.00097112	0.0220106
Cp4.1LG01g21620	479.98	2.02922	0.615233	3.2983	0.000972733	0.0220232
Cp4.1LG11g00070	11926.8	1.17399	0.356008	3.29765	0.000974977	0.02205
Cp4.1LG01g01160	130.892	-2.03309	0.616844	-3.29597	0.000980842	0.0221544
Cp4.1LG06g03170	525.589	0.943684	0.286337	3.29571	0.000981726	0.0221544
Cp4.1LG03g14180	112.454	-1.3839	0.419993	-3.29506	0.000984004	0.0221817
Cp4.1LG02g16430	44.2054	-2.10476	0.639014	-3.29376	0.000988558	0.0222463
Cp4.1LG09g01590	3025.34	-0.688201	0.208949	-3.29364	0.000989008	0.0222463
Cp4.1LG01g19280	202.438	-1.08439	0.329302	-3.29301	0.000991225	0.022272
Cp4.1LG06g08390	20.9033	3.96241	1.20383	3.29152	0.000996481	0.0223418
Cp4.1LG15g03030	1956.59	0.66775	0.202859	3.29169	0.000995865	0.0223418
Cp4.1LG09g07970	4374.63	1.33835	0.406672	3.29098	0.000998381	0.0223603
Cp4.1LG04g08100	17.1141	-4.55337	1.3843	-3.28929	0.00100439	0.0223853
Cp4.1LG05g01570	51.4145	1.96045	0.596025	3.2892	0.00100472	0.0223853
Cp4.1LG08g04060	353.191	0.816118	0.248138	3.28897	0.00100554	0.0223853
Cp4.1LG08g12350	34.4553	3.35301	1.01933	3.28943	0.0010039	0.0223853
Cp4.1LG13g11230	129.497	-3.52686	1.07237	-3.28885	0.00100596	0.0223853
Cp4.1LG16g00580	1768.7	0.913238	0.277581	3.28999	0.00100191	0.0223853
Cp4.1LG02g07970	153.342	1.56792	0.476844	3.28811	0.00100863	0.0224206
Cp4.1LG18g04040	574.304	-0.898747	0.273511	-3.28597	0.00101633	0.0225678
Cp4.1LG20g04080	480.869	-1.23926	0.377196	-3.28546	0.00101817	0.0225844
Cp4.1LG02g02210	401.413	-1.06185	0.323248	-3.28495	0.00102	0.0226009
Cp4.1LG01g10670	4336.9	-0.664909	0.202442	-3.28445	0.00102181	0.022617
Cp4.1LG16g01240	301.426	-0.980842	0.298749	-3.28316	0.00102649	0.0226964
Cp4.1LG07g07870	1042.69	1.12939	0.344031	3.28281	0.00102779	0.0227009
Cp4.1LG01g14910	1505.24	1.41978	0.432843	3.28013	0.00103761	0.0228292
Cp4.1LG09g11270	757.472	-1.47643	0.450048	-3.28061	0.00103583	0.0228292
Cp4.1LG11g09780	2977.52	1.02594	0.312766	3.28022	0.00103726	0.0228292
Cp4.1LG15g06420	957.111	-0.747953	0.228033	-3.28002	0.00103799	0.0228292
Cp4.1LG12g10720	346.903	1.35211	0.412437	3.27835	0.00104416	0.0229406
Cp4.1LG19g06270	40.8782	2.69714	0.822907	3.27757	0.00104704	0.0229796
Cp4.1LG12g08510	957.109	0.980327	0.29913	3.27726	0.00104819	0.0229805
Cp4.1LG01g13980	262.341	-1.00155	0.305636	-3.27694	0.0010494	0.0229829
Cp4.1LG00g05660	61.1864	1.80785	0.551751	3.27657	0.00105075	0.0229883
Cp4.1LG06g03270	2546.58	1.28313	0.391758	3.27532	0.00105544	0.0230665
Cp4.1LG04g12450	88.713	1.89132	0.577617	3.27435	0.00105906	0.0231212
Cp4.1LG17g05300	518.232	0.982318	0.300047	3.27388	0.00106081	0.0231352
Cp4.1LG02g09730	401.4	1.34093	0.409648	3.27336	0.00106276	0.0231534
Cp4.1LG07g03100	2086.38	0.828467	0.253313	3.27052	0.0010735	0.0233628
Cp4.1LG13g10980	101.078	1.36164	0.416521	3.26908	0.00107897	0.023433
Cp4.1LG15g03790	1543.47	0.737706	0.22566	3.2691	0.00107891	0.023433
Cp4.1LG05g08320	593.459	-1.36293	0.416961	-3.26872	0.00108037	0.0234388
Cp4.1LG13g01560	95.2361	2.16244	0.661714	3.26794	0.00108332	0.0234784
Cp4.1LG10g05450	209.4	1.61697	0.49499	3.26668	0.00108818	0.0235592
Cp4.1LG17g08530	1246.74	-0.760336	0.232798	-3.26607	0.0010905	0.0235847
Cp4.1LG03g05620	1419.83	0.740455	0.226859	3.26394	0.00109875	0.0237263
Cp4.1LG10g00210	182.412	-1.08006	0.330949	-3.26352	0.00110037	0.0237263
Cp4.1LG12g09200	463.333	-1.25453	0.384414	-3.2635	0.00110047	0.0237263
Cp4.1LG03g03290	279.92	-1.45539	0.446225	-3.26156	0.00110801	0.023845
Cp4.1LG13g11500	800.138	0.995985	0.305377	3.26149	0.00110827	0.023845
Cp4.1LG04g04780	320.902	-1.69388	0.519459	-3.26085	0.00111078	0.0238743
Cp4.1LG11g00590	519.422	-0.719626	0.220718	-3.26039	0.0011126	0.0238887
Cp4.1LG00g11320	19.8191	4.00567	1.22903	3.2592	0.00111727	0.0238948
Cp4.1LG01g14740	420.095	1.13454	0.348062	3.2596	0.00111569	0.0238948
Cp4.1LG04g03190	846.746	-0.979295	0.300503	-3.25885	0.00111863	0.0238948
Cp4.1LG11g11680	645.971	1.00527	0.308467	3.25892	0.00111836	0.0238948
Cp4.1LG13g08410	90.6758	1.32285	0.405918	3.25892	0.00111839	0.0238948
Cp4.1LG14g09830	2029.81	0.681442	0.209155	3.25807	0.00112172	0.0239362
Cp4.1LG20g07650	3861.8	1.02888	0.315866	3.25732	0.00112471	0.0239754
Cp4.1LG18g05780	579.73	1.07445	0.329889	3.25702	0.0011259	0.023976
Cp4.1LG13g02220	3435.78	1.49041	0.457716	3.25618	0.00112922	0.0240222
Cp4.1LG04g04370	87.127	-1.34019	0.411944	-3.25333	0.0011406	0.0242394
Cp4.1LG03g04610	185.638	-1.1589	0.3563	-3.25258	0.00114361	0.0242788
Cp4.1LG01g06710	4205.57	1.30945	0.402695	3.25173	0.00114706	0.0243022
Cp4.1LG17g09440	1226.04	-0.853438	0.262449	-3.25183	0.00114665	0.0243022
Cp4.1LG07g01260	362.691	-1.45306	0.446947	-3.25107	0.00114972	0.0243242
Cp4.1LG17g07790	54.1958	-2.00437	0.61656	-3.25089	0.00115044	0.0243242
Cp4.1LG02g06720	171.262	-1.986	0.611118	-3.24978	0.00115494	0.0243945
Cp4.1LG10g04830	1433.15	0.920776	0.283429	3.2487	0.00115932	0.0244622
Cp4.1LG02g16540	7122.04	1.0588	0.326004	3.2478	0.001163	0.0244654
Cp4.1LG05g11170	1119.6	-1.05837	0.325822	-3.24831	0.00116092	0.0244654
Cp4.1LG17g04690	607.209	-1.85824	0.572113	-3.24802	0.00116211	0.0244654
Cp4.1LG10g05030	1046.09	-2.23134	0.687095	-3.24749	0.00116427	0.0244673
Cp4.1LG12g06630	209.079	1.15619	0.356146	3.24638	0.00116883	0.0245382
Cp4.1LG05g12730	26.8524	2.2609	0.696576	3.24574	0.00117146	0.0245687
Cp4.1LG13g03860	777.946	0.678755	0.209199	3.24454	0.0011764	0.0246475
Cp4.1LG07g10250	949.331	0.823238	0.253864	3.24283	0.00118347	0.0247706
Cp4.1LG04g11700	5175.56	0.838861	0.258715	3.24241	0.00118521	0.0247822
Cp4.1LG15g05940	397.2	1.53822	0.474463	3.24203	0.00118682	0.0247909
Cp4.1LG08g00770	143.41	-1.50897	0.46564	-3.24064	0.00119261	0.0248869
Cp4.1LG06g01260	6654.71	1.32124	0.40795	3.23873	0.00120064	0.0250292
Cp4.1LG11g09180	743.608	-2.0379	0.629469	-3.23749	0.00120587	0.025113
Cp4.1LG06g07580	16.5054	7.37057	2.27736	3.23646	0.00121024	0.0251639
Cp4.1LG08g03570	171.874	-2.12829	0.657674	-3.23609	0.00121179	0.0251639
Cp4.1LG08g10100	122.851	1.41843	0.438322	3.23605	0.00121195	0.0251639
Cp4.1LG01g20700	274.543	0.952703	0.294449	3.23555	0.0012141	0.0251836
Cp4.1LG12g02840	267.44	-2.02408	0.625758	-3.23461	0.00121808	0.0252408
Cp4.1LG10g00510	11.8414	4.48617	1.38722	3.23393	0.00122101	0.0252764
Cp4.1LG04g09450	61.8832	-1.87612	0.580396	-3.23249	0.00122718	0.0253788
Cp4.1LG04g10210	223.776	-0.971986	0.30073	-3.23209	0.00122889	0.025389
Cp4.1LG16g00690	863.698	-0.775183	0.239999	-3.22994	0.00123816	0.0255549
Cp4.1LG10g07930	1106.2	-1.33456	0.413345	-3.2287	0.00124355	0.0256408
Cp4.1LG10g00290	304.864	0.983353	0.304596	3.22838	0.00124492	0.0256437
Cp4.1LG16g02900	216.142	1.40295	0.434621	3.22798	0.00124668	0.0256544
Cp4.1LG05g05560	473.801	1.4237	0.441181	3.22702	0.00125086	0.0256919
Cp4.1LG20g01260	2229.25	0.992526	0.30757	3.227	0.00125097	0.0256919
Cp4.1LG03g16330	279.155	0.936632	0.290311	3.2263	0.00125401	0.0257288
Cp4.1LG00g00840	128.241	-1.2165	0.377254	-3.22462	0.00126142	0.0258554
Cp4.1LG07g06570	2076.2	-0.834326	0.258766	-3.22425	0.00126303	0.0258628
Cp4.1LG01g19510	183.009	1.20031	0.372449	3.22275	0.00126966	0.025973
Cp4.1LG20g04440	12.0522	6.9175	2.14745	3.22126	0.0012763	0.0260832
Cp4.1LG10g00350	6944.91	-0.945881	0.293673	-3.22086	0.00127805	0.0260933
Cp4.1LG18g02560	119.06	-1.17729	0.365584	-3.22029	0.00128063	0.0260947
Cp4.1LG19g06750	17.973	2.60082	0.807601	3.22043	0.00127999	0.0260947
Cp4.1LG05g09120	7777.12	1.0374	0.322258	3.21916	0.00128568	0.0261473
Cp4.1LG09g02930	1087	-1.09451	0.339999	-3.21915	0.00128573	0.0261473
Cp4.1LG17g00190	494.706	-1.14916	0.357053	-3.21845	0.00128885	0.0261851
Cp4.1LG03g08470	303.223	1.26185	0.392364	3.21603	0.00129978	0.0263045
Cp4.1LG10g04350	5284.48	1.29122	0.401483	3.21612	0.00129936	0.0263045
Cp4.1LG13g06750	2206.9	0.732647	0.227759	3.21677	0.00129642	0.0263045
Cp4.1LG20g02210	1333.93	-1.24594	0.387394	-3.2162	0.00129902	0.0263045
Cp4.1LG03g17360	1987.09	-1.51722	0.471994	-3.2145	0.00130672	0.0264191
Cp4.1LG10g09300	398.395	-1.31381	0.408824	-3.21362	0.00131072	0.0264743
Cp4.1LG02g00250	460.474	0.755438	0.235128	3.21288	0.0013141	0.0265168
Cp4.1LG02g01320	362.003	-4.68437	1.45832	-3.21218	0.00131733	0.0265562
Cp4.1LG01g23810	136.819	-1.09954	0.342435	-3.21094	0.00132303	0.0266452
Cp4.1LG17g09010	45.9229	1.65934	0.517078	3.20906	0.00133168	0.0267934
Cp4.1LG05g04610	982.595	1.08906	0.339478	3.20805	0.0013364	0.0268625
Cp4.1LG01g06060	102.969	-1.84831	0.576338	-3.207	0.00134129	0.0268642
Cp4.1LG03g06040	449.93	-1.29504	0.40385	-3.20674	0.0013425	0.0268642
Cp4.1LG03g09270	2919.08	0.787253	0.245507	3.20664	0.00134295	0.0268642
Cp4.1LG03g15820	633.49	0.87561	0.273006	3.20729	0.00133991	0.0268642
Cp4.1LG18g04760	946.692	-1.09782	0.342246	-3.2077	0.00133801	0.0268642
Cp4.1LG05g10580	13.002	3.90308	1.21793	3.20468	0.0013521	0.0270213
Cp4.1LG04g16270	423.435	-1.03133	0.32204	-3.20249	0.00136245	0.0272018
Cp4.1LG17g00720	369.963	1.8434	0.575757	3.20169	0.00136622	0.0272511
Cp4.1LG11g10570	2945.91	0.8564	0.267696	3.19916	0.00137831	0.0274657
Cp4.1LG04g13420	1781.86	0.666258	0.208325	3.19817	0.00138305	0.0275338
Cp4.1LG14g02690	1008.25	-1.30813	0.409111	-3.19749	0.00138628	0.0275718
Cp4.1LG02g16890	139.359	-1.08604	0.339726	-3.1968	0.0013896	0.0276113
Cp4.1LG01g11180	431.753	-1.12556	0.35217	-3.19606	0.00139318	0.027631
Cp4.1LG03g13670	521.475	1.29461	0.405136	3.1955	0.00139591	0.027631
Cp4.1LG10g03500	242.955	-1.36249	0.426367	-3.19559	0.00139544	0.027631
Cp4.1LG11g03120	173.567	1.41273	0.442048	3.19587	0.00139408	0.027631
Cp4.1LG03g16370	1530.51	0.670234	0.209766	3.19514	0.00139761	0.0276383
Cp4.1LG12g07680	1075.65	-0.652108	0.204149	-3.19427	0.00140186	0.027696
Cp4.1LG10g08430	35.5019	2.03339	0.636743	3.19342	0.001406	0.0277516
Cp4.1LG05g10110	1299.91	-0.688668	0.215729	-3.19229	0.00141152	0.027834
Cp4.1LG13g10760	2948.59	0.839874	0.26316	3.1915	0.00141536	0.0278833
Cp4.1LG12g05960	1106.75	1.03833	0.325456	3.19038	0.00142086	0.0279651
Cp4.1LG01g12420	472.864	1.16223	0.364342	3.18996	0.00142295	0.0279797
Cp4.1LG01g18360	60.4062	-1.37448	0.431045	-3.18872	0.00142906	0.0280203
Cp4.1LG04g12930	3066.51	0.856866	0.268699	3.18895	0.00142792	0.0280203
Cp4.1LG17g04010	123.695	-1.21859	0.382141	-3.18885	0.00142838	0.0280203
Cp4.1LG16g04650	1086.2	1.07454	0.337029	3.18826	0.00143131	0.028038
Cp4.1LG01g06670	1443.9	0.950467	0.298163	3.18774	0.00143389	0.0280513
Cp4.1LG05g11540	921.303	1.18754	0.372552	3.18758	0.00143469	0.0280513
Cp4.1LG06g06870	2661.23	0.611621	0.191927	3.18673	0.0014389	0.0280903
Cp4.1LG12g02280	546.089	0.832689	0.261307	3.18663	0.00143939	0.0280903
Cp4.1LG05g11550	683.505	1.36102	0.427206	3.18587	0.0014432	0.0281384
Cp4.1LG09g06530	123.021	1.4092	0.442527	3.18444	0.00145035	0.0282248
Cp4.1LG20g07880	2284.42	1.40267	0.440459	3.18456	0.00144973	0.0282248
Cp4.1LG18g03620	120.163	-1.36412	0.42848	-3.18363	0.0014544	0.0282772
Cp4.1LG14g07500	1532.75	0.805977	0.253229	3.1828	0.0014586	0.0283324
Cp4.1LG04g11460	104.91	1.96019	0.616102	3.18161	0.0014646	0.0284202
Cp4.1LG11g01750	964.922	0.72413	0.227616	3.18136	0.00146586	0.0284202
Cp4.1LG11g01710	116.952	-1.886	0.593057	-3.18014	0.00147205	0.0285136
Cp4.1LG01g24040	303.965	1.8866	0.593625	3.17811	0.0014824	0.0286873
Cp4.1LG10g02100	79.4166	2.51722	0.792236	3.17736	0.00148623	0.028708
Cp4.1LG17g08690	12.9542	7.02109	2.20967	3.17744	0.00148582	0.028708
Cp4.1LG02g04220	260.065	0.992791	0.312582	3.1761	0.00149269	0.0288061
Cp4.1LG15g01010	87.6558	-1.65634	0.521814	-3.17419	0.00150256	0.0289696
Cp4.1LG07g01740	2204.35	0.730938	0.230308	3.17375	0.00150485	0.0289867
Cp4.1LG15g03980	149.617	-1.13481	0.357614	-3.17329	0.00150719	0.0290051
Cp4.1LG03g01060	153.397	1.75721	0.554228	3.17055	0.00152149	0.0292261
Cp4.1LG11g07560	1776.52	1.87204	0.590434	3.17061	0.00152117	0.0292261
Cp4.1LG01g20100	125.205	-1.21801	0.384219	-3.17008	0.00152398	0.0292408
Cp4.1LG07g06260	353.923	-1.49128	0.470477	-3.16971	0.0015259	0.0292408
Cp4.1LG08g00600	41.3976	1.98178	0.625246	3.1696	0.00152647	0.0292408
Cp4.1LG01g00250	17.1407	-4.01041	1.26541	-3.16927	0.00152824	0.0292477
Cp4.1LG02g06260	1192.24	0.88833	0.280433	3.16771	0.00153645	0.0293508
Cp4.1LG08g06070	85.5784	1.72028	0.543025	3.16795	0.00153516	0.0293508
Cp4.1LG07g00050	17.8724	-3.83372	1.21035	-3.16743	0.0015379	0.0293515
Cp4.1LG01g23470	3280.91	-0.789322	0.249259	-3.16667	0.00154194	0.0294015
Cp4.1LG19g09110	144.225	-1.16113	0.366762	-3.16591	0.00154601	0.0294521
Cp4.1LG20g05000	748.333	0.902669	0.285189	3.16516	0.00154999	0.029501
Cp4.1LG01g09200	154.951	1.30284	0.411701	3.16454	0.00155331	0.0295369
Cp4.1LG10g07360	33.894	2.0375	0.643965	3.16399	0.00155622	0.0295654
Cp4.1LG02g04240	111.484	1.79539	0.567687	3.16263	0.0015635	0.0296765
Cp4.1LG17g07430	199.933	-1.27724	0.403997	-3.16151	0.00156955	0.0297371
Cp4.1LG19g04390	180.56	-0.965167	0.305266	-3.16173	0.00156838	0.0297371
Cp4.1LG02g16350	28.9162	2.94977	0.933133	3.16115	0.00157149	0.0297467
Cp4.1LG19g09100	23.1667	3.68563	1.16613	3.16057	0.00157463	0.0297789
Cp4.1LG03g17950	58.9093	-1.66118	0.525645	-3.16027	0.00157624	0.0297823
Cp4.1LG04g15180	309.197	0.862365	0.272931	3.15964	0.00157962	0.0298191
Cp4.1LG19g07400	16.823	3.36387	1.06529	3.15771	0.00159013	0.0299903
Cp4.1LG14g09750	204.279	1.14859	0.363832	3.15693	0.0015944	0.0300436
Cp4.1LG07g03150	137.991	-1.41795	0.449253	-3.15625	0.00159813	0.0300865
Cp4.1LG11g01980	1079.97	-0.992753	0.31462	-3.15541	0.00160275	0.0301189
Cp4.1LG17g01020	45.6891	-1.86309	0.590433	-3.15547	0.00160242	0.0301189
Cp4.1LG17g06560	1205.59	0.917921	0.29101	3.15426	0.00160905	0.0302101
Cp4.1LG03g11560	103.289	-2.54656	0.807455	-3.15381	0.00161156	0.0302298
Cp4.1LG12g11390	1267.56	0.779425	0.247364	3.15092	0.00162757	0.0305026
Cp4.1LG08g01190	396.904	-0.958134	0.304159	-3.15011	0.00163208	0.0305133
Cp4.1LG09g05560	1452.26	0.888105	0.281897	3.15046	0.00163012	0.0305133
Cp4.1LG16g04960	479.372	0.815893	0.259011	3.15003	0.00163254	0.0305133
Cp4.1LG12g05750	59.5516	-1.62781	0.516817	-3.14969	0.00163446	0.0305217
Cp4.1LG07g03310	98.6173	-1.34533	0.42737	-3.14793	0.00164429	0.0306777
Cp4.1LG09g09880	15105.2	1.19418	0.379589	3.14599	0.00165524	0.0308266
Cp4.1LG11g05690	173.147	-1.04687	0.332736	-3.14624	0.00165386	0.0308266
Cp4.1LG01g09650	4438.47	-0.998443	0.317461	-3.14509	0.00166037	0.0308944
Cp4.1LG01g02490	467.338	1.46394	0.465654	3.14383	0.00166753	0.031
Cp4.1LG19g06050	2333.55	0.643955	0.204892	3.1429	0.00167283	0.0310707
Cp4.1LG03g13320	306.398	-0.798411	0.254272	-3.13998	0.00168957	0.0313384
Cp4.1LG07g07380	1864.98	1.00142	0.318938	3.13987	0.00169026	0.0313384
Cp4.1LG01g07120	976.883	1.47521	0.470055	3.13839	0.00169881	0.0314688
Cp4.1LG11g03840	872.947	1.39444	0.444666	3.13593	0.00171313	0.0317058
Cp4.1LG03g02060	929.266	0.929498	0.296487	3.13504	0.00171828	0.0317729
Cp4.1LG08g06620	391.107	0.853909	0.272541	3.13314	0.00172949	0.0319518
Cp4.1LG06g08530	2575.56	1.41264	0.45099	3.13231	0.00173439	0.0320137
Cp4.1LG16g05920	326.099	-1.93417	0.618044	-3.12951	0.00175099	0.0322915
Cp4.1LG12g06750	700.109	0.847397	0.270837	3.12881	0.00175517	0.03234
Cp4.1LG05g04740	356.205	-1.00367	0.321062	-3.12608	0.00177151	0.0326122
Cp4.1LG03g15980	2340.23	1.34782	0.431304	3.12498	0.00177818	0.0327059
Cp4.1LG06g03090	610.139	-0.862834	0.276164	-3.12435	0.00178197	0.0327209
Cp4.1LG10g03160	179.447	-1.15373	0.369274	-3.12432	0.00178214	0.0327209
Cp4.1LG20g04030	2870.6	-0.85955	0.27539	-3.12121	0.00180112	0.0330402
Cp4.1LG01g24750	781.322	-0.797825	0.255645	-3.12083	0.00180341	0.033053
Cp4.1LG02g13770	470.168	-1.6216	0.519716	-3.12017	0.00180746	0.0330725
Cp4.1LG06g04770	297.394	-1.07962	0.346017	-3.12014	0.00180766	0.0330725
Cp4.1LG04g11320	3012.81	1.12144	0.359497	3.11948	0.00181171	0.0330887
Cp4.1LG16g08160	2162.93	0.90681	0.290693	3.11948	0.00181173	0.0330887
Cp4.1LG17g05600	79.512	1.50503	0.482749	3.11762	0.00182316	0.0332683
Cp4.1LG04g10460	997.086	-0.934508	0.29979	-3.11721	0.00182572	0.0332838
Cp4.1LG13g11480	1096.35	-0.826209	0.265068	-3.11697	0.00182721	0.0332838
Cp4.1LG09g06020	333.754	1.56823	0.503268	3.1161	0.00183258	0.0333524
Cp4.1LG19g10030	2020.26	0.594124	0.190685	3.11574	0.00183484	0.0333642
Cp4.1LG11g01190	52.3966	2.51192	0.806535	3.11446	0.00184281	0.0334798
Cp4.1LG08g13620	11287.7	1.21164	0.389159	3.11348	0.00184892	0.0335615
Cp4.1LG08g10370	168.178	1.46012	0.469051	3.11292	0.00185246	0.0335919
Cp4.1LG18g08650	127.538	-1.11954	0.359668	-3.1127	0.00185382	0.0335919
Cp4.1LG07g11360	1779.06	1.51514	0.486834	3.11224	0.00185672	0.033615
Cp4.1LG20g01120	3131.71	0.902715	0.290234	3.1103	0.00186896	0.0338072
Cp4.1LG13g06520	156.772	2.01781	0.648868	3.10974	0.00187251	0.0338419
Cp4.1LG08g12490	625.469	-0.791252	0.254478	-3.10931	0.00187522	0.0338614
Cp4.1LG01g15230	5564.73	0.700897	0.225484	3.10842	0.00188093	0.0339069
Cp4.1LG12g06740	6199.9	0.820205	0.263867	3.10841	0.001881	0.0339069
Cp4.1LG14g07680	387.189	0.932608	0.300111	3.10754	0.00188651	0.0339767
Cp4.1LG17g06180	192.65	-1.36829	0.440566	-3.10576	0.00189792	0.0341528
Cp4.1LG10g09550	23560	1.4156	0.455886	3.10517	0.00190173	0.0341916
Cp4.1LG05g11970	131.92	1.52787	0.492088	3.10487	0.00190366	0.0341967
Cp4.1LG12g08370	135.537	-1.16441	0.375191	-3.1035	0.00191246	0.0343251
Cp4.1LG12g03760	10881.7	0.764375	0.246462	3.10139	0.00192612	0.0345405
Cp4.1LG18g06960	778.005	-1.03067	0.33265	-3.09837	0.00194588	0.0348647
Cp4.1LG14g02990	5170.13	-0.671684	0.216815	-3.09795	0.00194862	0.0348838
Cp4.1LG01g17190	63.9604	1.64109	0.530106	3.09578	0.00196294	0.0350434
Cp4.1LG04g10800	113.905	-1.29604	0.418675	-3.09558	0.00196428	0.0350434
Cp4.1LG05g01630	213.63	1.0158	0.328137	3.09567	0.0019637	0.0350434
Cp4.1LG12g09640	961.747	-1.46444	0.473	-3.09607	0.00196102	0.0350434
Cp4.1LG13g10840	43.6594	-2.00796	0.648859	-3.09459	0.00197082	0.0351299
Cp4.1LG00g10460	601.993	-1.09244	0.353152	-3.09338	0.00197888	0.0352066
Cp4.1LG02g04700	1433.6	0.992805	0.321018	3.09268	0.00198359	0.0352066
Cp4.1LG04g16200	764.723	0.99718	0.322399	3.093	0.00198147	0.0352066
Cp4.1LG14g01600	98.674	-1.11394	0.360086	-3.09353	0.0019779	0.0352066
Cp4.1LG18g07190	202.671	-1.63929	0.53005	-3.0927	0.00198342	0.0352066
Cp4.1LG05g00510	80.4555	1.82029	0.588685	3.09213	0.00198723	0.0352411
Cp4.1LG14g04560	107.983	1.45785	0.471544	3.09165	0.00199048	0.0352687
Cp4.1LG18g06080	138.467	1.27223	0.411663	3.09047	0.00199841	0.0353791
Cp4.1LG11g05140	74.3864	-1.29349	0.41868	-3.08945	0.0020053	0.0354515
Cp4.1LG12g06960	796.267	-1.06195	0.343744	-3.08935	0.00200592	0.0354515
Cp4.1LG08g07520	273.698	1.10728	0.35855	3.0882	0.00201371	0.0355591
Cp4.1LG19g08180	516.377	-2.39228	0.774734	-3.08787	0.00201594	0.0355682
Cp4.1LG03g12060	415.885	-1.23565	0.400276	-3.08698	0.00202199	0.0356144
Cp4.1LG05g14070	1037.62	-0.646256	0.209333	-3.08722	0.00202037	0.0356144
Cp4.1LG04g16420	711.653	0.872098	0.282541	3.08663	0.00202443	0.0356272
Cp4.1LG09g06080	815.09	-0.941692	0.305147	-3.08603	0.00202848	0.0356361
Cp4.1LG16g01720	2349.75	1.07262	0.347599	3.0858	0.00203008	0.0356361
Cp4.1LG17g02290	189.616	-1.16286	0.376839	-3.08583	0.00202988	0.0356361
Cp4.1LG06g05880	10.992	-4.61646	1.49619	-3.08547	0.00203229	0.0356448
Cp4.1LG16g02890	40.1125	5.01321	1.62497	3.0851	0.00203483	0.0356593
Cp4.1LG18g00460	65.1701	1.63052	0.528587	3.08468	0.00203768	0.0356791
Cp4.1LG17g05530	920.254	0.877451	0.284558	3.08355	0.00204545	0.0357851
Cp4.1LG01g04230	31.7746	2.95978	0.960305	3.08213	0.00205527	0.0359267
Cp4.1LG11g01430	139.842	-1.37134	0.444989	-3.08175	0.0020579	0.0359423
Cp4.1LG08g10450	85.178	-2.36665	0.768422	-3.07988	0.00207082	0.0360986
Cp4.1LG10g06780	130.054	-1.10517	0.358831	-3.07991	0.00207066	0.0360986
Cp4.1LG18g05870	289.218	0.979854	0.318165	3.07971	0.00207206	0.0360986
Cp4.1LG00g10750	104.88	-1.76923	0.574585	-3.07914	0.00207601	0.0361373
Cp4.1LG20g06580	75.923	1.68316	0.547186	3.07602	0.00209783	0.0364865
Cp4.1LG03g07410	222.512	-1.30494	0.424588	-3.07343	0.00211612	0.0366903
Cp4.1LG06g01990	2244.32	0.918608	0.298884	3.07346	0.00211594	0.0366903
Cp4.1LG12g10390	12.0611	5.48727	1.78514	3.07386	0.00211308	0.0366903
Cp4.1LG16g08630	483.917	-1.04145	0.338864	-3.07336	0.00211661	0.0366903
Cp4.1LG13g11600	1145.59	0.989303	0.322255	3.06994	0.00214104	0.0370829
Cp4.1LG09g05420	465.394	-1.35867	0.44265	-3.06941	0.00214483	0.0371175
Cp4.1LG00g10420	90.2079	-1.25586	0.409292	-3.06836	0.00215235	0.0371731
Cp4.1LG05g13670	3120.27	1.11182	0.362366	3.06822	0.00215341	0.0371731
Cp4.1LG20g03370	108.952	1.22176	0.398156	3.06854	0.00215107	0.0371731
Cp4.1LG02g08300	14824.2	1.01124	0.329641	3.0677	0.0021571	0.0372007
Cp4.1LG17g05220	1735.5	0.887218	0.289232	3.0675	0.00215858	0.0372007
Cp4.1LG14g05320	139.098	-1.0868	0.354342	-3.06709	0.00216153	0.0372207
Cp4.1LG00g01730	499.376	-0.906357	0.295633	-3.06581	0.00217079	0.0373182
Cp4.1LG10g05730	3536.52	0.814582	0.265683	3.06599	0.00216951	0.0373182
Cp4.1LG04g02590	11.6674	5.37043	1.75241	3.06459	0.00217969	0.0374291
Cp4.1LG13g11370	853.585	-0.905311	0.295425	-3.06443	0.00218084	0.0374291
Cp4.1LG06g03660	28.5326	2.51417	0.820692	3.06348	0.00218782	0.0375179
Cp4.1LG02g03750	142.256	1.53649	0.501652	3.06287	0.00219227	0.0375323
Cp4.1LG04g14480	261.155	1.14682	0.37442	3.06292	0.00219192	0.0375323
Cp4.1LG02g04840	145.206	1.68984	0.551775	3.06256	0.00219456	0.0375405
Cp4.1LG06g07000	608.903	1.12148	0.366369	3.06108	0.00220539	0.0375712
Cp4.1LG11g08250	34.5096	-2.08615	0.681483	-3.06119	0.00220461	0.0375712
Cp4.1LG16g09120	2377.53	-0.705978	0.230564	-3.06196	0.00219894	0.0375712
Cp4.1LG17g05670	12.7674	3.87695	1.26639	3.06143	0.00220284	0.0375712
Cp4.1LG19g01040	1979.54	0.823981	0.269164	3.06127	0.00220404	0.0375712
Cp4.1LG03g07170	33.5349	-1.67486	0.547385	-3.05975	0.00221525	0.0377083
Cp4.1LG18g09370	106.465	1.21754	0.398084	3.0585	0.00222449	0.0378345
Cp4.1LG07g02140	173.552	-1.49087	0.487664	-3.05716	0.00223443	0.0379415
Cp4.1LG11g01820	237.496	1.17374	0.38391	3.05734	0.0022331	0.0379415
Cp4.1LG01g12210	752.088	-0.756267	0.247422	-3.05659	0.0022387	0.0379829
Cp4.1LG04g12080	4025.7	0.810037	0.265106	3.05552	0.00224667	0.0380871
Cp4.1LG02g00970	932.485	0.682023	0.223254	3.05493	0.00225116	0.0381322
Cp4.1LG15g01630	730.741	0.884441	0.289541	3.05463	0.00225338	0.0381386
Cp4.1LG13g02090	21691	0.755753	0.247436	3.05433	0.0022556	0.0381452
Cp4.1LG07g04730	69.9936	2.93815	0.962491	3.05265	0.00226832	0.0383292
Cp4.1LG01g14880	422.82	-0.89754	0.294152	-3.05128	0.00227866	0.0384414
Cp4.1LG10g06620	94.752	1.55398	0.509254	3.05148	0.00227715	0.0384414
Cp4.1LG08g12140	694.514	3.84464	1.26042	3.05029	0.0022862	0.0385373
Cp4.1LG03g03580	412.932	1.26072	0.413507	3.04886	0.00229715	0.038675
Cp4.1LG06g03830	45.8568	-1.96288	0.643835	-3.04873	0.0022981	0.038675
Cp4.1LG05g09560	6666.57	1.27288	0.41758	3.04822	0.00230199	0.0387093
Cp4.1LG11g04980	1719.97	-0.762907	0.250335	-3.04754	0.00230721	0.0387655
Cp4.1LG07g10080	397.679	-0.721913	0.236919	-3.04709	0.0023107	0.0387929
Cp4.1LG10g07500	3086.76	0.606004	0.199034	3.04473	0.00232891	0.0390391
Cp4.1LG13g07760	560.373	-0.747409	0.245479	-3.0447	0.00232912	0.0390391
Cp4.1LG15g03960	207.271	-0.911543	0.299598	-3.04255	0.00234581	0.039287
Cp4.1LG09g02730	118.68	-1.4866	0.488682	-3.04205	0.00234972	0.0392873
Cp4.1LG11g08550	321.328	-1.46992	0.483235	-3.04182	0.00235149	0.0392873
Cp4.1LG19g01440	1129.06	0.882083	0.289975	3.04193	0.0023507	0.0392873
Cp4.1LG00g07610	161.188	1.37556	0.452446	3.04029	0.00236354	0.0394252
Cp4.1LG01g23950	171.998	1.4345	0.471827	3.04031	0.00236338	0.0394252
Cp4.1LG05g02770	237.037	1.40061	0.460911	3.03879	0.00237529	0.0395894
Cp4.1LG15g06360	1225.23	0.798477	0.262889	3.03732	0.00238691	0.0397513
Cp4.1LG17g09030	343.606	1.33347	0.439096	3.03684	0.0023907	0.0397824
Cp4.1LG01g19990	1245.73	1.48735	0.48986	3.03628	0.00239516	0.039793
Cp4.1LG12g08230	175.239	1.31006	0.431468	3.03629	0.0023951	0.039793
Cp4.1LG03g06630	20.07	2.92653	0.964527	3.03417	0.00241202	0.0399645
Cp4.1LG09g05960	169.346	-0.990063	0.326319	-3.03403	0.00241311	0.0399645
Cp4.1LG13g04220	3144.35	0.916715	0.302133	3.03414	0.00241223	0.0399645
Cp4.1LG15g08820	241.238	-0.789411	0.260186	-3.03402	0.00241318	0.0399645
Cp4.1LG07g08960	132.603	-1.1223	0.369989	-3.03332	0.00241877	0.0399856
Cp4.1LG08g13570	60.6408	2.67649	0.882417	3.03314	0.00242022	0.0399856
Cp4.1LG12g01640	17.8137	-3.88072	1.27925	-3.03358	0.00241667	0.0399856
Cp4.1LG09g10030	2040.54	1.5477	0.510327	3.03276	0.00242329	0.0400045
Cp4.1LG08g00780	220.801	-1.30006	0.428849	-3.03151	0.00243335	0.0401387
Cp4.1LG12g04250	110.268	-1.57203	0.518716	-3.03062	0.00244053	0.0402252
Cp4.1LG01g01700	158.526	1.66528	0.549809	3.02883	0.002455	0.0404317
Cp4.1LG04g06360	143.796	-1.83861	0.607303	-3.02751	0.00246581	0.0405454
Cp4.1LG20g07260	28.7505	3.68333	1.2166	3.02757	0.00246526	0.0405454
Cp4.1LG03g05320	227.924	-0.928562	0.306817	-3.02643	0.0024746	0.0406578
Cp4.1LG11g04100	48.3115	2.22	0.7337	3.02576	0.00248006	0.0407153
Cp4.1LG05g03900	1273.95	-1.11633	0.369006	-3.02523	0.00248441	0.0407224
Cp4.1LG14g00570	1848	0.867264	0.286672	3.02528	0.00248405	0.0407224
Cp4.1LG01g19700	1772.93	1.35242	0.447251	3.02386	0.00249572	0.0408685
Cp4.1LG07g04340	402.068	0.815497	0.269704	3.02367	0.00249726	0.0408685
Cp4.1LG20g08930	106.039	-2.03374	0.672703	-3.02323	0.00250091	0.0408961
Cp4.1LG01g02350	26.2445	-2.10939	0.697871	-3.02261	0.00250606	0.0409481
Cp4.1LG06g07730	14324	1.04299	0.345249	3.02097	0.00251963	0.0411375
Cp4.1LG02g01100	422.979	-1.07727	0.356707	-3.02003	0.00252747	0.0411579
Cp4.1LG02g10120	1941.58	0.756975	0.250664	3.01987	0.0025288	0.0411579
Cp4.1LG08g05000	1007.64	0.638239	0.211331	3.0201	0.00252693	0.0411579
Cp4.1LG20g03960	327.946	0.963103	0.318901	3.02007	0.00252717	0.0411579
Cp4.1LG14g01240	96.6553	-1.39034	0.460461	-3.01946	0.00253229	0.0411825
Cp4.1LG05g04650	1241.06	-0.640185	0.212191	-3.01703	0.00255265	0.0414775
Cp4.1LG16g06670	161.984	-1.2535	0.415503	-3.01682	0.00255443	0.0414775
Cp4.1LG12g08920	84.6439	-1.94033	0.643485	-3.01534	0.0025669	0.0416475
Cp4.1LG03g17800	35.4922	2.10295	0.697704	3.0141	0.00257747	0.0417774
Cp4.1LG17g08150	1360.11	0.828734	0.274968	3.01392	0.00257893	0.0417774
Cp4.1LG07g08320	684.363	0.833985	0.276829	3.01264	0.00258988	0.0419222
Cp4.1LG14g09310	23.0933	-3.07445	1.02093	-3.01141	0.0026004	0.0420327
Cp4.1LG16g05460	1039.35	1.07296	0.356302	3.01137	0.00260076	0.0420327
Cp4.1LG18g06140	44.8627	2.51017	0.834456	3.00816	0.00262839	0.0424463
Cp4.1LG01g05140	10539.4	0.661743	0.220126	3.00621	0.00264527	0.0426197
Cp4.1LG02g02370	319.255	-1.2054	0.400926	-3.00655	0.00264234	0.0426197
Cp4.1LG12g01320	278.263	-0.958182	0.31871	-3.00644	0.00264329	0.0426197
Cp4.1LG07g11020	421.133	-0.876591	0.291708	-3.00503	0.00265559	0.0426866
Cp4.1LG14g06260	2199.17	0.967885	0.322068	3.00522	0.00265389	0.0426866
Cp4.1LG19g00900	1473.1	-0.772032	0.256905	-3.00512	0.00265473	0.0426866
Cp4.1LG17g08770	120.126	-1.29276	0.430337	-3.00406	0.00266401	0.0427229
Cp4.1LG19g10820	141.122	-1.44138	0.479764	-3.00435	0.0026615	0.0427229
Cp4.1LG20g08080	40.5072	2.02073	0.672641	3.00418	0.002663	0.0427229
Cp4.1LG06g07240	148.04	0.977537	0.325737	3.001	0.00269096	0.0431217
Cp4.1LG17g09420	571.757	1.10916	0.369638	3.00068	0.00269379	0.0431338
Cp4.1LG08g04760	182.727	-1.03127	0.344184	-2.99626	0.00273311	0.0436371
Cp4.1LG15g02300	327.535	1.7782	0.593531	2.99597	0.00273572	0.0436371
Cp4.1LG16g00530	678.304	-0.971921	0.32439	-2.99615	0.00273412	0.0436371
Cp4.1LG17g01770	33.6265	-3.43667	1.14684	-2.99665	0.0027296	0.0436371
Cp4.1LG18g08780	277.373	-0.876481	0.292513	-2.99639	0.00273199	0.0436371
Cp4.1LG04g09570	228.058	0.910335	0.303891	2.9956	0.00273907	0.0436571
Cp4.1LG17g08920	86.9031	-1.15989	0.387273	-2.99503	0.00274421	0.0437054
Cp4.1LG01g00990	1660.05	1.0735	0.358542	2.99407	0.0027528	0.0438087
Cp4.1LG01g23740	440.803	-1.30451	0.435824	-2.99321	0.00276057	0.0438652
Cp4.1LG17g06260	378.459	-2.26265	0.755877	-2.9934	0.00275884	0.0438652
Cp4.1LG02g16830	27.0814	-2.06537	0.690486	-2.99118	0.00277903	0.0441111
Cp4.1LG03g08320	3105.25	0.694066	0.232084	2.99057	0.00278454	0.0441111
Cp4.1LG09g07080	1556.25	0.92276	0.308514	2.99098	0.00278083	0.0441111
Cp4.1LG09g08710	146.842	1.11816	0.373889	2.99062	0.00278412	0.0441111
Cp4.1LG01g15320	1266.6	-0.765988	0.25618	-2.99004	0.00278945	0.0441553
Cp4.1LG02g10510	2102.79	0.784093	0.262368	2.98852	0.0028033	0.0442734
Cp4.1LG09g05270	205.823	-1.30933	0.438089	-2.98874	0.00280133	0.0442734
Cp4.1LG09g11470	370.673	0.856708	0.286645	2.98874	0.00280132	0.0442734
Cp4.1LG07g05960	787.493	2.21777	0.742645	2.98631	0.00282364	0.0445286
Cp4.1LG18g06350	166.401	-0.99017	0.331571	-2.9863	0.00282374	0.0445286
Cp4.1LG06g05340	500.61	-0.825501	0.276506	-2.98547	0.00283141	0.0445762
Cp4.1LG08g09060	158.503	-0.947315	0.317329	-2.98528	0.0028332	0.0445762
Cp4.1LG12g06890	1302.64	-1.02671	0.34388	-2.98567	0.00282962	0.0445762
Cp4.1LG12g04330	3088.41	-0.946663	0.317184	-2.98459	0.0028396	0.0446161
Cp4.1LG12g07470	5572.52	-1.14794	0.384628	-2.98454	0.00284003	0.0446161
Cp4.1LG06g05870	120.654	-1.76471	0.591504	-2.98343	0.00285038	0.0447449
Cp4.1LG12g01410	7867.33	0.868734	0.291222	2.98307	0.00285376	0.0447642
Cp4.1LG00g01750	960.358	0.944972	0.316932	2.98162	0.00286726	0.0448744
Cp4.1LG19g06260	857.538	1.15637	0.387802	2.98185	0.00286511	0.0448744
Cp4.1LG20g06070	130.667	1.19443	0.400553	2.98197	0.00286404	0.0448744
Cp4.1LG01g14830	2658.05	-1.51816	0.509234	-2.98127	0.00287056	0.0448923
Cp4.1LG14g00130	401.752	-1.8783	0.630162	-2.98067	0.0028762	0.0449466
Cp4.1LG03g11960	673.841	-1.73308	0.581493	-2.9804	0.00287874	0.0449524
Cp4.1LG05g14740	1060.14	-0.891222	0.299183	-2.97885	0.00289333	0.0451464
Cp4.1LG14g02330	1030.96	1.05766	0.355242	2.97728	0.00290814	0.0453434
Cp4.1LG13g00490	1189.01	0.808078	0.27165	2.9747	0.00293272	0.0456924
Cp4.1LG01g02390	42.9492	2.50228	0.841528	2.9735	0.00294427	0.0458379
Cp4.1LG11g07780	13.3546	-3.21142	1.0803	-2.9727	0.00295193	0.0459229
Cp4.1LG09g00780	211.011	-1.17639	0.395768	-2.97243	0.00295455	0.0459292
Cp4.1LG01g09210	551.537	0.787626	0.265056	2.97154	0.00296309	0.0460276
Cp4.1LG10g09180	768.844	-1.15759	0.389787	-2.9698	0.0029799	0.0462542
Cp4.1LG15g07190	114.497	-1.05576	0.355589	-2.96904	0.00298731	0.0463346
Cp4.1LG04g01160	2808.84	1.06277	0.358089	2.96789	0.00299849	0.0464732
Cp4.1LG10g09440	78.6672	-1.2703	0.428066	-2.96754	0.00300197	0.0464925
Cp4.1LG02g07020	336.902	0.944342	0.318349	2.96638	0.00301329	0.0466331
Cp4.1LG07g11120	295.906	-0.811306	0.273534	-2.96602	0.00301684	0.0466532
Cp4.1LG04g06980	112.993	-1.39259	0.469655	-2.96514	0.00302548	0.0467201
Cp4.1LG12g06950	129.184	-1.65472	0.558061	-2.96512	0.00302566	0.0467201
Cp4.1LG14g04500	1140.18	0.633071	0.213554	2.96445	0.00303224	0.046787
Cp4.1LG05g03260	49.5753	2.10995	0.711859	2.964	0.00303673	0.0468215
Cp4.1LG01g05010	4628.77	0.982351	0.331534	2.96305	0.0030461	0.0468965
Cp4.1LG20g08810	441.406	-1.01364	0.342077	-2.96318	0.00304476	0.0468965
Cp4.1LG01g00590	10920	0.757465	0.255842	2.96067	0.0030697	0.0470862
Cp4.1LG01g23520	91.3627	-1.36062	0.459444	-2.96144	0.003062	0.0470862
Cp4.1LG02g07880	134.829	0.972641	0.328499	2.96086	0.00306778	0.0470862
Cp4.1LG04g09150	1149.73	0.91666	0.309613	2.96067	0.00306976	0.0470862
Cp4.1LG05g14770	117.715	-1.15099	0.388698	-2.96115	0.00306492	0.0470862
Cp4.1LG08g04020	120.272	1.8472	0.623975	2.96038	0.00307263	0.0470955
Cp4.1LG00g00230	148.995	1.37311	0.463951	2.95961	0.00308027	0.0471173
Cp4.1LG10g12550	1102.53	0.893081	0.301771	2.95947	0.00308172	0.0471173
Cp4.1LG11g10270	38.0278	1.91644	0.647593	2.95933	0.00308312	0.0471173
Cp4.1LG13g00830	77.4114	-1.3363	0.451457	-2.95998	0.00307657	0.0471173
Cp4.1LG04g13150	1232.18	0.715416	0.241783	2.95892	0.00308718	0.0471448
Cp4.1LG02g07360	754.412	0.708417	0.239495	2.95796	0.00309686	0.0472579
Cp4.1LG06g07370	459.741	-2.09119	0.707108	-2.95738	0.00310265	0.0472981
Cp4.1LG13g03610	1058.88	0.617868	0.208934	2.95724	0.00310405	0.0472981
Cp4.1LG03g09620	143.227	1.0725	0.362723	2.95679	0.0031086	0.0473327
Cp4.1LG07g01250	6677.48	-0.962295	0.32549	-2.95645	0.00311199	0.0473496
Cp4.1LG04g06640	1781.45	-0.715919	0.242208	-2.9558	0.00311861	0.0474026
Cp4.1LG14g09450	140.739	-1.14151	0.38621	-2.95566	0.00312003	0.0474026
Cp4.1LG04g05570	165.864	-1.08114	0.36583	-2.95532	0.00312345	0.0474199
Cp4.1LG19g11420	1529.92	0.594489	0.201253	2.95394	0.0031374	0.0475969
Cp4.1LG14g06870	2164.55	-0.686286	0.23236	-2.95354	0.00314148	0.047624
Cp4.1LG10g10060	415.837	-2.29519	0.777249	-2.95297	0.00314731	0.0476776
Cp4.1LG00g07320	125.474	-1.38297	0.468465	-2.95212	0.00315597	0.047774
Cp4.1LG11g01040	161.975	1.05307	0.356786	2.95154	0.00316194	0.0478295
Cp4.1LG20g03750	113.948	-1.68667	0.571533	-2.95114	0.00316608	0.0478573
Cp4.1LG08g01440	192.434	0.922962	0.312859	2.95009	0.00317683	0.0479153
Cp4.1LG10g06100	697.714	0.733964	0.24876	2.95049	0.00317267	0.0479153
Cp4.1LG16g05630	104.836	-1.59574	0.540901	-2.95015	0.00317616	0.0479153
Cp4.1LG00g03190	644.345	1.39485	0.47291	2.94951	0.00318281	0.0479266
Cp4.1LG01g20780	985.852	0.727243	0.246544	2.94975	0.00318028	0.0479266
Cp4.1LG01g25760	208.397	-0.809112	0.274347	-2.94922	0.00318574	0.0479266
Cp4.1LG07g01190	114.741	-1.27682	0.43306	-2.94837	0.00319455	0.0479266
Cp4.1LG08g02660	343.792	-0.718127	0.243555	-2.94852	0.00319305	0.0479266
Cp4.1LG08g07030	909.414	0.809963	0.274651	2.94906	0.00318739	0.0479266
Cp4.1LG09g09380	337.502	-1.01598	0.34457	-2.94854	0.00319283	0.0479266
Cp4.1LG10g02490	611.437	0.794388	0.269446	2.94823	0.00319603	0.0479266
Cp4.1LG14g09170	5325.74	0.673675	0.228526	2.94792	0.00319925	0.0479403
Cp4.1LG10g07470	146.258	1.00791	0.341946	2.94756	0.0032029	0.0479604
Cp4.1LG03g12350	117.276	-1.18347	0.40154	-2.94733	0.00320526	0.0479612
Cp4.1LG15g03850	35.673	2.74146	0.930301	2.94686	0.00321024	0.0480011
Cp4.1LG01g12980	82.3819	-1.27642	0.433284	-2.94592	0.00322	0.0480435
Cp4.1LG02g09040	429.87	1.24475	0.422519	2.94601	0.00321902	0.0480435
Cp4.1LG07g10300	1105.57	0.752792	0.255514	2.94619	0.00321719	0.0480435
Cp4.1LG01g11070	32073.9	0.921571	0.31291	2.94516	0.00322787	0.0481183
Cp4.1LG02g02500	140.314	-1.18088	0.400979	-2.94499	0.00322965	0.0481183
Cp4.1LG08g07170	466.898	-0.871131	0.295877	-2.94423	0.00323761	0.0482024
Cp4.1LG20g05230	533.718	-0.927493	0.315074	-2.94373	0.00324281	0.0482452
Cp4.1LG10g03950	214.379	-0.825666	0.280545	-2.94307	0.00324971	0.0483133
Cp4.1LG16g01950	1770.2	0.920991	0.313022	2.94226	0.00325831	0.0484066
Cp4.1LG13g07740	701.816	-0.716969	0.243821	-2.94056	0.00327623	0.048638
Cp4.1LG09g05040	969.243	-0.827748	0.281552	-2.93995	0.00328264	0.0486984
Cp4.1LG01g21120	420.742	-2.41099	0.820188	-2.93956	0.00328674	0.0487244
Cp4.1LG10g01600	76.8303	1.26765	0.431416	2.93835	0.00329968	0.0488813
Cp4.1LG05g07310	6602.55	0.696043	0.236981	2.93712	0.00331274	0.0490399
Cp4.1LG13g02610	1642.03	0.939511	0.31993	2.93661	0.0033182	0.0490857
Cp4.1LG00g05970	395.981	1.32563	0.451582	2.93552	0.0033299	0.0492238
Cp4.1LG13g09980	303.44	0.809435	0.275847	2.93436	0.00334235	0.0493728
Cp4.1LG01g17430	89.852	1.13207	0.385915	2.93348	0.00335188	0.0494432
Cp4.1LG10g00200	323.804	1.16948	0.398644	2.93366	0.00334991	0.0494432
Cp4.1LG00g14030	45.6768	2.2366	0.762546	2.93307	0.0033563	0.0494733
Cp4.1LG08g11850	230.508	-2.01252	0.686211	-2.9328	0.00335918	0.0494807
Cp4.1LG03g02640	95.0971	1.89345	0.645977	2.93114	0.00337721	0.0496697
Cp4.1LG04g13910	1046.28	0.772678	0.263626	2.93096	0.00337918	0.0496697
Cp4.1LG17g00020	287.667	0.969183	0.330646	2.93118	0.00337674	0.0496697
Cp4.1LG01g14080	1073.84	-0.920868	0.314262	-2.93025	0.00338686	0.0497473
Cp4.1LG18g05710	16.6696	-2.84066	0.969605	-2.9297	0.00339285	0.0498001
Cp4.1LG16g05220	160.461	1.19974	0.409686	2.92844	0.00340663	0.0499671
Cp4.1LG20g05170	28.0443	-2.93879	1.0039	-2.92738	0.00341833	0.0501033
Cp4.1LG03g09910	239.371	-2.30369	0.787485	-2.92537	0.00344044	0.0503543
Cp4.1LG04g12870	204.483	2.36356	0.807913	2.92551	0.00343892	0.0503543
Cp4.1LG11g09090	742	-1.99395	0.681653	-2.92517	0.00344272	0.0503543
Cp4.1LG07g04210	3438.1	1.16571	0.398572	2.92472	0.00344767	0.0503696
Cp4.1LG11g00300	1070.41	-1.29279	0.442036	-2.92463	0.00344861	0.0503696
Cp4.1LG03g05990	289.533	-1.10274	0.377148	-2.92389	0.00345682	0.0503832
Cp4.1LG13g03240	849.414	-0.660887	0.225997	-2.92432	0.00345214	0.0503832
Cp4.1LG19g07520	2807.19	0.859484	0.293936	2.92405	0.00345506	0.0503832
Cp4.1LG03g05830	1283.84	-0.677664	0.231834	-2.92305	0.00346616	0.0504667
Cp4.1LG05g13280	1562.52	0.755726	0.258588	2.92251	0.00347226	0.0504667
Cp4.1LG06g07290	82.763	1.92631	0.659064	2.9228	0.00346902	0.0504667
Cp4.1LG19g07190	1488.57	0.99171	0.339313	2.9227	0.0034701	0.0504667
Cp4.1LG19g01270	179.813	1.0623	0.363566	2.92188	0.00347924	0.0505328
Cp4.1LG04g15240	1128.93	-0.872911	0.298778	-2.9216	0.00348235	0.0505427
Cp4.1LG01g02840	166.205	1.35488	0.463967	2.92021	0.00349796	0.0506631
Cp4.1LG11g08270	383.777	-1.87619	0.642459	-2.92033	0.00349664	0.0506631
Cp4.1LG17g04640	136.479	-1.88043	0.643919	-2.9203	0.00349699	0.0506631
Cp4.1LG14g08900	3056	0.742759	0.254406	2.91959	0.00350497	0.050694
Cp4.1LG15g07640	7506.52	-0.676724	0.231773	-2.91977	0.00350288	0.050694
Cp4.1LG01g06410	3085	1.32029	0.452432	2.9182	0.00352053	0.0508484
Cp4.1LG06g02880	744.136	-1.01836	0.348962	-2.91824	0.00352013	0.0508484
Cp4.1LG04g02330	48.2192	-1.66676	0.571314	-2.91742	0.00352939	0.0509018
Cp4.1LG06g09210	205.848	-1.32414	0.453912	-2.91718	0.00353207	0.0509018
Cp4.1LG11g10150	15.7605	2.71471	0.930466	2.91758	0.00352757	0.0509018
Cp4.1LG17g09650	3730.98	1.09221	0.374428	2.91701	0.00353403	0.0509018
Cp4.1LG19g04220	420.839	0.763943	0.262077	2.91495	0.00355742	0.0512032
Cp4.1LG07g03940	1099.62	0.834594	0.286476	2.91331	0.00357616	0.0514017
Cp4.1LG11g06090	129.815	2.55037	0.875408	2.91335	0.00357577	0.0514017
Cp4.1LG03g12750	254.496	-0.818827	0.281113	-2.91281	0.00358195	0.0514494
Cp4.1LG00g06980	643.436	-1.82744	0.627609	-2.91175	0.00359405	0.0515483
Cp4.1LG06g07100	848.634	0.715184	0.245652	2.91137	0.00359845	0.0515483
Cp4.1LG13g00540	3129.72	1.0513	0.361106	2.91135	0.00359876	0.0515483
Cp4.1LG15g04240	86.7721	2.72497	0.935936	2.91149	0.00359704	0.0515483
Cp4.1LG12g03490	3422.79	1.5301	0.525721	2.91047	0.00360885	0.0516572
Cp4.1LG12g00120	303.297	-0.887931	0.305181	-2.90953	0.00361975	0.051742
Cp4.1LG13g07590	119.219	-1.30069	0.447037	-2.90957	0.00361925	0.051742
Cp4.1LG17g01200	309.438	0.999678	0.343636	2.90912	0.00362448	0.051774
Cp4.1LG06g07400	1772.13	0.783853	0.269507	2.90848	0.00363195	0.0518451
Cp4.1LG02g11950	3039.37	0.722716	0.248507	2.90823	0.00363483	0.0518506
Cp4.1LG03g10680	29.6279	-1.86364	0.640961	-2.90758	0.0036424	0.0519229
Cp4.1LG11g03380	47.798	-1.92494	0.662116	-2.90725	0.00364616	0.0519409
Cp4.1LG10g09260	980.219	-0.759737	0.261351	-2.90695	0.00364967	0.0519553
Cp4.1LG05g08870	466.683	1.14347	0.393526	2.90571	0.00366422	0.0521267
Cp4.1LG18g01830	277.569	-1.34405	0.462727	-2.90463	0.00367692	0.0522716
Cp4.1LG05g12580	890.794	1.10961	0.382059	2.90428	0.00368097	0.0522935
Cp4.1LG03g12030	195.44	-1.06714	0.367576	-2.90317	0.00369405	0.0524076
Cp4.1LG09g09640	1136.98	0.796472	0.274336	2.90328	0.00369279	0.0524076
Cp4.1LG11g11430	79.9558	-1.21775	0.41961	-2.9021	0.00370676	0.0525162
Cp4.1LG15g04190	16.7678	4.18244	1.44111	2.90223	0.00370516	0.0525162
Cp4.1LG20g06990	346.164	-1.14065	0.393124	-2.9015	0.0037138	0.0525801
Cp4.1LG04g11170	66.9464	-2.74478	0.946096	-2.90116	0.00371778	0.0526007
Cp4.1LG05g01850	2824.25	0.680954	0.234743	2.90085	0.00372154	0.052618
Cp4.1LG17g08930	5917.97	0.889046	0.306588	2.89981	0.00373393	0.0527573
Cp4.1LG01g05940	59.7637	1.55142	0.535366	2.89787	0.00375708	0.0530124
Cp4.1LG01g10320	27.2864	-2.62492	0.905786	-2.89794	0.00375618	0.0530124
Cp4.1LG19g04530	1048.31	0.652177	0.225076	2.89759	0.00376044	0.0530238
Cp4.1LG05g13460	20.7112	-3.15393	1.08883	-2.89663	0.00377197	0.0531417
Cp4.1LG06g07640	1322.98	1.29571	0.44734	2.89647	0.00377392	0.0531417
Cp4.1LG07g00450	2521.66	1.00797	0.348152	2.89519	0.00378927	0.0532923
Cp4.1LG20g03320	133.938	-1.10222	0.380714	-2.89515	0.00378975	0.0532923
Cp4.1LG01g03450	170.757	1.55711	0.538045	2.894	0.00380363	0.0534046
Cp4.1LG01g04440	37.5542	2.77652	0.959437	2.89391	0.00380482	0.0534046
Cp4.1LG19g00600	919.11	1.03394	0.357289	2.89386	0.00380544	0.0534046
Cp4.1LG15g03680	86.6132	-1.42093	0.491182	-2.89288	0.00381724	0.0535342
Cp4.1LG15g01510	223.295	-1.08169	0.373975	-2.8924	0.00382307	0.0535797
Cp4.1LG04g11370	1008.16	-0.610356	0.211104	-2.89126	0.00383697	0.0537382
Cp4.1LG00g12100	35.8612	-1.95817	0.677536	-2.89013	0.00385083	0.0538961
Cp4.1LG05g13730	41.0951	-1.49372	0.517079	-2.88876	0.00386768	0.0540748
Cp4.1LG11g03920	832.676	1.09361	0.378588	2.88867	0.0038688	0.0540748
Cp4.1LG12g11240	481.205	1.12609	0.389937	2.88787	0.00387864	0.0541758
Cp4.1LG01g12430	16.4519	-2.63404	0.912432	-2.88684	0.00389134	0.0541819
Cp4.1LG01g20350	77.3007	1.36332	0.472261	2.88678	0.00389201	0.0541819
Cp4.1LG05g08970	265.381	2.18148	0.755492	2.8875	0.00388318	0.0541819
Cp4.1LG06g00630	4146.57	1.12338	0.389148	2.88678	0.00389211	0.0541819
Cp4.1LG10g08000	489.621	-1.08529	0.375932	-2.88693	0.00389022	0.0541819
Cp4.1LG02g07840	515.815	0.64724	0.224244	2.88632	0.00389775	0.0541879
Cp4.1LG05g13710	295.164	1.02544	0.355274	2.88632	0.00389774	0.0541879
Cp4.1LG00g11930	105.094	1.04831	0.36345	2.88434	0.00392232	0.0543115
Cp4.1LG02g00690	229.299	-1.14121	0.395648	-2.88441	0.00392147	0.0543115
Cp4.1LG09g07690	183.228	-1.79736	0.623089	-2.88459	0.00391927	0.0543115
Cp4.1LG14g03950	1500.97	0.623077	0.216005	2.88455	0.00391975	0.0543115
Cp4.1LG18g00140	83.6135	-1.85612	0.643398	-2.88488	0.00391567	0.0543115
Cp4.1LG18g04940	66.6667	-1.74987	0.606596	-2.88474	0.00391733	0.0543115
Cp4.1LG03g07330	349.107	-0.827614	0.286983	-2.88385	0.0039285	0.0543608
Cp4.1LG09g04220	273.527	-0.884728	0.306943	-2.88238	0.00394681	0.0545051
Cp4.1LG11g04850	172.173	-1.05703	0.366732	-2.8823	0.00394779	0.0545051
Cp4.1LG16g07180	1524.85	0.856173	0.29702	2.88255	0.00394474	0.0545051
Cp4.1LG17g00130	216.924	1.22053	0.423507	2.88197	0.00395204	0.0545051
Cp4.1LG18g05210	5000.89	0.793069	0.275169	2.88212	0.00395013	0.0545051
Cp4.1LG05g07480	1459.24	0.702276	0.243715	2.88154	0.00395738	0.0545064
Cp4.1LG15g04060	481.502	0.950402	0.329807	2.88169	0.00395543	0.0545064
Cp4.1LG06g10130	397.152	-0.675293	0.234383	-2.88115	0.00396227	0.0545377
Cp4.1LG04g08780	1140.15	0.672741	0.233517	2.88091	0.0039653	0.0545433
Cp4.1LG01g16990	418.062	0.894574	0.310612	2.88004	0.00397623	0.0546213
Cp4.1LG06g04030	15.337	-3.45441	1.19941	-2.88009	0.00397559	0.0546213
Cp4.1LG12g08090	324.477	1.26362	0.438819	2.8796	0.00398186	0.0546465
Cp4.1LG19g01910	47.0183	-2.34353	0.813873	-2.87948	0.00398333	0.0546465
Cp4.1LG04g03260	300.255	-0.834859	0.290036	-2.87847	0.00399615	0.0547862
Cp4.1LG14g05170	41.0658	2.36469	0.821592	2.87817	0.00399983	0.0548006
Cp4.1LG20g04650	445.65	-1.26412	0.439271	-2.87777	0.00400493	0.0548343
Cp4.1LG04g04740	574.05	0.985582	0.342523	2.87742	0.00400946	0.0548516
Cp4.1LG11g08750	291.246	-0.850255	0.295509	-2.87726	0.00401147	0.0548516
Cp4.1LG01g02070	97.3664	1.52925	0.53158	2.87681	0.00401715	0.0548931
Cp4.1LG01g00300	2941.38	0.546249	0.189908	2.87639	0.00402253	0.0548945
Cp4.1LG10g00360	44.752	1.90942	0.663823	2.8764	0.00402244	0.0548945
Cp4.1LG12g02100	975.761	0.851966	0.296226	2.87607	0.00402667	0.0549149
Cp4.1LG03g08840	86.1363	2.48869	0.866288	2.87281	0.00406833	0.0554467
Cp4.1LG02g02190	135.842	-1.06981	0.372419	-2.87259	0.00407117	0.055449
Cp4.1LG18g08430	769.541	0.980055	0.341276	2.87174	0.00408224	0.0555634
Cp4.1LG05g07000	152.599	1.20724	0.420503	2.87095	0.00409237	0.0556648
Cp4.1LG02g07980	413.2	0.981663	0.342067	2.8698	0.00410728	0.0558062
Cp4.1LG10g11690	1660.29	1.0568	0.368257	2.86974	0.00410813	0.0558062
Cp4.1LG07g08990	168.358	0.970426	0.338204	2.86935	0.00411318	0.0558382
Cp4.1LG07g04110	2092.6	1.05745	0.368675	2.86824	0.00412766	0.0559617
Cp4.1LG09g10360	597.759	0.629121	0.219339	2.86826	0.00412735	0.0559617
Cp4.1LG03g06320	1003.82	0.72263	0.252004	2.86754	0.00413681	0.0560087
Cp4.1LG04g03440	199.586	1.67601	0.584516	2.86735	0.00413921	0.0560087
Cp4.1LG17g09820	498.383	0.901944	0.314518	2.8677	0.00413461	0.0560087
Cp4.1LG09g03200	572.008	0.86145	0.300525	2.86648	0.00415064	0.0560175
Cp4.1LG16g04070	26.7676	-1.83085	0.638627	-2.86686	0.00414567	0.0560175
Cp4.1LG16g08290	174.402	1.45145	0.506325	2.86663	0.00414864	0.0560175
Cp4.1LG17g06290	511.142	-0.94122	0.328343	-2.86658	0.00414937	0.0560175
Cp4.1LG03g08460	201.851	-1.14361	0.39912	-2.86532	0.00416591	0.0561871
Cp4.1LG06g09510	4737.96	1.36618	0.476838	2.86509	0.00416896	0.0561917
Cp4.1LG15g00290	767.009	-0.7471	0.260887	-2.86369	0.00418733	0.0564028
Cp4.1LG11g06320	195.856	0.806964	0.281816	2.86344	0.00419068	0.0564114
Cp4.1LG03g02090	820.846	0.991311	0.346381	2.8619	0.00421104	0.0566487
Cp4.1LG13g08040	26.3793	-1.93998	0.678063	-2.86106	0.00422224	0.0567627
Cp4.1LG09g03530	22.512	-2.08287	0.728246	-2.86012	0.00423484	0.0568952
Cp4.1LG08g13300	3271.75	0.692913	0.242388	2.85869	0.004254	0.0571157
Cp4.1LG10g10770	243.563	-1.00315	0.350962	-2.85828	0.00425943	0.0571517
Cp4.1LG07g04970	241.262	-0.94465	0.33058	-2.85756	0.00426915	0.0572452
Cp4.1LG05g09050	87.1814	2.42067	0.847657	2.85572	0.0042939	0.057433
Cp4.1LG06g01900	486.909	-1.14375	0.400478	-2.85596	0.00429072	0.057433
Cp4.1LG06g05470	11.2603	-3.56021	1.24686	-2.85533	0.00429918	0.057433
Cp4.1LG17g08050	376.749	-0.813015	0.284655	-2.85614	0.0042883	0.057433
Cp4.1LG17g08370	88.8687	1.75373	0.614153	2.85553	0.00429655	0.057433
Cp4.1LG19g00610	1159.96	1.10286	0.38625	2.85529	0.00429974	0.057433
Cp4.1LG01g00460	79.1421	-1.29268	0.452835	-2.85465	0.00430846	0.0574387
Cp4.1LG01g23430	62.1445	-1.41278	0.494876	-2.85483	0.00430604	0.0574387
Cp4.1LG04g05130	58.4123	1.39603	0.489021	2.85475	0.00430703	0.0574387
Cp4.1LG12g09510	1523.75	-1.03274	0.361827	-2.85424	0.00431397	0.0574754
Cp4.1LG01g25610	442.785	-0.696716	0.244166	-2.85345	0.00432478	0.0575824
Cp4.1LG07g07240	451.095	1.27609	0.447307	2.85282	0.00433325	0.0576583
Cp4.1LG03g05060	350.269	-0.724669	0.254051	-2.85245	0.00433836	0.0576893
Cp4.1LG07g03850	1984.63	0.582174	0.204132	2.85195	0.00434517	0.057743
Cp4.1LG16g04990	318.449	-1.09481	0.383962	-2.85136	0.00435332	0.0578112
Cp4.1LG20g06610	1436.69	1.18636	0.416094	2.85117	0.00435587	0.0578112
Cp4.1LG04g07650	347.539	1.69386	0.594269	2.85033	0.00436742	0.0578537
Cp4.1LG07g11150	272.335	-0.887897	0.311492	-2.85046	0.00436555	0.0578537
Cp4.1LG17g04230	711.466	-1.39547	0.489583	-2.85033	0.00436738	0.0578537
Cp4.1LG01g19960	152.96	1.11817	0.39236	2.84987	0.00437376	0.0578796
Cp4.1LG03g16470	1292.74	0.807799	0.283478	2.8496	0.00437744	0.0578796
Cp4.1LG10g03030	82.6034	-1.27933	0.448955	-2.84958	0.00437773	0.0578796
Cp4.1LG12g10560	112.193	-1.19607	0.419815	-2.84905	0.00438504	0.0579393
Cp4.1LG03g12550	457.03	-0.92873	0.326015	-2.84874	0.0043893	0.0579589
Cp4.1LG08g07480	998.353	0.741944	0.260548	2.84763	0.00440463	0.0581244
Cp4.1LG17g09710	1127.89	0.8556	0.300531	2.84696	0.00441394	0.0582102
Cp4.1LG18g04710	393.086	-0.873375	0.3068	-2.84672	0.00441716	0.0582157
Cp4.1LG15g08200	310.099	-1.95615	0.687254	-2.84633	0.0044227	0.0582519
Cp4.1LG15g08130	10910.2	0.594081	0.208785	2.84542	0.00443534	0.0583813
Cp4.1LG01g14210	144.472	-1.34689	0.473446	-2.84486	0.00444311	0.0584466
Cp4.1LG16g03700	146.354	-1.10544	0.388702	-2.84393	0.00445604	0.0585465
Cp4.1LG19g09060	188.507	-0.867503	0.305039	-2.84391	0.00445634	0.0585465
Cp4.1LG01g21320	144.085	-1.0814	0.380283	-2.84368	0.00445962	0.0585526
Cp4.1LG10g03340	131.789	-1.49109	0.52446	-2.8431	0.00446772	0.0586219
Cp4.1LG03g12050	2599	0.651153	0.229053	2.8428	0.00447185	0.058639
Cp4.1LG09g05440	141.9	1.75417	0.61721	2.8421	0.00448174	0.0587317
Cp4.1LG08g09660	78.4962	-1.32545	0.466552	-2.84094	0.00449808	0.058873
Cp4.1LG12g01800	5474.68	0.666543	0.234621	2.84093	0.00449818	0.058873
Cp4.1LG01g23960	4086.55	0.940315	0.331131	2.83971	0.00451544	0.0590259
Cp4.1LG11g07680	463.969	0.881407	0.310387	2.8397	0.00451555	0.0590259
Cp4.1LG09g02000	53.4184	2.78327	0.98037	2.839	0.00452551	0.0591189
Cp4.1LG10g04480	84.1944	-1.69487	0.597141	-2.83831	0.00453526	0.0592091
Cp4.1LG01g23580	514.821	-1.08467	0.382213	-2.83786	0.00454169	0.0592186
Cp4.1LG03g06200	675.126	-1.88322	0.663568	-2.83802	0.00453943	0.0592186
Cp4.1LG04g13810	331.08	1.19753	0.422121	2.83695	0.00455468	0.0593396
Cp4.1LG16g06540	612.097	-0.707691	0.249467	-2.83681	0.00455668	0.0593396
Cp4.1LG08g04320	80.6991	-1.19763	0.422531	-2.83441	0.00459104	0.0597496
Cp4.1LG01g01010	445.063	-1.24078	0.437789	-2.83421	0.00459396	0.0597502
Cp4.1LG01g23170	222.532	-0.96662	0.341111	-2.83374	0.00460061	0.0597631
Cp4.1LG05g05640	13684.1	1.06003	0.3741	2.83354	0.00460358	0.0597631
Cp4.1LG07g05330	3704.22	0.887687	0.313262	2.83369	0.00460136	0.0597631
Cp4.1LG15g04110	228.87	-0.789114	0.278519	-2.83325	0.00460776	0.0597801
Cp4.1LG02g17100	1274.51	0.836592	0.29535	2.83254	0.00461795	0.059875
Cp4.1LG08g02890	597.409	-0.873995	0.308726	-2.83097	0.0046407	0.0601323
Cp4.1LG20g02740	537.113	-1.08551	0.383494	-2.83059	0.00464622	0.0601664
Cp4.1LG01g05340	1588.49	-0.809334	0.286007	-2.82977	0.00465815	0.0602833
Cp4.1LG02g10990	397.657	0.714612	0.252603	2.82899	0.00466952	0.0603553
Cp4.1LG10g00770	62.583	-1.50511	0.532026	-2.82902	0.00466904	0.0603553
Cp4.1LG03g18400	67.1549	-2.16601	0.765817	-2.82836	0.00467869	0.0604362
Cp4.1LG07g05910	986.329	0.739809	0.261664	2.82733	0.00469385	0.0605944
Cp4.1LG19g06570	33.0481	-2.40244	0.849917	-2.82667	0.00470347	0.0606808
Cp4.1LG12g04670	835.713	-0.938295	0.331997	-2.82621	0.00471018	0.0607297
Cp4.1LG20g06140	211.062	-0.952945	0.33726	-2.82555	0.00472001	0.0608188
Cp4.1LG01g20600	192.755	-1.45128	0.513791	-2.82465	0.00473326	0.0609517
Cp4.1LG14g06080	57.8491	-1.29225	0.457572	-2.82414	0.00474076	0.0610105
Cp4.1LG08g08480	2573.37	0.921233	0.326261	2.82361	0.00474867	0.0610745
Cp4.1LG16g04440	32.7237	2.40899	0.853398	2.82282	0.00476034	0.0611867
Cp4.1LG01g20480	237.67	1.26944	0.449752	2.82254	0.00476449	0.0611952
Cp4.1LG14g08560	37.3044	-1.47631	0.523073	-2.82238	0.00476689	0.0611952
Cp4.1LG02g07420	22.7434	2.2798	0.807824	2.82215	0.00477021	0.0612001
Cp4.1LG18g07710	172.124	-1.30836	0.463738	-2.82133	0.00478253	0.0613202
Cp4.1LG18g05340	612.739	0.736585	0.2611	2.82109	0.00478614	0.0613287
Cp4.1LG11g05630	1562.5	0.779119	0.276198	2.82087	0.00478937	0.0613323
Cp4.1LG04g10690	1475.13	0.583479	0.206943	2.81951	0.00480965	0.061554
Cp4.1LG03g13350	383.973	-0.720832	0.255686	-2.81921	0.0048142	0.0615734
Cp4.1LG04g01590	219.462	0.755708	0.268124	2.8185	0.00482487	0.0615734
Cp4.1LG06g09730	67.9443	1.48397	0.526592	2.81806	0.00483153	0.0615734
Cp4.1LG14g00530	1554.8	1.05805	0.375385	2.81856	0.00482392	0.0615734
Cp4.1LG15g05340	192.082	-0.82112	0.291372	-2.81811	0.0048307	0.0615734
Cp4.1LG19g09330	308.108	-0.882277	0.313083	-2.81803	0.0048319	0.0615734
Cp4.1LG19g09900	1706.3	-1.36267	0.483515	-2.81825	0.00482856	0.0615734
Cp4.1LG05g03230	1255.17	-0.880724	0.312574	-2.81765	0.00483766	0.0616091
Cp4.1LG17g05590	703.363	1.40462	0.498726	2.81642	0.00485622	0.0618076
Cp4.1LG16g04430	52.276	-1.33799	0.475148	-2.81594	0.00486352	0.0618626
Cp4.1LG13g06370	300.934	-0.764336	0.271461	-2.81564	0.00486809	0.0618828
Cp4.1LG19g04280	587.751	0.773337	0.274696	2.81525	0.00487392	0.061919
Cp4.1LG11g11490	1337.4	-1.17198	0.416328	-2.81504	0.00487713	0.061922
[truncated: 26,231 more rows]

## Sheet: IR_Px vs IR_W
RNA-seq data for IR_Px vs IR_Rs comparison
[truncated: 1,193 more rows]

## Sheet: IR_RsPx vs IR_Rs
RNA-seq data for IR_RsPx vs IR_Rs comparison
[truncated: 3,164 more rows]

[truncated: 4 more sheets: IR_W vs S_W, IR_Rs vs S_Rs, IR_Px vs S_Px, IR_RsPx vs S_RsPx]
