# Supplementary material for: Phospholipid production and signaling by a plant defense inducer against Podosphaera xanthii is genotype-dependent
Source: Hortic Res. 2024 Jul 12;11(9):uhae190. doi: 10.1093/hr/uhae190 (PMC11377184; doi:10.1093/hr/uhae190)
Supplement: Web_Material_uhae190 [file web_material_uhae190.zip › Supplementary_Data_Set_S3.xlsx]

## Sheet: Sheet1
gene	S_Rs vs S_W	S_RsPx vs S_Rs	S_Px vs S_Rs	S_Px vs S_W	IR_W vs S_W	IR_Rs vs S_Rs	IR_Px vs S_Px	IR_RsPx vs S_RsPx	IR_RsPx vs IR_Rs	IR_Px vs IR_W	cluster
Cp4.1LG17g05270	8.73833	-6.03766	-8.84664	0	0	-8.68225	0	0	0	0	1
Cp4.1LG03g07900	7.1612	0	0	5.52325	0	-5.40514	0	0	0	0	1
Cp4.1LG01g25940	5.43691	0	0	3.08953	0	-6.31638	0	0	0	0	1
Cp4.1LG01g08620	3.60582	0	0	2.85535	0	-3.46895	0	0	0	0	1
Cp4.1LG09g00610	3.48507	0	0	2.81197	0	-3.09902	0	0	0	0	1
Cp4.1LG01g05810	3.07178	0	0	0	0	-2.64956	0	0	0	0	1
Cp4.1LG03g15880	2.88034	0	0	0	0	-2.07125	0	0	0	0	1
Cp4.1LG03g01280	2.74652	-2.75279	-2.94162	0	0	-2.35168	0	0	0	0	1
Cp4.1LG01g20260	2.71376	0	0	0	0	-2.70781	0	0	0	0	1
Cp4.1LG03g14700	2.60624	0	0	1.75135	0	-2.07102	0	0	0	0	1
Cp4.1LG18g00140	2.60529	0	0	0	0	-2.20062	0	0	0	0	1
Cp4.1LG16g05030	2.44197	0	-3.05504	0	0	-1.77691	0	0	0	0	1
Cp4.1LG05g03890	2.41701	0	0	0	0	-1.87402	0	0	0	0	1
Cp4.1LG05g03690	2.3705	0	0	0	0	-1.99652	0	0	0	0	1
Cp4.1LG04g07970	2.29798	0	-1.9812	0	0	-1.99312	0	0	0	0	1
Cp4.1LG03g10200	2.22225	0	0	1.84146	0	-2.76431	-3.01369	0	0	0	1
Cp4.1LG05g03430	2.20872	0	0	1.60002	0	-1.81182	0	0	0	0	1
Cp4.1LG02g09180	2.20348	0	0	1.64473	0	-2.2804	0	0	0	0	1
Cp4.1LG18g08610	2.17806	0	0	0	0	-6.3419	0	-4.93497	0	0	1
Cp4.1LG01g13640	2.07678	0	0	0	0	-1.21913	0	0	0	0	1
Cp4.1LG12g05050	1.97941	0	-1.53152	0	0	-1.27797	0	0	0	0	1
Cp4.1LG19g08760	1.97062	0	0	0	0	-2.19585	0	0	0	0	1
Cp4.1LG07g08420	1.94512	0	0	0	0	-2.13916	0	0	0	0	1
Cp4.1LG06g08830	1.91913	0	-1.92589	0	0	-2.16686	0	0	0	0	1
Cp4.1LG19g02840	1.9044	0	-3.18127	0	-2.20771	0	0	0	0	0	1
Cp4.1LG06g06180	1.8766	0	0	1.52041	0	-1.86922	-1.61877	0	0	0	1
Cp4.1LG13g01380	1.86229	0	-2.30791	0	-1.10328	-2.85293	0	0	0	0	1
Cp4.1LG02g02880	1.8596	0	0	0	0	-2.10291	0	0	0	0	1
Cp4.1LG06g03650	1.83117	-2.12176	0	0	0	-1.94078	0	0	0	0	1
Cp4.1LG03g10310	1.82652	0	0	1.52658	0	-2.05511	-2.40537	0	0	0	1
Cp4.1LG17g06730	1.81791	0	0	0	0	-1.70744	0	0	0	0	1
Cp4.1LG03g11830	1.79576	0	0	0	0	-1.48419	0	0	0	0	1
Cp4.1LG06g05070	1.75827	0	0	0	0	-1.73617	0	0	0	0	1
Cp4.1LG07g02420	1.75424	0	0	0	0	-2.47552	0	0	0	0	1
Cp4.1LG01g11230	1.64304	0	0	0	0	-1.42646	0	0	0	0	1
Cp4.1LG06g03640	1.60208	0	0	0	0	-2.17378	0	0	0	0	1
Cp4.1LG19g06030	1.59397	0	0	1.60391	0	-2.6964	-2.52635	0	0	0	1
Cp4.1LG02g00370	1.4669	0	0	0	0	-1.39855	0	0	0	0	1
Cp4.1LG02g00070	1.45362	0	0	0	0	-1.47658	0	0	0	0	1
Cp4.1LG17g03760	1.40347	0	0	0	0	-1.74363	-1.71984	0	0	0	1
Cp4.1LG13g11320	1.38077	0	0	1.59868	0	-1.39155	0	0	0	0	1
Cp4.1LG05g00440	1.35979	0	0	0	0	-2.06796	0	0	0	0	1
Cp4.1LG02g02980	1.35389	0	0	0	0	-1.42721	0	0	0	0	1
Cp4.1LG17g02820	1.2853	0	0	0	0	-1.13203	-1.93306	0	0	-1.075	1
Cp4.1LG16g05610	1.2758	0	0	0	0	-1.75483	0	0	0	0	1
Cp4.1LG16g08810	1.25292	-1.84088	-1.64644	0	0	-1.39412	0	0	0	0	1
Cp4.1LG09g07510	1.1882	0	0	0	0	-2.497	0	0	0	0	1
Cp4.1LG00g00130	0	0	0	0	0	-1.54931	0	0	0	0	1
Cp4.1LG00g04230	0	0	0	0	-5.69417	0	0	0	0	0	1
Cp4.1LG00g04410	0	0	0	0	-2.77696	-2.39326	0	0	0	0	1
Cp4.1LG00g04450	0	0	0	0	0	-6.16928	0	0	0	0	1
Cp4.1LG00g04650	0	0	0	0	-8.11665	-5.73285	0	0	0	0	1
Cp4.1LG00g05090	0	0	0	0	-2.09102	0	0	-2.4134	0	0	1
Cp4.1LG00g05240	0	0	0	0	-3.40158	0	0	0	0	0	1
Cp4.1LG00g05840	0	0	0	0	-6.04878	-7.16315	0	0	0	0	1
Cp4.1LG00g06280	0	0	0	0	-1.1146	-1.60507	-1.51806	-1.80995	0	0	1
Cp4.1LG00g06610	0	0	0	0	-4.51295	0	0	0	0	0	1
Cp4.1LG00g06870	0	0	0	2.89893	0	-4.96314	-4.81991	0	0	0	1
Cp4.1LG00g07320	0	0	-1.38297	0	0	-1.50547	0	0	0	0	1
Cp4.1LG00g07710	0	0	0	0	-0.77732	-1.15974	0	0	0	0	1
Cp4.1LG00g08230	0	0	0	0	-2.86452	-2.78155	0	0	0	0	1
Cp4.1LG00g09200	0	0	0	0	-1.02462	-1.34499	-1.96878	0	0	0	1
Cp4.1LG00g10370	0	0	0	0	-6.44743	-6.43406	0	0	0	0	1
Cp4.1LG00g10390	0	0	0	0	-5.51687	0	0	0	0	0	1
Cp4.1LG00g10460	0	0	-1.09244	0	-1.33979	-1.87745	0	-1.66167	0	0	1
Cp4.1LG00g12100	0	0	0	-2.75826	-3.6349	-2.89231	0	0	0	0	1
Cp4.1LG00g12170	0	0	0	0	-4.08744	-3.46219	0	-5.5009	0	0	1
Cp4.1LG00g12590	0	0	0	0	-2.15562	-2.19207	0	0	1.51204	0	1
Cp4.1LG01g01790	0	0	0	0	-1.33527	-0.871058	-1.6511	0	0	0	1
Cp4.1LG01g02350	0	0	-2.10939	0	0	-2.34428	0	0	0	0	1
Cp4.1LG01g04020	0	0	0	0	0	-1.73934	0	0	0	0	1
Cp4.1LG01g04600	0	0	0	0	-1.4527	-1.5436	-1.85778	-2.70333	-1.19803	0	1
Cp4.1LG01g04690	0	0	0	0	0	-1.70953	0	0	0	0	1
Cp4.1LG01g05670	0	0	0	0	-2.20033	0	0	-3.83133	0	0	1
Cp4.1LG01g06070	0	0	0	0	-0.875967	-1.15515	-0.945233	-1.58716	0	0	1
Cp4.1LG01g06160	0	0	0	0	-0.9103	-1.4861	-1.83482	-2.13382	-1.92301	0	1
Cp4.1LG01g10040	0	0	0	0	-0.85329	-1.16741	0	0	0	0	1
Cp4.1LG01g10050	0	0	0	0	-2.99122	0	0	0	0	0	1
Cp4.1LG01g12490	0	0	0	0	0	-3.52668	0	0	0	0	1
Cp4.1LG01g13290	0	0	0	0	-1.37208	-1.23622	0	-2.11232	0	0	1
Cp4.1LG01g13410	0	0	0	1.1465	-1.58819	-1.91975	-2.52566	-2.13629	0	0	1
Cp4.1LG01g13550	0	0	0	0	0	-6.63841	0	0	0	0	1
Cp4.1LG01g14470	0	0	0	0	-0.590727	-1.38059	0	0	0	0	1
Cp4.1LG01g15100	0	0	0	1.05972	-0.773384	-1.04981	-1.46797	-2.12964	0	0	1
Cp4.1LG01g15750	0	0	0	0	-4.14167	-3.9343	-2.85037	0	0	0	1
Cp4.1LG01g16080	0	0	0	0	0	-1.88436	0	0	0	0	1
Cp4.1LG01g16190	0	0	0	0	-1.36638	-1.22242	0	0	0	0	1
Cp4.1LG01g16280	0	0	0	0	-0.824856	-1.30343	0	-1.59243	0	0	1
Cp4.1LG01g16560	0	0	-1.56901	0	0	-1.90775	0	0	0	0	1
Cp4.1LG01g16590	0	-2.28022	0	0	-2.0346	-2.6175	0	0	0	0	1
Cp4.1LG01g16630	0	0	0	0	-3.68661	-3.62523	0	0	0	0	1
Cp4.1LG01g20100	0	0	-1.21801	-1.47622	-2.79543	-2.29131	-1.77324	0	0	0	1
Cp4.1LG01g20180	0	0	-1.76049	-1.88265	-2.94271	-4.06477	-3.02314	0	0	0	1
Cp4.1LG01g20220	0	0	0	0	0	-6.53002	0	0	0	0	1
Cp4.1LG01g21950	0	0	0	0	0	-2.23054	0	0	0	0	1
Cp4.1LG01g25140	0	0	0	0	0	-2.38698	0	0	0	0	1
Cp4.1LG02g03410	0	0	0	0	0	-3.37429	0	0	0	0	1
Cp4.1LG02g05800	0	0	0	0	-1.88973	-1.43242	-2.75618	-1.59395	0	0	1
Cp4.1LG02g05840	0	0	0	0	0	-3.25708	-3.26954	0	0	0	1
Cp4.1LG02g09340	0	0	0	0	-3.52675	0	0	0	0	0	1
Cp4.1LG02g11170	0	0	0	0	-6.23216	0	0	0	0	0	1
Cp4.1LG02g13010	0	0	0	0	-5.60933	-7.4826	0	0	0	0	1
Cp4.1LG02g13640	0	0	0	0	-4.7178	0	0	0	0	0	1
Cp4.1LG02g13660	0	0	0	0	0	-1.69371	0	0	0	0	1
Cp4.1LG02g13680	0	0	0	0	-0.724549	-1.05215	-1.57518	0	0	0	1
Cp4.1LG02g14990	0	0	0	0	0	-1.72204	-1.64055	-2.20556	0	0	1
Cp4.1LG02g15170	0	0	0	0	0	-1.81724	0	0	0	0	1
Cp4.1LG02g15950	0	0	0	0	-1.89361	-1.96012	-2.52571	0	0	0	1
Cp4.1LG02g17580	0	0	0	0	0	-3.30514	0	0	0	0	1
Cp4.1LG03g00940	0	0	0	0	-1.37715	-1.89268	-1.64028	0	0	0	1
Cp4.1LG03g01380	0	0	0	0	0	-3.10236	0	-3.55733	0	0	1
Cp4.1LG03g01910	0	0	0	1.30919	0	-1.50066	-1.57696	0	0	0	1
Cp4.1LG03g01970	0	0	0	0	-6.08922	0	0	0	0	0	1
Cp4.1LG03g02530	0	0	0	0	0	-3.51345	0	0	0	0	1
Cp4.1LG03g02970	0	0	0	0	0	-6.73589	0	0	0	0	1
Cp4.1LG03g04230	0	0	0	-1.97431	0	-2.76237	0	0	0	0	1
Cp4.1LG03g06200	0	0	0	0	0	-1.91962	0	0	0	0	1
Cp4.1LG03g07830	0	0	0	0	-3.98821	0	0	0	0	0	1
Cp4.1LG03g09150	0	0	0	0	0	-1.95172	0	0	0	0	1
Cp4.1LG03g09520	0	0	0	0	-1.04411	-1.52778	0	0	0	1.34604	1
Cp4.1LG03g10060	0	0	0	0	-1.40642	-1.70856	0	0	0	0	1
Cp4.1LG03g10080	0	0	0	0	-2.23769	-2.45329	0	-2.05875	0	1.64601	1
Cp4.1LG03g10920	0	0	0	0	0	-6.81789	0	0	0	0	1
Cp4.1LG03g13790	0	0	0	0	-2.06316	-2.9743	0	0	0	0	1
Cp4.1LG03g15950	0	0	0	0	0	-1.77035	0	0	0	0	1
Cp4.1LG03g16180	0	0	0	0	-0.932794	-1.12351	-1.45547	0	0	0	1
Cp4.1LG03g17270	0	0	0	0	-2.32429	-2.10745	0	-2.37922	0	0	1
Cp4.1LG03g17400	0	0	0	0	-4.66029	0	0	0	0	0	1
Cp4.1LG03g17620	0	0	0	0	-1.6555	-2.46169	0	0	0	0	1
Cp4.1LG03g18220	0	0	0	0	-5.89692	0	0	0	0	0	1
Cp4.1LG03g18290	0	0	0	0	0	-2.96795	-3.73868	0	0	0	1
Cp4.1LG03g18370	0	0	0	0	-3.63298	0	0	0	0	0	1
Cp4.1LG04g00840	0	0	0	0	0	-4.21434	0	-3.12309	0	0	1
Cp4.1LG04g02180	0	0	0	0	0	-1.5946	0	0	0	0	1
Cp4.1LG04g02190	0	0	0	0	0	-1.83827	0	0	1.7477	0	1
Cp4.1LG04g03360	0	0	0	0	-0.814947	-1.07862	0	0	0	0	1
Cp4.1LG04g03720	0	0	-7.45582	-5.44228	0	-6.32147	0	0	0	0	1
Cp4.1LG04g04940	0	0	0	0	-1.10765	-1.18974	0	0	1.02985	0	1
Cp4.1LG04g05050	0	0	0	0	0	-1.75486	0	0	1.54827	0	1
Cp4.1LG04g05070	0	0	0	0	-0.906371	-1.3325	0	0	0	0	1
Cp4.1LG04g05910	0	0	0	0	0	-2.60963	0	0	0	0	1
Cp4.1LG04g06190	0	0	0	0	0	-1.64026	0	0	0	0	1
Cp4.1LG04g07630	0	0	0	0	0	-5.55871	0	0	0	0	1
Cp4.1LG04g08320	0	0	0	0	0	-4.26356	0	0	0	0	1
Cp4.1LG04g11060	0	0	0	0	0	-1.79295	0	0	0	0	1
Cp4.1LG04g11090	0	0	0	0	-0.927941	-0.781959	0	-1.29353	0	0	1
Cp4.1LG04g11260	0	0	0	-1.10125	-1.33848	-1.15128	0	-1.84528	0	0	1
Cp4.1LG04g14180	0	0	0	0	-1.32858	-2.02797	0	0	0	1.29495	1
Cp4.1LG04g14240	0	0	0	0	-1.23553	-2.04782	-0.917635	0	0	1.0298	1
Cp4.1LG04g15060	0	0	0	0	0	-1.90464	0	0	0	0	1
Cp4.1LG04g15190	0	0	0	0	0	-4.1294	0	0	0	0	1
Cp4.1LG04g16010	0	0	0	0	-2.08234	-2.56703	-1.60777	-2.33431	0	0	1
Cp4.1LG05g00050	0	0	0	0	-3.15604	0	0	0	0	0	1
Cp4.1LG05g00130	0	0	0	0	-2.55945	0	-3.66772	0	0	0	1
Cp4.1LG05g00590	0	0	0	0	-0.709625	-1.56201	0	0	1.22099	0	1
Cp4.1LG05g01080	0	0	0	0	-4.02358	0	0	0	0	0	1
Cp4.1LG05g02140	0	0	0	0	-6.95768	-8.17583	0	0	0	0	1
Cp4.1LG05g03110	0	0	0	0	-2.49827	-2.41913	-2.68355	-3.47714	0	0	1
Cp4.1LG05g03180	0	0	0	0	-2.12777	-1.94063	-2.20512	-2.51932	0	0	1
Cp4.1LG05g07630	0	0	0	0	0	-1.2456	0	-1.30494	0	0	1
Cp4.1LG05g07720	0	0	0	0	-0.754886	-1.19037	0	0	0	0	1
Cp4.1LG05g08120	0	0	0	0	0	-1.6517	0	0	0	0	1
Cp4.1LG05g08890	0	0	0	0	0	-6.80185	0	0	0	0	1
Cp4.1LG05g11560	0	0	-2.31283	-1.53217	0	-1.57774	0	0	0	0	1
Cp4.1LG05g12650	0	0	0	0	-2.03	-2.02866	0	0	0	0	1
Cp4.1LG05g13370	0	0	0	0	-5.10387	0	0	0	0	0	1
Cp4.1LG05g14910	0	0	0	0	0	-1.88831	0	0	0	0	1
Cp4.1LG06g00660	0	0	0	0	0	-6.49668	0	0	0	0	1
Cp4.1LG06g02530	0	0	0	0	0	-1.55734	0	0	0	0	1
Cp4.1LG06g03530	0	0	-2.04593	-1.0038	0	-1.37049	0	0	0	0	1
Cp4.1LG06g03750	0	0	0	0	-1.96627	-1.66952	0	-2.42204	0	0	1
Cp4.1LG06g03860	0	0	0	0	-1.67752	-1.99922	0	-2.41048	0	0	1
Cp4.1LG06g04870	0	0	0	0	-1.72558	-1.88631	0	-2.56049	0	0	1
Cp4.1LG06g06110	0	0	0	-5.89356	-5.99226	0	0	0	0	0	1
Cp4.1LG06g07370	0	0	-2.09119	0	-1.78863	-1.76427	0	0	0	0	1
Cp4.1LG06g08620	0	0	0	0	0	-5.93589	0	0	0	0	1
Cp4.1LG06g09460	0	0	0	0	-3.43396	0	0	0	0	0	1
Cp4.1LG07g00210	0	0	0	0	0	-2.26744	0	0	0	0	1
Cp4.1LG07g01760	0	0	0	-2.5057	-3.94441	-2.2926	0	0	0	0	1
Cp4.1LG07g01910	0	0	0	0	-2.08438	-1.65311	-2.16477	-2.18273	0	0	1
Cp4.1LG07g02400	0	0	0	0	0	-2.06609	0	0	0	0	1
Cp4.1LG07g04920	0	0	0	0	0	-2.31043	0	0	0	0	1
Cp4.1LG07g05180	0	0	0	0	-1.39607	-1.40853	0	0	0	0	1
Cp4.1LG07g05620	0	0	0	0	-1.42751	-1.14617	0	0	0	0	1
Cp4.1LG07g09430	0	0	0	0	-1.12329	-1.29583	-2.72282	0	0	0	1
Cp4.1LG07g10770	0	0	0	0	-1.84621	-2.44598	0	0	0	0	1
Cp4.1LG07g10860	0	0	0	0	-5.16301	0	0	0	0	0	1
Cp4.1LG08g01110	0	0	0	0	-1.83083	-1.49184	0	0	0	0	1
Cp4.1LG08g01210	0	0	0	0	-1.13054	-1.14954	-1.37168	-1.24961	-1.02554	0	1
Cp4.1LG08g01320	0	0	0	0	0	-2.13224	0	0	0	0	1
Cp4.1LG08g02570	0	0	0	0	0	-2.90226	-2.27974	-4.1754	0	0	1
Cp4.1LG08g03500	0	0	0	0	-1.26921	-1.11914	-2.02085	-1.24287	0	0	1
Cp4.1LG08g03540	0	0	0	0	0	-4.72041	0	0	0	0	1
Cp4.1LG08g03570	0	0	-2.12829	0	0	-2.08085	0	0	0	0	1
Cp4.1LG08g03710	0	0	0	0	0	-2.31494	0	0	0	0	1
Cp4.1LG08g04620	0	0	0	0	0	-2.02085	0	0	0	0	1
Cp4.1LG08g05020	0	-2.58777	0	0	0	-2.65495	-2.07225	0	0	0	1
Cp4.1LG08g05080	0	0	0	0	0	-3.00595	0	0	0	0	1
Cp4.1LG08g06690	0	0	0	0	-3.53458	0	0	0	0	0	1
Cp4.1LG08g06840	0	0	0	0	0	-2.02119	-2.54217	0	0	0	1
Cp4.1LG08g08020	0	0	-4.06835	0	0	-3.71401	0	0	0	0	1
Cp4.1LG08g09920	0	0	0	0	0	-1.47808	0	0	0	0	1
Cp4.1LG08g11560	0	0	0	0	-1.00494	-2.01889	0	0	1.44303	1.25476	1
Cp4.1LG08g13110	0	0	0	0	-0.827573	-1.13208	0	0	0	0	1
Cp4.1LG08g13970	0	0	0	0	-2.4848	-2.96174	0	0	0	0	1
Cp4.1LG09g00670	0	0	0	0	0	-3.57436	-4.58501	0	0	0	1
Cp4.1LG09g01480	0	0	0	0	0	-1.69477	0	0	1.54462	0	1
Cp4.1LG09g01590	0	0	0	0	-0.621792	-1.34113	-0.785905	-1.23322	0	0	1
Cp4.1LG09g01970	0	0	0	0	-0.978316	-0.723238	-0.944507	-1.287	0	0	1
Cp4.1LG09g06000	0	0	0	0	-1.24698	-0.898468	0	0	0	0	1
Cp4.1LG09g06250	0	0	0	0	-1.56624	-1.51794	-2.23911	-2.06312	0	0	1
Cp4.1LG09g06360	0	0	0	0	0	-4.92917	0	0	0	0	1
Cp4.1LG09g06410	0	0	0	0	-2.32328	-1.64261	-1.7562	-2.70753	0	0	1
Cp4.1LG09g07570	0	0	0	0	0	-2.11573	0	0	0	0	1
Cp4.1LG09g09480	0	0	0	0	0	-5.62296	0	0	0	0	1
Cp4.1LG09g10620	0	0	0	2.44759	0	-1.72394	-3.63154	0	0	0	1
Cp4.1LG09g11640	0	0	0	0	0	-2.78986	0	0	0	0	1
Cp4.1LG10g00580	0	0	0	2.04449	0	-4.42724	-2.18374	0	0	0	1
Cp4.1LG10g00640	0	0	0	0	-1.51902	-1.42265	0	0	0	0	1
Cp4.1LG10g01020	0	0	-4.82966	-4.58303	-6.11572	-4.86533	0	0	0	0	1
Cp4.1LG10g01110	0	0	0	0	-1.4134	-1.72854	-2.28254	0	0	-1.59454	1
Cp4.1LG10g01340	0	0	0	-3.0045	-3.58517	0	0	0	0	0	1
Cp4.1LG10g01450	0	0	0	0	-1.78277	-2.47251	0	-1.86098	0	0	1
Cp4.1LG10g02240	0	0	0	-1.15098	-1.90806	-1.40966	0	0	0	0	1
Cp4.1LG10g02570	0	0	0	0	0	-1.97725	0	0	0	0	1
Cp4.1LG10g02930	0	0	0	0	-0.98468	-1.58393	0	0	0	0	1
Cp4.1LG10g02980	0	0	0	0	0	-4.17321	0	0	0	0	1
Cp4.1LG10g03380	0	0	0	5.25838	0	-6.46196	0	0	0	0	1
Cp4.1LG10g04470	0	0	0	0	-1.5433	-1.80822	-1.69742	-1.88948	0	0	1
Cp4.1LG10g05740	0	0	0	0	0	-2.07042	0	0	0	0	1
Cp4.1LG10g06570	0	0	0	0	0	-2.46465	0	0	0	0	1
Cp4.1LG11g01580	0	0	0	0	-1.31178	-1.38823	0	0	0	0	1
Cp4.1LG11g02710	0	0	0	0	0	-1.51792	0	0	0	0	1
Cp4.1LG11g04410	0	0	0	0	0	-2.28555	0	0	0	0	1
Cp4.1LG11g08260	0	0	0	0	0	-6.93569	0	0	0	0	1
Cp4.1LG11g08290	0	0	0	0	0	-6.41028	0	0	0	0	1
Cp4.1LG11g11560	0	0	0	0	-2.07056	-3.57869	-3.39859	0	0	0	1
Cp4.1LG12g00330	0	0	0	0	-1.27828	-1.48961	0	0	1.12313	0	1
Cp4.1LG12g01640	0	0	-3.88072	0	0	-6.56998	0	0	0	0	1
Cp4.1LG12g04670	0	0	0	0	-0.967401	-1.33721	0	0	0	0	1
Cp4.1LG12g04880	0	0	0	0	-1.28225	-1.16721	0	0	0	0	1
Cp4.1LG12g06620	0	0	0	0	0	-4.26539	0	0	0	0	1
Cp4.1LG12g07540	0	0	-1.90196	0	-2.95567	-3.00765	0	-2.95592	0	0	1
Cp4.1LG12g07630	0	0	0	0	-3.82135	0	0	0	0	0	1
Cp4.1LG12g08330	0	0	0	0	-7.41092	0	0	0	0	0	1
Cp4.1LG12g10560	0	0	0	-1.16085	-1.16558	-1.37464	0	0	0	0	1
Cp4.1LG12g10610	0	0	-2.11346	0	0	-1.79168	0	0	0	0	1
Cp4.1LG12g10940	0	0	0	0	0	-5.98151	0	0	0	0	1
Cp4.1LG12g11450	0	0	0	0	0	-2.70644	0	0	0	0	1
Cp4.1LG13g01020	0	0	0	0	-1.77929	-1.5362	-2.54433	-2.19337	0	0	1
Cp4.1LG13g01240	0	0	0	0	0	-4.10809	0	0	0	0	1
Cp4.1LG13g01490	0	0	0	0	0	-2.76841	-4.27649	0	0	0	1
Cp4.1LG13g01800	0	0	0	1.07939	-0.98658	-1.48643	-1.80338	0	0	0	1
Cp4.1LG13g03750	0	0	0	0	-5.52586	0	0	0	0	0	1
Cp4.1LG13g05110	0	0	0	0	-2.65756	-2.15688	-2.10619	-2.64905	0	0	1
Cp4.1LG13g05820	0	0	0	0	-1.70361	0	-2.40635	-2.18314	0	0	1
Cp4.1LG13g06950	0	0	0	0	-1.09074	-2.11064	-1.92122	-1.3986	0	0	1
Cp4.1LG13g09900	0	0	0	0	-3.35505	0	-3.32934	-2.64498	0	0	1
Cp4.1LG14g00380	0	0	0	0	-2.05774	-3.11891	0	0	0	0	1
Cp4.1LG14g00890	0	0	0	0	0	-2.24567	0	0	0	0	1
Cp4.1LG14g01560	0	0	0	0	0	-1.1383	-1.14694	-1.46555	0	0	1
Cp4.1LG14g01760	0	0	0	0	0	-1.99661	0	0	0	0	1
Cp4.1LG14g02400	0	0	0	0	-1.20942	-1.13382	-1.78725	-1.80932	-1.00341	0	1
Cp4.1LG14g02510	0	0	0	0	0	-6.24064	0	0	0	0	1
Cp4.1LG14g03000	0	0	-1.89736	0	0	-1.74078	0	0	0	0	1
Cp4.1LG14g03330	0	0	0	0	0	-2.76785	0	0	0	0	1
Cp4.1LG14g03420	0	-3.11414	0	0	0	-4.3896	0	0	1.96461	0	1
Cp4.1LG14g03520	0	0	0	0	-5.24951	0	0	0	0	0	1
Cp4.1LG14g03560	0	0	0	0	0	-1.51134	0	0	0	0	1
Cp4.1LG14g05880	0	0	0	0	-4.0971	0	0	0	0	0	1
Cp4.1LG14g05900	0	0	0	0	0	-1.58151	0	0	0	0	1
Cp4.1LG14g06040	0	0	0	0	-1.2643	-1.26178	-1.48554	0	0	0	1
Cp4.1LG14g06400	0	0	-2.63015	0	0	-1.66695	0	0	0	0	1
Cp4.1LG14g08100	0	0	0	0	-5.3576	0	0	0	0	0	1
Cp4.1LG14g08180	0	0	0	0	0	-1.60752	0	0	0	0	1
Cp4.1LG14g09310	0	0	-3.07445	0	0	-4.63956	0	0	0	0	1
Cp4.1LG15g00040	0	0	0	0	0	-1.65553	0	0	0	0	1
Cp4.1LG15g01150	0	0	0	0	-3.03942	-1.95337	-3.35387	-2.04754	0	0	1
Cp4.1LG15g01290	0	0	0	1.52511	0	-2.16952	-1.56474	0	1.34323	0	1
Cp4.1LG15g02080	0	0	0	0	-2.11818	0	-1.93878	-2.98674	0	0	1
Cp4.1LG15g04210	0	0	0	0	-6.19308	0	0	0	0	0	1
Cp4.1LG15g04340	0	0	0	0	0	-2.79823	0	0	0	0	1
Cp4.1LG15g04740	0	0	0	0	0	-8.56789	0	-5.54345	0	0	1
Cp4.1LG15g05320	0	0	0	-7.14457	-5.31098	0	0	0	0	0	1
Cp4.1LG15g05440	0	0	0	0	-2.43205	0	-2.509	0	0	0	1
Cp4.1LG15g08640	0	0	0	0	-4.21324	-3.0043	0	0	0	0	1
Cp4.1LG16g00590	0	0	0	0	0	-2.88055	-2.70866	0	0	0	1
Cp4.1LG16g02120	0	0	0	0	0	-1.57534	0	0	0	0	1
Cp4.1LG16g02440	0	0	0	0	-2.13954	-1.72437	-2.88294	-2.5488	0	0	1
Cp4.1LG16g03050	0	0	0	0	0	-4.36508	0	0	0	0	1
Cp4.1LG16g03640	0	0	0	1.95926	0	-2.22052	-2.9864	0	1.67581	0	1
Cp4.1LG16g04480	0	0	0	0	0	-2.31229	0	0	0	0	1
Cp4.1LG16g04530	0	0	0	0	0	-3.17242	0	0	0	0	1
Cp4.1LG16g04710	0	0	0	0	0	-3.32729	-3.83128	0	0	0	1
Cp4.1LG16g04990	0	0	0	0	-1.1737	-1.27571	0	0	0	1.36952	1
Cp4.1LG16g05340	0	0	0	0	0	-4.69154	0	0	0	0	1
Cp4.1LG16g06250	0	0	0	0	0	-2.86483	0	0	0	0	1
Cp4.1LG16g06260	0	0	0	0	0	-2.84501	0	0	0	0	1
Cp4.1LG16g07290	0	0	0	0	-0.799294	-1.17293	0	0	1.19775	0	1
Cp4.1LG16g07540	0	0	0	0	-4.36624	0	0	0	0	0	1
Cp4.1LG16g07900	0	0	0	0	0	-1.71013	0	0	0	0	1
Cp4.1LG16g08200	0	0	0	0	0	-2.34014	0	0	0	0	1
Cp4.1LG16g08630	0	0	-1.04145	-1.23552	-0.963456	-1.22926	0	0	0	0	1
Cp4.1LG16g09240	0	0	1.49156	1.62612	-1.85045	-1.81705	-3.34866	0	1.63499	0	1
Cp4.1LG16g09410	0	0	0	0	-1.04364	-1.42111	0	0	0	0	1
Cp4.1LG17g00530	0	0	0	0	0	-2.72479	0	-3.29756	0	0	1
Cp4.1LG17g00580	0	0	0	0	-7.03686	-7.65154	0	0	0	0	1
Cp4.1LG17g01300	0	0	0	-4.12438	-7.13548	0	0	0	0	0	1
Cp4.1LG17g01770	0	0	-3.43667	0	0	-4.0685	0	0	0	0	1
Cp4.1LG17g03540	0	0	0	0	-0.971954	-1.33771	0	0	0	0	1
Cp4.1LG17g05520	0	0	0	0	0	-1.50173	-1.46919	0	0	0	1
Cp4.1LG17g05610	0	0	0	0	-1.92288	-1.95062	-1.30965	0	0	0	1
Cp4.1LG17g06110	0	0	0	0	0	-2.4483	0	0	0	0	1
Cp4.1LG17g09410	0	0	0	0	-5.92527	0	0	0	0	0	1
Cp4.1LG17g11000	0	0	0	0	0	-2.42301	0	0	0	0	1
Cp4.1LG17g11050	0	0	0	0	0	-2.88207	0	0	0	0	1
Cp4.1LG18g00080	0	0	0	0	-1.54525	-1.57722	0	0	0	0	1
Cp4.1LG18g02500	0	0	0	0	-3.40132	-5.04464	0	-4.45911	0	0	1
Cp4.1LG18g02900	0	0	0	0	0	-1.48617	0	0	0	0	1
Cp4.1LG18g03180	0	0	0	0	-2.82413	0	0	-5.06123	0	2.42664	1
Cp4.1LG18g04620	0	0	0	0	0	-2.2408	0	0	0	0	1
Cp4.1LG18g06480	0	0	0	0	-1.41606	-1.77593	0	0	0	0	1
Cp4.1LG18g07190	0	0	-1.63929	-1.3329	-1.4753	-1.87145	0	0	0	0	1
Cp4.1LG18g09230	0	0	0	0	-1.68194	-1.70489	0	-1.93337	0	0	1
Cp4.1LG19g01650	0	0	0	0	0	-1.58178	0	0	0	0	1
Cp4.1LG19g01740	0	0	0	0	0	-1.52205	-1.72312	0	0	0	1
Cp4.1LG19g04440	0	-1.86232	0	0	-0.892696	-1.20602	0	0	0	0	1
Cp4.1LG19g05030	0	0	0	0	-5.63349	0	0	0	0	0	1
Cp4.1LG19g06540	0	-1.43869	0	0	-0.962541	-1.15684	0	0	0	0	1
Cp4.1LG19g07980	0	-2.19277	0	0	-1.63878	-2.29146	0	0	0	2.40912	1
Cp4.1LG19g08300	0	0	0	0	0	-5.44102	0	0	0	0	1
Cp4.1LG19g08360	0	0	0	0	0	-1.80257	0	0	0	0	1
Cp4.1LG19g08660	0	0	0	-1.76835	-4.56213	-3.20352	0	-3.77997	0	0	1
Cp4.1LG19g10520	0	0	0	0	0	-1.84154	0	0	0	0	1
Cp4.1LG19g10710	0	0	0	0	0	-2.20798	0	0	0	0	1
Cp4.1LG19g11040	0	0	0	0	0	-2.36382	-2.94915	0	0	0	1
Cp4.1LG19g11240	0	0	0	0	-1.01833	-1.31589	0	-1.32664	0	0	1
Cp4.1LG19g11490	0	0	0	0	0	-6.00459	0	0	0	0	1
Cp4.1LG20g01450	0	0	0	0	0	-1.98934	0	0	0	0	1
Cp4.1LG20g03580	0	0	0	0	-1.22809	-1.33161	-1.1734	-1.56429	0	0	1
Cp4.1LG20g03720	0	0	0	0	-6.16118	0	0	0	0	0	1
Cp4.1LG20g03810	0	0	-2.26768	0	0	-1.79263	0	0	0	0	1
Cp4.1LG20g04090	0	0	0	1.42725	0	-1.62049	0	0	0	0	1
Cp4.1LG20g05170	0	0	0	0	0	-3.47928	0	0	0	0	1
Cp4.1LG20g07040	0	0	0	0	0	-3.7483	0	0	0	0	1
Cp4.1LG20g07920	0	0	0	0	-0.953798	-1.2069	-1.0699	0	1.09636	0	1
Cp4.1LG20g07940	0	-4.3098	0	0	0	-2.44123	0	0	-1.596	0	1
Cp4.1LG20g08310	0	0	-1.32779	0	-1.35875	-1.42334	0	0	0	0	1
Cp4.1LG20g08350	0	0	-1.81286	0	0	-1.77477	0	0	0	0	1
Cp4.1LG11g11960	-1.24315	0	0	0	-2.72407	-2.43342	-3.53694	0	0	0	1
Cp4.1LG17g01360	-2.7911	2.81068	0	0	-3.58421	0	0	-2.52929	0	0	1
Cp4.1LG08g01730	-2.96749	0	0	0	-5.16971	0	0	0	0	0	1
Cp4.1LG00g05030	-5.15444	0	0	0	-4.96512	0	0	0	0	0	1
Cp4.1LG00g04670	0	0	0	0	-7.77688	-7.88447	0	-10.035	0	0	2
Cp4.1LG00g05280	0	0	3.32605	0	-8.23469	0	-4.97255	0	0	0	2
Cp4.1LG00g05770	0	21.4443	0	0	0	0	0	-21.7703	0	0	2
Cp4.1LG00g06690	0	0	0	-1.00254	-6.33004	-6.65872	-9.66599	-9.44449	0	0	2
Cp4.1LG00g07130	0	4.31502	5.23508	0	-4.57334	0	-5.86224	-5.42677	0	0	2
Cp4.1LG00g07860	7.67577	0	0	6.85281	0	-4.75739	-6.86548	0	0	0	2
Cp4.1LG00g09300	0	0	0	-1.43499	-9.11172	-8.51272	-6.01656	-7.23827	0	0	2
Cp4.1LG00g09970	-7.15806	0	6.78617	0	-7.04474	0	-6.46159	0	0	0	2
Cp4.1LG00g10270	0	0	0	0	-6.24331	-5.95206	-6.9881	0	0	0	2
Cp4.1LG00g10420	1.44864	0	-1.25586	0	0	-9.31337	-8.12049	0	0	-20.9539	2
Cp4.1LG00g12040	0	0	0	0	-8.16687	-6.34912	-9.36887	-10.1325	0	0	2
Cp4.1LG00g12060	0	0	0	0	-6.97391	-6.04445	-6.42857	0	0	0	2
Cp4.1LG00g12070	0	0	0	0	-4.83542	-6.17094	-8.51426	-5.36703	0	0	2
Cp4.1LG00g12290	0	0	0	0	-7.50366	-7.20339	-7.64418	-8.20823	0	0	2
Cp4.1LG00g13540	0	0	0	0	0	-7.84332	0	-8.83594	0	0	2
Cp4.1LG00g13800	0	0	0	0	0	-7.65706	-7.11349	-8.54251	0	0	2
Cp4.1LG00g15440	0	0	0	0	-7.65042	0	-7.17676	0	0	0	2
Cp4.1LG01g10080	0	0	0	0	-4.71881	-7.70877	-7.54705	-8.05072	0	0	2
Cp4.1LG01g10530	0	0	0	0	0	-3.73481	-5.79684	-3.46886	0	0	2
Cp4.1LG01g18720	0	0	0	0	-3.34926	-4.24827	-7.07233	0	0	0	2
Cp4.1LG01g24570	0	0	0	0	-4.10963	-4.63407	-6.26386	0	0	0	2
Cp4.1LG02g05290	0	0	0	0	-7.39435	-7.25847	0	-9.41968	0	0	2
Cp4.1LG02g09830	0	0	0	0	-9.27089	-8.14894	-21.207	0	0	0	2
Cp4.1LG02g13610	0	0	0	0	-2.4613	-3.69341	-3.68793	-5.03739	0	0	2
Cp4.1LG02g13690	0	0	0	0	-2.78677	-4.39184	-2.01679	-4.74393	0	0	2
Cp4.1LG02g17610	0	0	0	0	0	-6.61965	-6.89765	0	0	0	2
Cp4.1LG03g01180	0	0	0	0	-3.82848	0	-8.12094	0	0	0	2
Cp4.1LG03g05150	0	0	0	0	0	-5.84612	-8.33406	0	0	0	2
Cp4.1LG03g07740	0	0	0	0	-5.86538	-5.63749	-5.83342	-5.2059	0	0	2
Cp4.1LG03g09960	0	0	0	0	-3.30968	-3.99248	-2.33396	-5.20548	0	0	2
Cp4.1LG04g08590	0	0	0	0	0	-3.45416	-6.56217	0	0	0	2
Cp4.1LG04g14030	0	0	0	0	-6.94551	0	-6.63293	0	0	0	2
Cp4.1LG05g02060	-1.95545	0	0	0	-6.30103	-4.06751	-3.5601	0	0	0	2
Cp4.1LG05g02570	0	0	0	0	-4.38722	-5.92101	-6.56569	-4.94371	0	0	2
Cp4.1LG05g11270	0	0	0	0	-3.2511	-6.40297	-5.9856	0	0	0	2
Cp4.1LG06g00350	0	0	0	0	-6.63328	-5.66094	0	-6.07479	0	0	2
Cp4.1LG06g03770	0	0	0	0	-2.99755	-5.04203	-6.24453	0	0	0	2
Cp4.1LG07g01870	0	0	0	0	-5.14442	-5.13056	-6.06844	-4.02406	0	0	2
Cp4.1LG07g08520	0	0	0	-1.47681	-5.69513	-5.93711	-3.17262	-5.01029	0	0	2
Cp4.1LG07g08570	0	0	0	0	-7.64775	-4.8639	-3.88358	-3.78011	0	0	2
Cp4.1LG08g07970	0	0	0	0	-5.81928	0	-6.4818	0	0	0	2
Cp4.1LG09g03520	0	0	0	0	-5.33195	-4.44742	-4.21066	-5.17795	0	0	2
Cp4.1LG09g11530	0	0	0	0	-6.71732	-4.36479	0	-6.48424	0	0	2
Cp4.1LG10g11090	6.38567	0	0	7.5458	0	0	-9.41063	-9.07903	0	0	2
Cp4.1LG11g08440	2.75353	0	0	2.73714	0	-3.46371	-8.67111	0	0	0	2
Cp4.1LG11g11640	0	0	5.38745	2.59129	-4.83157	0	-10.0702	-4.52061	0	0	2
Cp4.1LG12g01360	0	0	0	0	-4.20766	-6.33971	-6.81842	0	0	0	2
Cp4.1LG12g01500	0	0	0	0	-6.4069	-5.28388	0	-9.86382	0	0	2
Cp4.1LG13g04600	0	0	0	0	-5.15399	-8.14219	-3.27709	0	0	0	2
Cp4.1LG13g05350	0	0	0	0	-3.0157	-4.38428	-4.35836	-4.2605	0	0	2
Cp4.1LG14g00340	0	0	0	0	-8.94272	-5.34522	-8.70891	-7.51087	0	0	2
Cp4.1LG15g03420	0	0	2.05155	1.71492	-7.49424	-6.87786	-9.00292	-8.61929	0	0	2
Cp4.1LG16g01800	0	0	0	0	-2.1978	-3.71423	-6.31184	0	0	0	2
Cp4.1LG16g07140	0	0	0	0	0	-2.52602	-6.78515	-2.57887	0	-4.73734	2
Cp4.1LG17g01350	0	0	0	0	-7.57396	-6.97807	-4.83526	-7.4355	0	0	2
Cp4.1LG17g07440	0	0	0	0	-7.03247	-4.91624	-2.31887	0	0	0	2
Cp4.1LG17g10070	0	0	0	0	-2.83888	-2.96931	-11.4052	-6.06674	-3.65844	-8.34962	2
Cp4.1LG19g04660	0	0	0	0	-3.80461	-7.37674	-8.11815	0	0	0	2
Cp4.1LG19g04690	0	0	0	0	-4.9651	-5.96723	-5.0806	-5.27228	0	0	2
Cp4.1LG20g08630	0	0	0	0	-7.61928	0	-8.73495	0	0	0	2
Cp4.1LG20g09050	0	0	0	0	-3.25768	-4.39446	-5.7775	-4.28492	0	0	2
Cp4.1LG00g00230	0	0	1.37311	1.40309	0	0	0	0	0	0	3
Cp4.1LG00g00770	0	0	1.89335	1.29197	0	0	0	0	1.0307	0	3
Cp4.1LG00g01010	-1.22043	0	1.86579	0	0	1.02155	0	0	0	0	3
Cp4.1LG00g02900	0	0	3.62026	2.46161	0	2.83365	0	0	0	0	3
Cp4.1LG00g03190	0	0	1.39485	1.21182	0.79838	0	0	0	0	0	3
Cp4.1LG00g05660	0	0	1.80785	0	0	1.95885	0	0	0	0	3
Cp4.1LG00g05970	0	0	1.32563	1.68415	0	0	0	0	0	0	3
Cp4.1LG00g07610	0	0	1.37556	1.17663	0	0	0	0	0	0	3
Cp4.1LG00g09450	0	0	1.90279	1.18774	0	0	0	0	0	0	3
Cp4.1LG00g11320	0	0	4.00567	3.80484	0	0	-7.24353	0	0	0	3
Cp4.1LG00g13330	0	0	1.94323	1.34974	0	0	-1.627	0	1.13817	0	3
Cp4.1LG00g14030	0	0	2.2366	0	0	0	0	0	0	0	3
Cp4.1LG01g00170	0	0	2.81975	2.58278	0	0	0	0	0	0	3
Cp4.1LG01g00480	0	0	1.28095	1.008	0	0	0	0	0	0	3
Cp4.1LG01g01700	0	0	1.66528	0	0	0	-1.73954	0	0	0	3
Cp4.1LG01g02390	0	0	2.50228	0	0	0	0	0	0	0	3
Cp4.1LG01g02490	0	0	1.46394	0	0	1.26369	0	0	0	0	3
Cp4.1LG01g04230	-3.59318	0	2.95978	0	-1.42805	2.93368	0	0	0	0	3
Cp4.1LG01g06040	-1.74335	0	1.35012	0	0	1.04952	0	0	0	0	3
Cp4.1LG01g06340	0	0	2.85866	1.32773	0	1.67388	0	0	0	0	3
Cp4.1LG01g07120	-1.36645	0	1.47521	0	0	1.36249	0	0	0	0	3
Cp4.1LG01g08080	0	0	1.67651	1.18697	0	0	0	0	1.10163	0	3
Cp4.1LG01g08160	0	0	2.07997	1.39261	0	0	0	0	1.25593	0	3
Cp4.1LG01g08390	0	0	2.41923	0	0	1.51867	0	0	0	0	3
Cp4.1LG01g08670	0	0	1.19009	1.6818	0	0	0	0	0	0	3
Cp4.1LG01g08690	0	0	2.24552	1.65991	0	0	0	0	1.50815	0	3
Cp4.1LG01g08770	0	0	1.85818	1.75753	0	0	0	0	1.47503	0	3
Cp4.1LG01g09050	-2.02969	0	2.67443	0	0	2.51224	0	0	0	0	3
Cp4.1LG01g09090	-1.67523	0	2.05228	0	0	1.95287	0	0	1.23208	0	3
Cp4.1LG01g10240	0	2.5702	2.75138	1.77751	0	0.922323	-1.07574	0	0	0	3
Cp4.1LG01g10990	0	0	1.51014	1.14523	0	0	-1.66438	0	0	0	3
Cp4.1LG01g12420	0	0	1.16223	1.23142	0	0	-1.20552	0	0	0	3
Cp4.1LG01g14740	0	0	1.13454	0	0	0	-0.934769	0	1.16164	0	3
Cp4.1LG01g14910	0	0	1.41978	1.25476	0.79479	0	0	0	0	0	3
Cp4.1LG01g16110	0	0	1.18911	1.33546	0	0	0	0	0	0	3
Cp4.1LG01g16830	0	1.56911	1.20731	0	0	0	-0.946694	0	0	0	3
Cp4.1LG01g17190	0	0	1.64109	0	0	0	0	0	0	0	3
Cp4.1LG01g17430	0	0	1.13207	1.37728	0	0	-1.63953	0	0	0	3
Cp4.1LG01g17670	0	1.45806	1.50449	1.16861	0	0	0	0	1.32455	0	3
Cp4.1LG01g17910	0	6.33633	5.89338	0	0	0	0	0	0	0	3
Cp4.1LG01g17980	0	3.20888	2.86347	2.35651	0	2.75493	-1.96248	0	0	0	3
Cp4.1LG01g18020	0	0	2.67778	1.96296	0	0	0	0	1.80965	0	3
Cp4.1LG01g19460	0	0	1.47041	1.17671	0	0	0	0	2.20128	0	3
Cp4.1LG01g19700	0	0	1.35242	1.08375	0.754984	0	0	0	1.18951	0	3
Cp4.1LG01g19990	0	0	1.48735	0	0	1.24776	0	0	0	0	3
Cp4.1LG01g21620	0	0	2.02922	1.89741	0	0	0	0	1.51882	0	3
Cp4.1LG01g21940	-1.35603	2.25421	1.88801	0	0	0	0	0	2.14186	1.25378	3
Cp4.1LG01g22290	0	0	1.35884	0	0	0	0	0	1.15339	0	3
Cp4.1LG01g22550	0	0	1.96	1.02225	-0.864136	0	-2.41199	0	0	0	3
Cp4.1LG01g22620	0	0	2.95208	0	0	0	0	0	2.31059	1.69677	3
Cp4.1LG01g23180	-6.14624	0	7.11536	0	0	5.29717	0	0	0	1.5604	3
Cp4.1LG01g23200	0	0	2.76136	1.63201	0	0	0	0	0	0	3
Cp4.1LG01g23950	0	0	1.4345	0	0	0	0	0	0	0	3
Cp4.1LG01g24030	0	0	1.99184	0	0	1.2691	0	0	0	1.23532	3
Cp4.1LG01g24040	0	0	1.8866	0	1.52693	2.39284	0	0	0	0	3
Cp4.1LG01g25620	0	0	1.16565	1.26011	0	0	0	0	0	0	3
Cp4.1LG02g02920	0	0	3.39553	1.6806	0	2.83347	0	0	0	0	3
Cp4.1LG02g03220	0	0	2.29398	2.33484	1.45833	0	0	0	0	0	3
Cp4.1LG02g03310	0	0	1.92661	1.30794	0	0	0	0	1.53886	0	3
Cp4.1LG02g03750	0	0	1.53649	0	0	0	-1.64598	0	0	0	3
Cp4.1LG02g03790	0	0	1.42144	0	0	0	0	0	0	0	3
Cp4.1LG02g03800	0	0	1.52673	1.49278	0.884238	0	0	0	0	0	3
Cp4.1LG02g04240	0	0	1.79539	1.93702	0	0	0	0	1.74375	0	3
Cp4.1LG02g04840	0	0	1.68984	0	0	0	0	0	0	0	3
Cp4.1LG02g05210	0	0	2.22699	0	0	0	-2.7559	0	0	0	3
Cp4.1LG02g05320	0	0	1.64868	0	0	0	0	0	0	0	3
Cp4.1LG02g05460	0	0	1.44559	1.02709	0	0	-1.23012	0	0	0	3
Cp4.1LG02g07170	-1.82295	0	2.36307	0	0	1.19423	-1.38741	0	0	0	3
Cp4.1LG02g07330	0	0	2.00314	0	0	0	0	0	0	0	3
Cp4.1LG02g07460	0	0	1.80572	0	0	0	-1.3649	0	0	0	3
Cp4.1LG02g07600	0	0	1.3304	1.24607	0	0	-1.66508	0	0	0	3
Cp4.1LG02g07970	0	0	1.56792	0	0	0	0	0	0	0	3
Cp4.1LG02g08020	0	0	1.64182	0	0	0	0	0	0	0	3
Cp4.1LG02g08080	0	0	1.59434	1.18906	0	0	0	0	0	0	3
Cp4.1LG02g08580	0	0	1.8214	0	0	0.835295	0	0	0	0	3
Cp4.1LG02g09100	0	0	2.48355	2.26262	1.68135	1.90086	0	0	0	0	3
Cp4.1LG02g09460	0	0	1.48594	0	0	0	-1.71603	0	0	0	3
Cp4.1LG02g09730	0	0	1.34093	0	0	0	0	0	1.21059	0	3
Cp4.1LG02g10750	0	0	2.81133	1.18924	0	1.83732	-1.93973	0	0	0	3
Cp4.1LG02g10890	0	0	1.33161	1.6992	0	0	-0.978427	0	0	0	3
Cp4.1LG02g11150	-1.15551	0	1.4476	0	0	0	-1.11653	0	0	0	3
Cp4.1LG02g11310	0	0	1.58649	1.28852	0	0	0	0	0	0	3
Cp4.1LG02g12540	0	0	1.548	0	0	0	0	0	1.2201	0	3
Cp4.1LG02g12610	-6.27886	0	7.14852	0	0	6.27683	0	0	0	0	3
Cp4.1LG02g12840	-2.65212	0	3.86185	1.19619	0	2.92747	0	0	0	0	3
Cp4.1LG02g14120	0	0	1.15916	1.09124	0.941464	0.986595	0	1.48121	1.06509	0	3
Cp4.1LG02g14210	0	0	1.44214	0	0	0.94065	0	0	0	0	3
Cp4.1LG02g14300	0	0	1.32844	1.2175	0	0	-1.23717	0	0	0	3
Cp4.1LG02g14440	0	0	1.41837	1.64608	0	0	0	0	1.18247	0	3
Cp4.1LG02g16010	0	0	1.96179	0	0	0	0	0	1.74704	0	3
Cp4.1LG02g16100	0	0	1.84355	1.87343	0	0	-1.09414	0	0	0	3
Cp4.1LG02g16350	0	0	2.94977	5.88985	0	0	-6.30379	0	0	0	3
Cp4.1LG02g16920	0	0	1.37824	0	0	0	0	0	0	0	3
Cp4.1LG02g17050	0	0	1.68149	0	0	0	0	0	0	0	3
Cp4.1LG02g17220	0	0	1.32487	0	0	0.545065	0	0	0	0	3
Cp4.1LG03g00500	0	2.72666	2.62646	0	0	0	0	0	0	0	3
Cp4.1LG03g01000	0	0	1.92336	1.05172	0	1.14442	0	0	0	0	3
Cp4.1LG03g01060	0	0	1.75721	0	0	0	0	0	0	0	3
Cp4.1LG03g02150	0	1.28343	1.24825	0	0	0	0	0	1.29706	1.02593	3
Cp4.1LG03g02620	0	0	1.11775	1.20057	0	0	-0.846395	0	0	0	3
Cp4.1LG03g02640	-2.04574	0	1.89345	0	0	2.53947	0	0	0	-1.98785	3
Cp4.1LG03g02940	0	0	2.58224	1.05162	0	0	0	0	1.20435	0	3
Cp4.1LG03g03990	0	0	1.15549	1.51699	0	0	0	0	0	0	3
Cp4.1LG03g04940	0	0	2.17038	0	0	0	0	0	1.38438	0	3
Cp4.1LG03g05800	0	0	5.91087	0	0	0	0	0	0	0	3
Cp4.1LG03g06560	0	0	2.23543	3.56919	0	0	-3.2685	0	0	0	3
Cp4.1LG03g06630	0	0	2.92653	0	0	0	0	0	0	0	3
Cp4.1LG03g07400	0	1.72882	2.38305	1.07607	0	1.0898	0	0	1.63824	1.97515	3
Cp4.1LG03g08070	0	0	1.63446	1.73839	0.9303	0	0	0	0	0	3
Cp4.1LG03g08470	0	0	1.26185	0	0	0	-1.04186	0	0	0	3
Cp4.1LG03g08850	0	3.37601	2.66731	0	0	0	0	0	0	0	3
Cp4.1LG03g09330	0	0	1.23833	0	0.90165	0.998593	0	0	0	0	3
Cp4.1LG03g09570	0	0	2.78665	4.13954	0	0	-2.64596	0	0	0	3
Cp4.1LG03g09920	0	0	2.88785	2.04444	0	0	0	0	4.1407	2.46599	3
Cp4.1LG03g10370	0	0	1.48553	1.71934	0	0	-2.23552	0	0	0	3
Cp4.1LG03g10770	0	0	5.49569	0	0	0	0	0	0	0	3
Cp4.1LG03g10900	0	0	1.28167	0	0.926172	0.766097	0	0	0	0	3
Cp4.1LG03g10960	0	0	1.77503	1.9199	0	0	0	0	0	0	3
Cp4.1LG03g11210	0	0	2.05566	0	0	0	-1.73195	0	0	0	3
Cp4.1LG03g12150	-1.53309	0	1.76588	0	0	0	-1.68108	0	0	0	3
Cp4.1LG03g13750	0	0	1.43688	0	0	0	0	0	0	0	3
Cp4.1LG03g14660	0	0	2.22604	0	0	0	0	0	0	0	3
Cp4.1LG03g15200	-3.04699	0	3.36421	0	0	0	0	0	0	0	3
Cp4.1LG03g15520	0	0	1.3627	1.27126	0.880502	0	0	0	1.51482	1.04657	3
Cp4.1LG03g15980	0	0	1.34782	0	0	0	0	0	0	0	3
Cp4.1LG03g16200	0	0	1.53521	0	0	1.21082	0	0	0	0	3
Cp4.1LG03g17320	0	1.86498	1.77676	0	0.757363	1.59182	0	0	0	0	3
Cp4.1LG03g17800	0	0	2.10295	0	0	0	0	0	0	0	3
Cp4.1LG04g01340	0	1.58778	1.7703	1.66366	0	0	0	0	2.30907	0	3
Cp4.1LG04g01360	0	0	2.84281	1.73556	0	0	0	0	3.34014	0	3
Cp4.1LG04g01550	0	0	1.6899	1.08487	1.28857	1.88747	0	0	0	0	3
Cp4.1LG04g02590	0	0	5.37043	0	0	0	0	0	0	0	3
Cp4.1LG04g03220	0	0	1.70156	0	0	0	0	0	1.34678	0	3
Cp4.1LG04g03620	0	0	3.05693	0	0	0	0	0	0	0	3
Cp4.1LG04g04950	0	2.97668	3.27037	1.9623	0	1.60619	-2.46429	0	0	0	3
Cp4.1LG04g05480	0	0	2.22625	0	0	1.70269	0	0	0	0	3
Cp4.1LG04g05930	-1.23909	0	1.58064	0	0	0	-1.28978	0	0	0	3
Cp4.1LG04g06400	0	4.74396	5.75857	2.35109	-2.93461	0	0	0	4.20776	3.93377	3
Cp4.1LG04g08090	0	0	1.63972	1.07016	0	0	0	0	0	0	3
Cp4.1LG04g08720	-1.27181	1.64387	2.05205	0	0	1.45556	0	0	0	0	3
Cp4.1LG04g08990	0	0	1.27259	1.03768	0	0	0	0	1.16891	0	3
Cp4.1LG04g09210	0	0	1.33654	0	0	0	0	0	0	0	3
Cp4.1LG04g09280	-3.1943	0	2.66405	0	0	3.60201	0	0	0	0	3
Cp4.1LG04g09500	0	0	1.23963	1.86234	0	0	-1.97743	0	0	0	3
Cp4.1LG04g09950	0	0	1.13707	1.13554	0	0	0	0	0	0	3
Cp4.1LG04g11460	0	0	1.96019	0	0	1.66293	0	0	0	0	3
Cp4.1LG04g12450	0	0	1.89132	0	0	0	0	0	0	0	3
Cp4.1LG04g12470	0	0	4.43805	0	0	0	0	0	0	0	3
Cp4.1LG04g13050	0	1.64742	2.19994	1.55461	0	0	-1.0581	0	1.33438	0	3
Cp4.1LG04g13680	0	0	2.25708	0	0	0	-3.20156	0	0	0	3
Cp4.1LG04g14470	0	0	1.27769	0	0	0	-1.2111	0	0	0	3
Cp4.1LG04g14620	0	0	2.67807	0	0	0	0	0	2.72293	2.33677	3
Cp4.1LG04g14930	0	1.25576	1.31434	0	0	0	0	0	0	0	3
Cp4.1LG04g16190	-1.21144	0	1.72066	0	0	0	-2.49193	0	0	0	3
Cp4.1LG05g00500	0	2.54829	2.54753	1.19273	0	0	0	0	0	0	3
Cp4.1LG05g00510	0	0	1.82029	0	0	0	0	0	0	0	3
Cp4.1LG05g01570	0	0	1.96045	0	0	0	0	0	2.04492	0	3
Cp4.1LG05g01630	0	0	1.0158	1.20107	0	0	0	0	0	0	3
Cp4.1LG05g02770	0	0	1.40061	1.35948	0	0	0	0	0	0	3
Cp4.1LG05g03210	0	0	2.3481	1.76978	1.13467	0	0	0	1.62462	0	3
Cp4.1LG05g03260	0	0	2.10995	1.30674	0	0	-2.62297	0	0	0	3
Cp4.1LG05g04260	0	0	1.37645	1.43289	0.900907	0	-0.934364	0	0	0	3
Cp4.1LG05g04320	0	0	2.21041	0	0	1.09296	-1.60166	0	0	0	3
Cp4.1LG05g04590	0	0	1.42381	1.00659	0	0	0	0	0	0	3
Cp4.1LG05g04750	0	0	1.17821	1.21173	0	0	0	0	1.4845	0	3
Cp4.1LG05g05090	0	0	1.60576	0	0	0	0	0	2.24382	0	3
Cp4.1LG05g05420	0	0	1.4064	0	0	0	0	0	0	0	3
Cp4.1LG05g05560	0	0	1.4237	1.06844	0	0	0	0	1.25199	1.14883	3
Cp4.1LG05g05660	0	0	1.53952	1.28061	0.78871	0	0	1.12163	1.08801	0	3
Cp4.1LG05g06220	0	0	1.5427	0	0	0	0	0	0	0	3
Cp4.1LG05g07170	-1.84264	0	2.43137	0	0	0	0	0	0	0	3
Cp4.1LG05g07690	0	0	1.34741	0	0	0	-1.892	-1.22802	0	0	3
Cp4.1LG05g09140	0	0	2.18391	2.3885	0	0	0	0	1.8261	1.13706	3
Cp4.1LG05g09560	-1.26424	0	1.27288	0	0	0	0	0	0	0	3
Cp4.1LG05g10580	0	0	3.90308	0	0	0	0	0	0	0	3
Cp4.1LG05g10620	0	0	1.64133	1.55747	0	0	0	0	0	0	3
Cp4.1LG05g10840	0	1.3126	1.15692	0	0	0	0	0	0	0	3
Cp4.1LG05g11050	0	0	1.82205	1.45382	0	0	0	0	0	0	3
Cp4.1LG05g11180	0	0	1.59807	1.04982	0	0	0	0	1.13702	0	3
Cp4.1LG05g11550	-1.1721	0	1.36102	0	0	0	0	0	0	0	3
Cp4.1LG05g11970	0	0	1.52787	1.31992	0	0	0	0	1.12068	0	3
Cp4.1LG05g12450	0	0	2.12544	0	0	0	0	0	1.76323	0	3
Cp4.1LG05g12730	0	0	2.2609	0	0	0	0	0	0	0	3
Cp4.1LG05g13240	0	1.31034	1.96466	2.00227	0.936377	0.870784	0	0	1.34172	0	3
Cp4.1LG06g01000	0	3.30353	3.32838	0	0	2.98918	0	0	0	0	3
Cp4.1LG06g01060	0	0	2.11339	1.58865	0	0	0	0	0	0	3
Cp4.1LG06g01190	0	0	2.89883	1.60493	0	1.92883	0	0	0	0	3
Cp4.1LG06g01260	0	0	1.32124	0	0	0	0	0	1.0273	0	3
Cp4.1LG06g03050	0	0	1.75221	1.55309	1.14188	1.38907	0	2.0536	1.45099	0	3
Cp4.1LG06g03660	0	0	2.51417	0	0	0	-2.68912	0	0	0	3
Cp4.1LG06g05200	0	0	1.85601	1.58752	0	0	0	0	2.57481	1.70615	3
Cp4.1LG06g05460	0	0	1.24633	1.31494	0	0	-2.30177	0	0	0	3
Cp4.1LG06g06400	0	0	2.26532	1.81347	1.28427	2.06679	0	0	0	0	3
Cp4.1LG06g07000	-1.09887	0	1.12148	0	-0.861939	0	-1.26604	0	0	0	3
Cp4.1LG06g07090	0	0	1.57589	1.29436	0	0	0	0	1.08793	0	3
Cp4.1LG06g07720	0	0	1.33674	0	0	0	0	0	0	0	3
Cp4.1LG06g08370	0	0	1.17539	1.13379	0	0	0	0	1.40847	0	3
Cp4.1LG06g08390	0	0	3.96241	0	0	0	0	0	0	0	3
Cp4.1LG06g08530	0	0	1.41264	1.50506	0	0	0	1.95665	1.58353	0	3
Cp4.1LG06g08740	0	1.49323	1.41019	0	0	0	0	0	1.0717	0	3
Cp4.1LG07g00030	0	0	1.25499	1.65282	0	0	0	0	0	0	3
Cp4.1LG07g00060	0	0	1.93931	1.24928	0	0	0	0	0	0	3
Cp4.1LG07g00240	0	2.05144	2.04535	2.48176	0.962785	0	0	0	1.97293	0	3
Cp4.1LG07g00440	0	0	1.09126	1.04296	0	0	0	0	0	0	3
Cp4.1LG07g01230	0	0	1.32379	1.31552	0	0	0	0	0	0	3
Cp4.1LG07g01410	0	0	1.22173	1.10151	1.08391	1.08572	-1.15308	0	0	0	3
Cp4.1LG07g02020	0	0	1.69665	0	0	0	0	0	1.22198	0	3
Cp4.1LG07g02270	0	0	5.82729	0	0	4.59945	0	0	1.35188	0	3
Cp4.1LG07g04730	0	3.77484	2.93815	0	0	0	0	0	0	0	3
Cp4.1LG07g07430	0	0	2.60099	2.67122	0	0	0	0	0	0	3
Cp4.1LG07g07490	0	0	1.35588	0	0	0	0	0	0	0	3
Cp4.1LG07g07650	-1.76862	0	2.21927	0	0	0	0	0	0	0	3
Cp4.1LG07g08140	0	1.26798	1.66459	1.9721	0	0	-1.09415	0	1.52451	0	3
Cp4.1LG07g08900	0	0	1.38173	0	0	0	0	0	0	0	3
Cp4.1LG07g09650	0	1.31789	1.35341	1.31322	0	0	-1.42751	0	0	0	3
Cp4.1LG07g09910	0	0	1.73351	1.56543	0	0	0	0	1.06028	0	3
Cp4.1LG07g10110	0	0	3.13985	0	0	3.39748	0	0	0	0	3
Cp4.1LG07g11100	0	0	2.4062	0	-1.73359	0	0	0	1.95397	0	3
Cp4.1LG07g11280	0	0	1.62047	0	0.798009	1.38453	0	0	0	0	3
Cp4.1LG07g11360	0	0	1.51514	1.32906	0	0	-1.40885	0	0	0	3
Cp4.1LG08g00600	0	0	1.98178	0	0	0	0	0	1.78226	0	3
Cp4.1LG08g00710	-2.74948	0	2.79095	0	0	3.12454	0	0	0	0	3
Cp4.1LG08g01220	0	0	6.92502	0	0	0	0	0	0	0	3
Cp4.1LG08g02860	0	0	2.86895	2.40012	2.01404	2.59009	0	0	0	0	3
Cp4.1LG08g03840	0	2.09711	2.0525	1.99069	0	0	-2.10826	-2.16969	0	0	3
Cp4.1LG08g03890	0	0	3.17365	1.80189	0	3.1588	0	0	0	0	3
Cp4.1LG08g04020	0	0	1.8472	0	0	0	0	0	1.37263	0	3
Cp4.1LG08g04600	0	0	1.71891	0	0	0	0	0	0	0	3
Cp4.1LG08g06070	0	0	1.72028	0	0	0	0	0	0	0	3
Cp4.1LG08g06140	0	0	1.11405	1.36107	0	0	-1.2953	0	0	0	3
Cp4.1LG08g06520	0	0	1.79646	1.3563	0	0	-1.7819	0	0	0	3
Cp4.1LG08g06670	0	0	2.18556	1.45349	0	0	0	0	1.33148	0	3
Cp4.1LG08g06740	0	2.32691	1.64932	0	-2.38378	0	0	-2.69977	0	0	3
Cp4.1LG08g06790	0	0	1.60817	1.43216	0	0	0	0	0	0	3
Cp4.1LG08g07810	0	0	1.35704	0	0	1.10621	0	0	0	0	3
Cp4.1LG08g09200	0	0	2.11737	1.56294	0	1.26631	-1.45292	0	0	0	3
Cp4.1LG08g09410	0	0	1.47813	0	0	0	0	0	0	0	3
Cp4.1LG08g09530	0	0	1.15856	1.01526	0	0	0	0	0	0	3
Cp4.1LG08g10280	0	0	2.03949	2.95763	0	0	0	0	2.15079	0	3
Cp4.1LG08g11250	0	0	1.94496	1.12186	0	0	0	0	0	0	3
Cp4.1LG08g11340	0	0	1.39168	1.3929	0	0	0	0	0	0	3
Cp4.1LG08g11910	0	0	1.21066	0	0	0	0	0	1.04479	0	3
Cp4.1LG08g12140	0	0	3.84464	0	0	1.68445	0	0	0	0	3
Cp4.1LG08g12350	0	0	3.35301	0	0	0	0	0	3.2192	0	3
Cp4.1LG08g12460	-2.48727	0	3.13161	0	0	0	-2.17847	0	0	0	3
Cp4.1LG09g00430	0	1.91579	2.25275	1.99058	0.722723	0	0	0	1.73913	0	3
Cp4.1LG09g00520	0	1.43432	1.46165	0	0	0	0	0	0	0	3
Cp4.1LG09g00950	0	0	1.69103	0	0	0	0	0	0	0	3
Cp4.1LG09g01380	0	0	1.35615	1.61491	0	0	-0.8973	0	0	0	3
Cp4.1LG09g02860	0	0	1.38868	1.24457	0	0	-1.72571	0	0	0	3
Cp4.1LG09g05080	0	0	1.35979	1.78268	0	0	0	0	0	0	3
Cp4.1LG09g05430	-2.79664	0	2.84149	0	0	1.89246	0	0	0	0	3
Cp4.1LG09g05810	0	0	1.32979	0	0	0	0	0	1.09268	0	3
Cp4.1LG09g06020	0	0	1.56823	0	-1.54782	0	-2.90725	-2.50941	0	0	3
Cp4.1LG09g06530	0	0	1.4092	0	0	0	0	0	0	0	3
Cp4.1LG09g07050	-2.52852	3.26674	2.74034	0	0	0	0	0	2.69362	0	3
Cp4.1LG09g07120	-1.06954	0	1.87506	0	0	0	-1.35156	0	0	0	3
Cp4.1LG09g07610	0	0	1.19441	0	0	0	-1.34112	0	0	0	3
Cp4.1LG09g08600	0	0	1.42632	0	0	0	0	0	1.05227	0	3
Cp4.1LG09g09130	0	0	2.22792	1.80001	0	0	0	0	0	0	3
Cp4.1LG09g10030	0	0	1.5477	1.67683	0	0	0	0	1.60532	0	3
Cp4.1LG09g10440	0	0	2.34534	3.90548	0	0	0	0	2.56829	0	3
Cp4.1LG10g00470	0	0	1.66346	1.16689	0	0	0	0	0	0	3
Cp4.1LG10g00510	0	0	4.48617	0	0	0	0	0	0	0	3
Cp4.1LG10g00620	0	0	1.21704	0	-0.953806	0	-1.73001	0	0	0	3
Cp4.1LG10g01230	0	3.08525	4.22944	2.72559	0	0	-2.90968	0	0	0	3
Cp4.1LG10g01600	0	0	1.26765	1.76435	0	0	0	0	0	0	3
Cp4.1LG10g02100	0	0	2.51722	0	0	0	0	0	2.40793	0	3
Cp4.1LG10g04350	0	0	1.29122	0	0	0	-0.982741	0	0	0	3
Cp4.1LG10g04740	0	0	1.43241	0	0	0	0	0	0	0	3
Cp4.1LG10g04750	0	1.79977	2.18668	1.30239	0	0	0	0	1.63223	0	3
Cp4.1LG10g04840	0	0	2.37352	0	0	0	-2.33004	0	0	0	3
Cp4.1LG10g05430	0	2.08926	1.79392	0	0	0	0	0	0	0	3
Cp4.1LG10g05450	0	0	1.61697	1.93502	0	0	-2.47759	0	0	0	3
Cp4.1LG10g06620	0	0	1.55398	0	0	0	0	0	0	0	3
Cp4.1LG10g07120	0	2.93374	2.74269	2.38725	0	0	0	0	2.34784	0	3
Cp4.1LG10g07140	0	0	7.5187	7.18498	0	0	-5.76534	0	0	0	3
Cp4.1LG10g07360	0	0	2.0375	0	0	0	0	0	0	0	3
Cp4.1LG10g07460	0	0	1.51738	1.13852	0	0	0	0	0	0	3
Cp4.1LG10g07470	0	0	1.00791	1.5534	0	0	0	0	0	0	3
Cp4.1LG10g08420	0	0	1.5726	2.45554	0	0	0	0	2.42171	0	3
Cp4.1LG10g08430	0	0	2.03339	0	0	0	-1.97197	0	0	0	3
Cp4.1LG10g09550	0	0	1.4156	0	0	1.22331	0	0	0	0	3
Cp4.1LG10g09940	-8.07747	8.14318	8.11505	0	-5.49379	0	-5.32402	0	0	0	3
Cp4.1LG10g11370	0	0	1.58881	1.62701	0	0	0	0	2.16162	0	3
Cp4.1LG10g11800	-1.22621	0	1.15457	0	0	0	-0.976341	0	0	0	3
Cp4.1LG11g00050	0	0	1.40953	0	0	0	-1.55075	0	0	0	3
Cp4.1LG11g00070	-1.04532	0	1.17399	0	0	0	-1.42445	0	0	0	3
Cp4.1LG11g00400	0	0	6.94948	2.9807	0	6.14199	0	0	0	0	3
Cp4.1LG11g01190	0	0	2.51192	0	0	0	0	0	0	0	3
Cp4.1LG11g01570	-1.44098	2.58461	3.2572	0	0	1.65629	0	0	0	0	3
Cp4.1LG11g01600	0	0	1.09444	1.3959	0	0	-1.33725	0	0	0	3
Cp4.1LG11g03120	0	0	1.41273	1.87849	0	0	0	0	2.07455	1.52427	3
Cp4.1LG11g03840	0	0	1.39444	0	0	0	0	0	0	0	3
Cp4.1LG11g04100	0	0	2.22	0	0	0	0	0	0	0	3
Cp4.1LG11g05550	0	0	1.17645	1.11624	0	0	-0.964604	0	0	0	3
Cp4.1LG11g06190	0	2.35608	1.54227	0	0	1.40483	0.953175	0	1.29319	1.14878	3
Cp4.1LG11g06440	0	0	1.92026	2.08433	1.14707	0	0	0	0	0	3
Cp4.1LG11g07560	0	0	1.87204	1.19493	0	0	-1.95681	0	0	0	3
Cp4.1LG11g07950	0	0	2.6537	2.39755	0	0	0	3.06773	4.19996	0	3
Cp4.1LG11g08510	0	0	1.31554	1.36099	0	0	-1.4885	0	0	0	3
Cp4.1LG11g10270	0	0	1.91644	0	0	0	0	0	0	0	3
Cp4.1LG11g10980	0	0	1.66021	0	0	0	0	0	0	0	3
Cp4.1LG11g11460	0	0	3.12932	0	0	0	0	0	2.27779	0	3
Cp4.1LG12g00160	0	0	1.55241	0	0	0	0	0	0	0	3
Cp4.1LG12g00760	0	0	3.73023	2.05815	0	0	0	0	0	0	3
Cp4.1LG12g04660	0	0	1.48241	0	0	0	0	0	1.26017	0	3
Cp4.1LG12g05960	0	1.24168	1.03833	1.18277	0	0	0	-1.08397	0	0	3
Cp4.1LG12g06320	0	0	2.74856	1.87809	0	1.43944	0	0	0	0	3
Cp4.1LG12g06830	0	0	2.18135	1.16677	0	2.00967	0	0	0	0	3
Cp4.1LG12g07260	0	0	1.93607	1.79843	1.0135	0	0	0	0	0	3
Cp4.1LG12g07650	0	0	1.33428	1.1	0.569254	0.829222	0	0	0	0	3
Cp4.1LG12g08230	0	0	1.31006	0	0	0	0	0	1.1503	0	3
Cp4.1LG12g08260	0	0	2.10237	0	0	1.69136	0	0	0	0	3
Cp4.1LG12g10360	0	0	2.05021	0	0	0	0	0	0	0	3
Cp4.1LG12g10390	0	0	5.48727	0	0	0	0	0	0	0	3
Cp4.1LG12g10720	0	1.65809	1.35211	0	0	0	0	0	0	0	3
Cp4.1LG12g11650	0	0	1.71371	1.21332	0	0	0	0	0	0	3
Cp4.1LG13g00250	0	0	2.76652	2.11508	0	0	0	0	1.33501	0	3
Cp4.1LG13g00280	0	0	1.5555	1.27714	0	0	0	0	1.24491	0	3
Cp4.1LG13g00460	0	0	2.00939	1.10675	0	0	0	0	1.71596	0	3
Cp4.1LG13g01330	0	0	1.11276	1.02482	0	0	0	0	0	0	3
Cp4.1LG13g01550	0	0	2.43307	0	0	0	0	0	0	0	3
Cp4.1LG13g01560	0	0	2.16244	0	0	0	0	0	1.18536	0	3
Cp4.1LG13g01860	0	0	1.37952	0	0	1.02612	0	0	0	0	3
Cp4.1LG13g01920	0	0	1.33096	1.1386	0.960608	0.829865	0	0	0	0	3
Cp4.1LG13g02180	0	2.78571	3.09437	1.70421	0	0	0	0	2.19786	0	3
Cp4.1LG13g02190	0	0	1.29668	1.16394	0	0	-1.10171	0	0	0	3
Cp4.1LG13g02210	0	0	1.15657	1.11496	0	0	0	0	0	0	3
Cp4.1LG13g02220	0	0	1.49041	1.4524	0	0	-1.654	0	0	0	3
Cp4.1LG13g02270	0	0	2.2005	0	0	0	-2.14199	0	0	0	3
Cp4.1LG13g02550	0	0	1.14594	1.25373	0	0	-0.892059	0	0	0	3
Cp4.1LG13g03590	0	0	1.82803	0	0	0.894454	0	0	0	1.03456	3
Cp4.1LG13g06470	0	1.81907	1.72985	0	0	1.46245	0	0	0	0	3
Cp4.1LG13g06520	0	0	2.01781	0	0	0	0	0	1.72089	0	3
Cp4.1LG13g08150	0	1.83991	1.75663	1.46011	0	0	0	0	1.21487	1.02536	3
Cp4.1LG13g08390	-2.7864	0	3.11592	0	0	2.11934	0	0	0	0	3
Cp4.1LG13g08410	0	0	1.32285	0	0	0	-1.46563	0	0	0	3
Cp4.1LG13g09000	0	0	1.66133	1.27705	0	0	0	0	1.15325	0	3
Cp4.1LG13g10980	0	0	1.36164	0	0	0	0	0	0	0	3
Cp4.1LG13g11280	0	0	2.03884	2.3748	0	0	-1.47557	0	0	0	3
Cp4.1LG14g00580	0	0	4.65414	3.89573	0	0	0	0	0	0	3
Cp4.1LG14g02580	0	0	1.54715	0	1.45916	2.32031	0	0	0	0	3
Cp4.1LG14g03180	-2.40489	0	2.45935	0	0	2.52708	0	0	0	0	3
Cp4.1LG14g03690	-1.03666	0	1.31696	0	0	0.72851	0	0	0	0	3
Cp4.1LG14g03960	0	0	1.69742	1.54791	0	0	0	0	0	0	3
Cp4.1LG14g04560	0	0	1.45785	0	0	0	0	0	0	0	3
Cp4.1LG14g05600	0	0	1.24272	0	0	0	-1.2883	0	0	0	3
Cp4.1LG14g06010	0	0	2.3757	1.74125	0	0	0	0	0	0	3
Cp4.1LG14g06720	0	2.49373	2.11231	1.35145	0	0	0	0	1.64985	1.66842	3
Cp4.1LG14g07140	0	1.27538	1.46639	0	0	0.814722	0	0	0	1.01192	3
Cp4.1LG14g08790	-5.83826	0	7.67484	1.8208	1.91383	5.4037	0	0	0	0	3
Cp4.1LG14g08930	0	0	1.5836	1.79549	1.03996	0	0	0	1.3716	0	3
Cp4.1LG14g09000	0	0	1.80367	1.59238	0	0	0	1.41461	2.35542	1.11082	3
Cp4.1LG14g09070	0	0	1.63793	1.40768	0	0	0	1.23931	2.39636	1.11621	3
Cp4.1LG15g00080	-1.03556	0	1.59799	0	0	0	-2.27856	-1.72534	0	0	3
Cp4.1LG15g00120	0	0	3.5767	0	0	0	0	0	2.62862	0	3
Cp4.1LG15g00190	0	0	1.51182	2.21466	0	0	0	0	1.17374	0	3
Cp4.1LG15g00930	0	0	3.98703	0	0	0	0	0	0	0	3
Cp4.1LG15g01190	0	0	2.00203	1.31112	0	1.11251	0	0	1.25319	0	3
Cp4.1LG15g02160	0	2.84183	2.34493	0	0	1.83571	0	0	0	0	3
Cp4.1LG15g02170	-1.6883	2.31942	2.34079	0	0	1.55326	0	0	0	0	3
Cp4.1LG15g02300	-1.54451	0	1.7782	0	0	1.47981	0	0	0	0	3
Cp4.1LG15g02650	0	0	1.63925	1.21118	0.731898	1.07797	0	1.88575	1.1461	0	3
Cp4.1LG15g02840	0	0	2.47447	0	0	3.37204	0	0	0	0	3
Cp4.1LG15g03210	0	1.79495	2.26769	2.14547	0	0	0	0	2.29644	1.31636	3
Cp4.1LG15g03850	0	0	2.74146	0	0	0	0	0	0	0	3
Cp4.1LG15g03940	0	0	1.33635	0	0	0	0	0	0	0	3
Cp4.1LG15g04670	0	0	3.93584	1.86811	0	0	0	0	0	0	3
Cp4.1LG15g04800	0	0	2.1348	1.84351	0	0	0	0	0	0	3
Cp4.1LG15g04860	0	0	3.15019	0	0	0	0	0	0	0	3
Cp4.1LG15g05150	-1.39645	2.38686	2.05117	0	0	0	0	0	1.14957	0	3
Cp4.1LG15g05940	0	1.43542	1.53822	1.17042	0	0	0	0	0	0	3
Cp4.1LG15g08260	-1.41405	0	1.75781	0	0	0	0	0	0	0	3
Cp4.1LG15g08370	0	0	3.56168	0	-1.99791	0	-1.90457	0	1.93996	0	3
Cp4.1LG15g08490	0	0	1.13499	1.06281	0	0	0	0	0	0	3
Cp4.1LG16g01110	0	0	1.27178	0	0	1.08069	0	0	0	0	3
Cp4.1LG16g01660	0	0	2.5009	2.29737	0	0	-4.35545	0	0	0	3
Cp4.1LG16g02430	0	1.35811	1.19727	1.01468	0	0	-0.936688	0	0	0	3
Cp4.1LG16g02500	0	0	1.02034	1.03488	0	0	0	0	1.27658	0	3
Cp4.1LG16g02890	0	6.11381	5.01321	0	0	4.6955	0	0	0	0	3
Cp4.1LG16g02900	0	0	1.40295	1.46272	0.958684	1.35717	0	0	0	0	3
Cp4.1LG16g04540	0	0	1.80108	2.72484	0	-1.05491	-1.55862	0	1.95025	0	3
Cp4.1LG16g04650	0	0	1.07454	1.3735	0	0	0	0	0	0	3
Cp4.1LG16g04900	0	0	2.81524	1.90829	0	0	0	0	0	0	3
Cp4.1LG16g05730	0	0	1.27012	1.32836	0	0	0	0	0	0	3
Cp4.1LG16g06080	0	2.27149	2.35262	1.39411	0	0	0	0	2.11689	0	3
Cp4.1LG16g06580	0	0	1.85658	0	0	0	-1.70896	0	0	0	3
Cp4.1LG16g08270	-3.00312	0	3.19637	0	0	4.14358	0	0	0	0	3
Cp4.1LG16g08880	0	0	2.0948	1.02519	0	0	0	0	2.20242	1.4703	3
Cp4.1LG16g08910	0	0	1.13909	0	0	0.966523	0	0	1.07596	0	3
Cp4.1LG16g09170	0	0	1.93001	0	0	0	-1.51549	0	1.15748	0	3
Cp4.1LG17g00720	-1.2688	0	1.8434	0	-1.04929	0	-1.94032	0	0	0	3
Cp4.1LG17g01750	-4.63032	0	4.75371	0	0	4.87791	0	0	0	0	3
Cp4.1LG17g01760	0	0	6.95549	0	0	0	0	0	0	0	3
Cp4.1LG17g02700	-1.71153	0	1.89404	0	0	0	0	0	0	0	3
Cp4.1LG17g02910	0	0	1.45291	0	0	0	0	0	0	0	3
Cp4.1LG17g03210	0	0	1.64918	0	0	0	0	0	0	0	3
Cp4.1LG17g03330	0	1.75609	2.0642	2.47369	0	0	0	0	2.36071	1.22259	3
Cp4.1LG17g03830	0	0	1.21121	1.25756	0	0	0	0	0	0	3
Cp4.1LG17g05600	0	0	1.50503	0	0	1.69022	0	0	0	0	3
Cp4.1LG17g05670	0	0	3.87695	0	0	0	0	0	0	0	3
Cp4.1LG17g06280	0	0	1.9484	1.58636	0	0	0	0	0	0	3
Cp4.1LG17g06520	0	0	1.45552	1.52742	0	0	-0.913271	0	0	0	3
Cp4.1LG17g06690	0	0	2.32199	1.92188	0	0	0	0	0	0	3
Cp4.1LG17g08140	0	2.32915	2.03967	0	0	0	0	-1.58051	0	0	3
Cp4.1LG17g08320	0	0	2.29162	0	0	0	0	0	1.71009	0	3
Cp4.1LG17g08690	0	0	7.02109	0	0	0	0	0	0	0	3
Cp4.1LG17g09010	0	0	1.65934	0	0	0	0	0	0	0	3
Cp4.1LG17g09030	0	0	1.33347	0	0	0	-1.19223	-1.62488	0	0	3
Cp4.1LG17g11190	0	0	1.52247	1.53129	0	0	0	0	0	0	3
Cp4.1LG18g00160	0	0	1.65571	1.67955	0	0	-1.03509	0	0	0	3
Cp4.1LG18g00180	0	0	3.58289	0	-4.00495	0	-5.12598	0	0	0	3
Cp4.1LG18g00460	0	0	1.63052	0	0	0	0	0	0	0	3
Cp4.1LG18g01460	0	0	1.95727	1.27362	0	0	0	0	1.30367	0	3
Cp4.1LG18g01490	0	0	1.35662	0	0	0	0	0	0	0	3
Cp4.1LG18g01960	0	0	1.98144	0	0	0	0	0	0	0	3
Cp4.1LG18g05660	0	1.38708	1.66254	2.03618	0	0	-0.84393	0	1.89201	1.01541	3
Cp4.1LG18g05860	0	0	1.46824	0	0	0	-1.32257	0	0	0	3
Cp4.1LG18g06080	0	0	1.27223	0	0	0	-1.98109	0	0	0	3
Cp4.1LG18g06140	0	0	2.51017	2.28864	0	0	0	0	1.61502	0	3
Cp4.1LG18g06320	0	0	1.59965	1.20041	0	0	0	0	1.06097	0	3
Cp4.1LG18g07010	0	3.10883	2.78413	2.38041	2.18296	1.99872	0	0	0	0	3
Cp4.1LG18g07310	0	0	3.45516	0	0	0	0	0	0	0	3
Cp4.1LG18g07880	0	6.97562	7.04616	0	0	0	0	0	0	0	3
Cp4.1LG18g08020	0	0	1.60109	0	0	0	0	0	0	0	3
Cp4.1LG18g08060	0	0	1.24328	1.4189	0	0	0	0	1.02481	0	3
Cp4.1LG18g08160	0	0	1.19177	1.1538	0	0	0	0	0	0	3
Cp4.1LG18g09370	0	0	1.21754	1.09082	0	0	0	0	0	0	3
Cp4.1LG19g00300	0	0	1.51206	0	0	0	-1.69768	0	0	0	3
Cp4.1LG19g00650	0	0	2.6708	0	0	0	0	0	3.24091	0	3
Cp4.1LG19g03640	0	0	1.19327	1.05895	0	0	0	0	0	0	3
Cp4.1LG19g03650	-1.78931	2.54698	2.22618	0	0	0	0	0	1.55144	0	3
Cp4.1LG19g04740	0	0	1.33631	0	0	0	0	0	1.1229	0	3
Cp4.1LG19g05300	0	0	1.71645	0	-1.47218	0	0	0	1.66981	0	3
Cp4.1LG19g05540	0	0	1.59821	0	0	0	0	0	0	0	3
Cp4.1LG19g06260	0	0	1.15637	1.24637	0.733621	0	0	0	0	0	3
Cp4.1LG19g06270	0	0	2.69714	0	0	0	0	0	0	0	3
Cp4.1LG19g06750	0	0	2.60082	0	0	0	0	0	0	0	3
Cp4.1LG19g06830	-1.2788	0	2.00935	0	0	0	0	0	1.08125	0	3
Cp4.1LG19g07400	0	0	3.36387	0	0	0	0	0	0	0	3
Cp4.1LG19g08000	0	2.11859	2.71216	1.75511	0	0	-2.23505	-1.51323	0	0	3
Cp4.1LG19g08100	-1.24375	0	1.48216	0	0	1.00558	0	0	0	0	3
Cp4.1LG19g08200	0	0	3.48257	0	0	0	0	0	0	0	3
Cp4.1LG19g08590	-2.46962	0	2.66179	0	0	3.67568	0	0	0	0	3
Cp4.1LG19g08770	-1.8747	0	1.60079	0	0	1.39795	0	0	1.27479	0	3
Cp4.1LG19g09100	0	0	3.68563	0	0	0	0	0	0	0	3
Cp4.1LG19g09630	0	1.60786	1.29278	0	0	0	0	0	0	0	3
Cp4.1LG19g10210	0	0	1.42442	0	0	1.49631	0	0	0	0	3
Cp4.1LG19g10470	0	0	1.95623	0	0	0	-1.62001	0	0	0	3
Cp4.1LG19g11410	0	0	1.427	1.59799	0	0	0	0	1.63257	1.26712	3
Cp4.1LG19g11890	0	2.17701	2.58983	1.40723	0	0	-1.70259	0	2.88357	0	3
Cp4.1LG20g00170	0	0	1.5102	1.97314	0	0	0	0	1.72258	0	3
Cp4.1LG20g00260	0	0	1.14033	1.40532	0	0	0	0	1.70521	1.13214	3
Cp4.1LG20g02060	0	0	2.02371	3.12228	0	0	-3.22071	0	0	0	3
Cp4.1LG20g02500	0	0	1.28602	0	0	0.970948	0	0	0	0	3
Cp4.1LG20g03370	0	0	1.22176	0	0	1.55641	0	0	0	0	3
Cp4.1LG20g03640	0	0	1.85075	0	0	0	0	0	0	0	3
Cp4.1LG20g04440	-7.72893	0	6.9175	0	-4.47775	0	0	-6.55069	0	0	3
Cp4.1LG20g04940	0	0	1.83666	1.15053	0.951252	1.52617	0	0	0	0	3
Cp4.1LG20g05290	0	0	1.50736	0	0	0	-1.31185	0	0	0	3
Cp4.1LG20g05550	0	0	1.56401	0	0	1.64825	0	0	0	0	3
Cp4.1LG20g05850	0	0	2.59247	0	0	0	0	0	0	0	3
Cp4.1LG20g06580	0	0	1.68316	1.82022	0	0	0	0	0	0	3
Cp4.1LG20g07110	0	0	4.28923	0	0	0	-3.13907	0	0	0	3
Cp4.1LG20g07260	0	0	3.68333	0	0	0	0	0	2.13012	0	3
Cp4.1LG20g07880	-1.09719	0	1.40267	0	0.817829	1.73246	1.25553	0	0	0	3
Cp4.1LG20g08080	0	0	2.02073	0	0	0	0	0	0	0	3
Cp4.1LG00g00190	0	0	0	0	0	0	0	0	-1.6644	0	4
Cp4.1LG00g00290	0	0	0	0	0	0	0	0	-1.02432	-1.24473	4
Cp4.1LG00g00630	0	0	-1.53679	-1.35975	0	0	0	0	-2.50368	-1.83889	4
Cp4.1LG00g01730	0	0	0	-1.14617	0	0	0	0	-1.01749	0	4
Cp4.1LG00g02500	0	0	0	0	0	0	0	0	-1.86232	0	4
Cp4.1LG00g03350	0	0	0	0	0	0	0	0	-1.4757	0	4
Cp4.1LG00g03520	0	0	0	0	0	0	0	0	-1.11157	0	4
Cp4.1LG00g04630	0	0	0	0	0	0	0	0	-1.40941	0	4
Cp4.1LG00g06190	0	0	-1.92534	-1.86648	0	0	0	0	-2.30402	0	4
Cp4.1LG00g08030	0	0	0	0	0	0	0	0	-2.88398	-1.95534	4
Cp4.1LG00g08280	0	0	0	0	0	0	0	0	-1.18143	0	4
Cp4.1LG00g08870	0	0	0	0	0	0	0	0	-1.42164	0	4
Cp4.1LG00g09440	0	0	0	0	0	0	0	0	-1.41206	0	4
Cp4.1LG00g10740	0	0	0	-5.9135	0	0	0	0	0	0	4
Cp4.1LG00g10750	0	0	-1.76923	-1.80177	0	0	0	0	-1.22095	0	4
Cp4.1LG00g12650	0	0	0	-1.19645	0	0	0	0	-1.21638	0	4
Cp4.1LG00g15140	-3.17599	0	0	-6.41519	0	4.01951	0	0	-1.90097	0	4
Cp4.1LG00g15660	0	0	0	-4.32426	0	0	0	0	0	0	4
Cp4.1LG00g15780	0	0	0	-1.80738	0	1.52486	0	0	-1.92624	-1.54689	4
Cp4.1LG01g00650	0	0	0	0	0	0	0	-1.88979	-1.47525	-1.11145	4
Cp4.1LG01g00840	0	0	0	0	0	0	0	0	-1.0601	0	4
Cp4.1LG01g01010	0	0	0	0	0	0	0	0	-1.44364	0	4
Cp4.1LG01g01220	0	0	0	0	0	0	0	0	-1.58756	0	4
Cp4.1LG01g01380	0	0	0	0	0.541314	0	0	0	-1.49474	0	4
Cp4.1LG01g01400	0	0	0	0	0	0	0	0	-1.22837	0	4
Cp4.1LG01g01460	-1.28033	0	0	-1.99922	0	0	0	0	-1.83817	0	4
Cp4.1LG01g01600	0	0	0	0	0	0	0	0	-1.29857	0	4
Cp4.1LG01g01610	-1.37491	0	0	-2.05765	-1.38324	0	0	0	-1.50055	0	4
Cp4.1LG01g02250	0	0	-1.9494	-1.70344	0	0	0	0	-2.03406	0	4
Cp4.1LG01g02270	0	0	0	0	0	0	0	0	-1.79146	0	4
Cp4.1LG01g02930	0	0	-1.87307	-1.49757	0	0	0	0	-1.7211	0	4
Cp4.1LG01g02990	0	0	0	0	0	0	0	0	-2.81758	-1.91007	4
Cp4.1LG01g03370	0	0	0	0	0	0	0	0	-1.593	0	4
Cp4.1LG01g03590	0	0	0	-1.10305	0	0	0	0	-1.26744	0	4
Cp4.1LG01g03620	0	0	0	0	-0.790825	0	0	0	-1.12297	0	4
Cp4.1LG01g03790	0	0	0	0	0	0	-1.68415	0	-1.10852	-1.48535	4
Cp4.1LG01g03860	0	0	0	-1.24262	-1.34576	0	0	0	-1.41466	0	4
Cp4.1LG01g03970	0	0	0	0	0	0	0	0	-1.29138	-1.34128	4
Cp4.1LG01g04120	0	0	0	0	0	0	0	0	-1.14793	0	4
Cp4.1LG01g04700	0	0	0	-2.15914	0	0	0	0	-1.76355	0	4
Cp4.1LG01g04750	0	0	0	0	0	0	0	0	-1.2918	0	4
Cp4.1LG01g05400	0	0	0	0	0	0	0	0	-1.50626	0	4
Cp4.1LG01g05460	0	0	0	-1.80699	0	0	0	0	-1.70738	-1.32417	4
Cp4.1LG01g05920	0	0	0	0	1.11081	1.31588	0	0	-1.1032	0	4
Cp4.1LG01g06030	0	0	0	0	0	0	0	0	-1.02934	-1.11359	4
Cp4.1LG01g06090	0	0	0	0	0	0	0	0	-1.06141	0	4
Cp4.1LG01g06130	0	0	0	0	0	0	-1.64426	0	-1.3356	-1.78399	4
Cp4.1LG01g06140	0	0	0	-1.37407	0	0	0	0	-2.04491	0	4
Cp4.1LG01g07260	0	0	-3.38644	-2.94431	0	0	0	0	-2.5231	0	4
Cp4.1LG01g07270	0	0	0	0	0	0	0	0	-1.10362	0	4
Cp4.1LG01g07290	0	0	0	0	0	0	0	0	-1.0041	0	4
Cp4.1LG01g07990	0	0	0	0	0	0	0	0	-1.2663	0	4
Cp4.1LG01g08180	0	0	0	0	0	0	0	0	-1.72011	0	4
Cp4.1LG01g08240	0	0	0	-6.50573	0	0	0	0	0	0	4
Cp4.1LG01g08300	0	0	0	-3.84653	0	0	0	0	0	0	4
Cp4.1LG01g09650	0	0	0	0	0	0	-0.812807	-1.2921	-1.15078	-1.34663	4
Cp4.1LG01g09930	0	0	0	0	0	0	0	0	-1.75188	0	4
Cp4.1LG01g10650	0	0	0	0	0	0	0	0	-2.27584	0	4
Cp4.1LG01g10660	0	0	0	-1.03126	0	0	0	0	-1.27953	0	4
Cp4.1LG01g10670	0	0	0	0	0	0.516635	0	0	-1.097	0	4
Cp4.1LG01g10750	0	0	0	0	0	0	0	0	-2.10861	0	4
Cp4.1LG01g11120	0	0	-1.65794	-1.61634	0	0	0	0	-1.46767	0	4
Cp4.1LG01g11500	0	0	0	0	0	0	0	0	-1.05951	0	4
Cp4.1LG01g11610	0	0	0	-1.23516	0	0	0	0	-1.42464	-1.41293	4
Cp4.1LG01g12170	0	0	-1.51082	-1.62754	0	0	0	0	-1.87964	0	4
Cp4.1LG01g12370	4.0905	0	0	0	1.928	0	0	0	-2.42467	0	4
Cp4.1LG01g12440	0	0	0	-1.00731	0	0	0	0	-1.38606	0	4
Cp4.1LG01g12690	0	0	0	-1.02533	0	0	0	0	-1.24563	0	4
Cp4.1LG01g12950	0	0	0	0	0	0	0	0	-1.54265	0	4
Cp4.1LG01g13070	0	0	0	0	0	0	0	0	-1.80767	0	4
Cp4.1LG01g13650	0	0	0	0	0	1.14501	0	0	-1.4668	0	4
Cp4.1LG01g13740	0	0	0	0	0	2.14655	0	0	-1.7435	0	4
Cp4.1LG01g13850	0	-1.58728	0	0	0	0	0	0	-1.01385	0	4
Cp4.1LG01g13950	0	0	0	0	0	0	-1.15394	0	-1.35888	-1.39556	4
Cp4.1LG01g14080	0	0	0	0	0	0	0	0	-1.33511	-1.00857	4
Cp4.1LG01g14210	0	0	0	-1.95748	0	0	0	0	-1.69962	0	4
Cp4.1LG01g14410	0	0	0	0	0	0	-0.987519	0	-1.24412	-1.54936	4
Cp4.1LG01g14480	0	0	0	0	0	0	0	0	-1.04147	0	4
Cp4.1LG01g14630	0	0	-2.24356	-1.96272	0	0	0	0	-1.45305	-1.31987	4
Cp4.1LG01g14990	0	0	0	0	0	0	0	0	-1.1374	0	4
Cp4.1LG01g15330	0	0	0	0	0	0	0	0	-1.31522	0	4
Cp4.1LG01g16070	0	0	0	0	0	0	-1.33699	0	-1.41692	-1.30133	4
Cp4.1LG01g16350	0	0	0	-1.49712	0	0	0	0	-1.68689	0	4
Cp4.1LG01g16370	0	0	0	0	0	0	0	0	-1.38066	0	4
Cp4.1LG01g17330	0	0	0	0	0	0	0	0	-1.18148	0	4
Cp4.1LG01g18690	0	0	0	0	0	0	0	0	-1.30708	-1.09341	4
Cp4.1LG01g18840	0	0	0	0	0	0	0	0	-1.07503	0	4
Cp4.1LG01g19000	0	0	0	0	0	0	0	0	-1.17168	0	4
Cp4.1LG01g19080	0	0	0	0	0	0	0	0	-1.25659	-1.73888	4
Cp4.1LG01g19330	0	0	0	0	0	0	0	-1.34921	-1.05055	0	4
Cp4.1LG01g19420	0	0	0	0	0	0	0	0	-1.86637	-1.31031	4
Cp4.1LG01g19680	0	0	0	0	0	0.907822	0	0	-1.36819	-1.19111	4
Cp4.1LG01g20000	0	0	0	0	0	0	0	0	-1.19854	0	4
Cp4.1LG01g20110	0	0	0	0	0	0.636494	0	0	-1.18246	0	4
Cp4.1LG01g20560	0	0	0	0	0	0	0	0	-1.3995	0	4
Cp4.1LG01g20600	0	0	0	0	0	0	0	0	-1.04275	0	4
Cp4.1LG01g20880	0	0	0	0	0	4.47565	0	0	-3.26967	0	4
Cp4.1LG01g21090	0	0	-1.06204	0	0	0	0	0	-1.51777	-1.43191	4
Cp4.1LG01g21150	0	0	0	0	0	0	0	0	-1.37625	-1.30605	4
Cp4.1LG01g21290	-1.02102	0	0	-1.1034	0	0	0	0	-1.17892	-1.59177	4
Cp4.1LG01g21440	0	0	0	0	1.13666	0	0	0	-1.30702	-1.29106	4
Cp4.1LG01g21480	0	0	-2.04486	-1.53093	0	0	0	0	0	0	4
Cp4.1LG01g21780	0	0	0	0	1.20966	0	0	0	-1.43285	-1.48013	4
Cp4.1LG01g21820	0	0	-1.01227	0	0	0	0	0	-1.06731	0	4
Cp4.1LG01g22270	0	0	0	0	0	0	0	0	-1.72952	0	4
Cp4.1LG01g22330	0	0	0	0	0	0	0	0	-1.49008	-1.13975	4
Cp4.1LG01g22400	0	0	0	0	0	0	0	0	-1.93791	-2.28666	4
Cp4.1LG01g22440	0	0	0	0	0	0	0	0	-1.26996	0	4
Cp4.1LG01g22630	0	0	0	0	0	0	0	0	-1.07095	-1.19722	4
Cp4.1LG01g22980	0	0	0	0	0	0	0	0	-1.03353	0	4
Cp4.1LG01g23520	0	0	-1.36062	-1.37462	0	0	0	0	-2.03798	0	4
Cp4.1LG01g23540	0	0	0	0	0	0	0	0	-1.03704	0	4
Cp4.1LG01g23610	0	0	0	0	0	0	0	0	-2.10202	0	4
Cp4.1LG01g23620	0	0	0	-1.11709	0	0	0	0	-1.31437	0	4
Cp4.1LG01g23690	0	0	0	0	0	0	0	0	-1.04197	0	4
Cp4.1LG01g23740	0	0	-1.30451	-1.09211	0	0	0	0	-1.72198	-1.24926	4
Cp4.1LG01g24410	0	0	0	0	-1.78324	0	0	0	-1.19046	0	4
Cp4.1LG01g24600	0	0	0	0	0	0	0	0	-1.69972	0	4
Cp4.1LG01g24750	0	0	0	0	-0.605326	0	0	0	-1.22591	0	4
Cp4.1LG01g24780	0	0	-1.23536	0	0	0	0	0	-1.28362	-1.20157	4
Cp4.1LG01g24890	0	0	0	-1.64306	0	0	0	0	-1.83111	-1.64226	4
Cp4.1LG01g25180	0	0	0	0	0	0	0	0	-1.00594	0	4
Cp4.1LG01g25880	0	0	-1.60665	-1.19501	0	0	0	0	-1.68411	0	4
Cp4.1LG01g26130	0	0	0	0	0	1.52344	0	0	-1.51575	-2.25392	4
Cp4.1LG01g26340	0	0	0	0	0	0	0	0	-1.18835	0	4
Cp4.1LG02g00170	0	0	0	0	0	0	0	0	-1.29476	0	4
Cp4.1LG02g00200	0	0	0	0	0	0	0	0	-1.14433	0	4
Cp4.1LG02g00360	0	0	0	0	1.04165	1.13921	0	0	-1.26214	-1.2558	4
Cp4.1LG02g00440	0	0	0	0	0	0	0	0	-1.5492	0	4
Cp4.1LG02g01010	0	0	0	0	0	0	0	0	-1.59625	-1.91398	4
Cp4.1LG02g01100	0	0	-1.07727	-1.1716	0	0	0	0	-1.58315	-1.32784	4
Cp4.1LG02g01150	0	0	0	0	0	0	0	0	-1.00049	-1.11831	4
Cp4.1LG02g01210	0	0	-1.33258	-1.25027	0	0	0	0	-1.75764	0	4
Cp4.1LG02g01360	0	0	-1.59921	-1.75718	0	0	0	0	-1.88717	-1.27525	4
Cp4.1LG02g01470	0	0	0	0	0	0	0	0	-2.5888	0	4
Cp4.1LG02g01700	0	0	0	-1.31351	0	0	0	0	-1.2174	0	4
Cp4.1LG02g01880	0	0	0	0	0	0	0	0	-1.33554	0	4
Cp4.1LG02g01890	0	0	0	0	0	0	-0.944954	0	-1.61284	-1.40345	4
Cp4.1LG02g01910	0	0	-2.04265	-2.07855	0	0	0	0	0	0	4
Cp4.1LG02g02050	0	0	-1.65365	-1.67884	0	0	0	0	-2.10264	-1.72003	4
Cp4.1LG02g02630	0	-1.27878	-1.5549	-1.322	0	0	0.818386	0	-1.05001	0	4
Cp4.1LG02g02750	0	0	0	0	0	0	0	0	-1.61819	0	4
Cp4.1LG02g03320	0	0	0	0	0	1.43864	0	0	-1.30152	0	4
Cp4.1LG02g04510	0	0	0	-6.20027	0	0	0	0	0	0	4
Cp4.1LG02g05560	0	0	0	-1.16687	0	0	0	0	-1.25274	0	4
Cp4.1LG02g05830	0	0	0	0	0	0	0	0	-1.24576	0	4
Cp4.1LG02g05990	0	0	0	0	0	0	0	0	-1.06649	0	4
Cp4.1LG02g06140	0	0	0	0	0	0	0	0	-1.20087	0	4
Cp4.1LG02g06310	0	0	0	-5.65628	0	0	0	0	0	0	4
Cp4.1LG02g06680	0	0	0	0	0	0	0	0	-2.34091	0	4
Cp4.1LG02g06800	0	0	0	-4.33841	0	0	0	0	0	0	4
Cp4.1LG02g06840	0	0	0	0	0	0	0	0	-1.15585	-1.01686	4
Cp4.1LG02g07210	0	0	-1.35036	-1.11478	-0.565513	-0.787095	0	0	-1.29439	0	4
Cp4.1LG02g07470	0	0	0	0	0	0	0	0	-1.73939	0	4
Cp4.1LG02g07570	0	0	0	0	0	0	0	0	-1.10006	-1.06908	4
Cp4.1LG02g07750	0	0	0	0	0	0	0	0	-1.15078	0	4
Cp4.1LG02g07800	0	0	0	0	-1.84554	0	-2.27289	0	-1.85786	0	4
Cp4.1LG02g08170	0	0	0	0	0	0	0	0	-1.08209	0	4
Cp4.1LG02g09030	0	0	0	-1.08338	0	0	0	0	-1.4458	0	4
Cp4.1LG02g09440	0	0	0	-1.13649	0	0	0	0	-1.54051	0	4
Cp4.1LG02g09520	0	0	0	-6.58573	-3.8375	0	0	0	0	0	4
Cp4.1LG02g10000	0	0	0	0	0	0	0	0	-1.29478	0	4
Cp4.1LG02g10270	0	0	0	0	0	0	0	0	-1.2309	-1.10096	4
Cp4.1LG02g10280	0	0	0	0	0	0	0	0	-1.49066	0	4
Cp4.1LG02g10380	0	0	0	0	0	0	0	0	-2.56544	-2.05895	4
Cp4.1LG02g10480	0	0	0	0	0	0	0	0	-1.3949	0	4
Cp4.1LG02g10660	0	0	0	0	0	0	0	0	-1.5431	0	4
Cp4.1LG02g10710	0	0	0	0	0	0	-0.694019	0	-1.08842	0	4
Cp4.1LG02g10800	0	0	0	0	0	0	0	0	-1.2821	0	4
Cp4.1LG02g11460	0	0	0	0	0	0	0	0	-1.29953	0	4
Cp4.1LG02g11500	0	0	0	0	0	0	0	0	-1.07231	0	4
Cp4.1LG02g11750	0	0	0	-1.0406	0	0	0	0	-1.78163	-1.27916	4
Cp4.1LG02g11790	0	0	0	0	0	0	0	0	-1.84001	0	4
Cp4.1LG02g12380	0	0	0	0	0	0	0	0	-1.41163	0	4
Cp4.1LG02g12940	0	0	0	-1.03617	0	0	0	0	-1.25406	0	4
Cp4.1LG02g12990	0	0	0	0	0	0	0	0	-2.11917	-1.74747	4
Cp4.1LG02g13210	0	0	0	0	0	0	0	0	-3.01619	0	4
Cp4.1LG02g13510	0	0	0	0	0	0	0	0	-2.00735	0	4
Cp4.1LG02g13740	0	0	0	0	0	0	0	0	-1.20287	0	4
Cp4.1LG02g13820	0	0	0	-1.14094	0	0	0	0	-1.49877	0	4
Cp4.1LG02g14000	0	0	0	0	0	0	0	0	-2.1072	0	4
Cp4.1LG02g14800	0	0	0	0	0	0	0	0	-1.00342	0	4
Cp4.1LG02g15260	0	-1.90275	0	0	0.865951	1.43334	0	1.10961	-2.25278	-1.61124	4
Cp4.1LG02g15510	0	0	-3.27893	-1.88748	0	0	0	0	-1.89245	0	4
Cp4.1LG02g15590	0	0	-1.41416	-1.30645	0	0	0	0	-1.26756	-1.1003	4
Cp4.1LG02g15720	0	0	0	-1.55879	0	0	0	0	-1.69191	-1.44359	4
Cp4.1LG02g16220	0	0	0	0	1.1926	2.06744	0	0	-1.54963	-1.02243	4
Cp4.1LG02g16440	0	0	0	0	0	0	0	0	-1.75008	0	4
Cp4.1LG02g16500	0	0	0	0	0	0	0	0	-1.39053	0	4
Cp4.1LG02g16600	0	0	0	0	0	0	0	0	-1.3656	0	4
Cp4.1LG03g00300	0	0	0	0	0	0	0	0	-1.29146	0	4
Cp4.1LG03g01030	0	0	0	0	0	0	0	0	-1.89268	0	4
Cp4.1LG03g01840	0	0	0	0	0	0	0	0	-1.13665	0	4
Cp4.1LG03g02250	0	-1.98607	-1.84527	-1.25644	0	0	1.28568	0	-1.38682	0	4
Cp4.1LG03g02400	0	0	0	0	0	0	0	0	-1.23124	-1.06454	4
Cp4.1LG03g02420	0	0	0	0	0	0	0	0	-1.46698	0	4
Cp4.1LG03g02720	0	0	0	0	0	0	0	0	-1.4136	0	4
Cp4.1LG03g02730	0	0	0	0	0	0	0	0	-2.474	0	4
Cp4.1LG03g02950	0	0	0	-1.1664	0.748671	0.819484	0	0	-1.06915	-1.13245	4
Cp4.1LG03g02980	0	0	0	0	0	-1.76252	0	0	-1.28551	0	4
Cp4.1LG03g03110	0	0	0	0	0	0	-0.83483	0	-1.30909	0	4
Cp4.1LG03g03140	0	0	0	-1.67075	0	0	1.54787	0	-1.33339	0	4
Cp4.1LG03g03340	0	0	-1.29517	-1.62319	0	0	0	0	-2.09101	-1.86152	4
Cp4.1LG03g04070	0	0	0	0	0	0	0	0	-1.19753	0	4
Cp4.1LG03g04140	0	0	0	0	0	0	0	0	-1.05757	0	4
Cp4.1LG03g04320	0	0	0	-2.3148	0	0	0	0	-1.78334	-1.8947	4
Cp4.1LG03g04660	0	0	0	0	0	0	0	-1.30484	-1.30362	0	4
Cp4.1LG03g04700	0	0	0	0	0	0	0	-1.8443	-1.30999	0	4
Cp4.1LG03g04750	0	0	0	0	0	0	0	0	-1.55879	0	4
Cp4.1LG03g04840	0	0	0	0	0	0	0	0	-1.16912	0	4
Cp4.1LG03g05060	0	0	0	0	0	0	0	0	-1.05973	0	4
Cp4.1LG03g05080	0	0	0	0	0	0	0	0	-1.90814	0	4
Cp4.1LG03g05110	0	0	0	0	0	0	0	0	-2.12063	0	4
Cp4.1LG03g05320	0	0	0	0	0	0	0	0	-1.40605	-1.04608	4
Cp4.1LG03g05980	0	0	-1.05675	0	0	0.789301	0	0	-1.3035	-1.08578	4
Cp4.1LG03g05990	0	0	0	-1.30999	0	0	0	0	-1.06866	0	4
Cp4.1LG03g06040	0	0	-1.29504	-1.17463	0	0	0	0	-1.505	0	4
Cp4.1LG03g06480	0	0	-1.36337	0	0	0	0	0	-2.13586	0	4
Cp4.1LG03g06720	0	0	0	0	0	0	0	0	-1.4933	0	4
Cp4.1LG03g06980	0	0	0	0	0	0	0	0	-1.58474	-1.71997	4
Cp4.1LG03g07170	0	0	-1.67486	-1.92813	0	0	0	0	0	0	4
Cp4.1LG03g07330	0	0	0	-1.22931	-1.03653	0	0	-2.01842	-2.27163	0	4
Cp4.1LG03g07410	0	0	-1.30494	-1.21479	0	0	0	0	-1.15684	-1.55774	4
Cp4.1LG03g07600	0	0	0	0	0	0	0	0	-2.02943	0	4
Cp4.1LG03g08900	0	0	0	0	1.73834	1.14184	0	0	-1.90902	-1.62278	4
Cp4.1LG03g09120	0	0	0	-1.19821	0	0	0	0	-2.14591	-1.66959	4
Cp4.1LG03g09140	0	0	0	-1.36974	0	0	0	0	-1.98625	0	4
Cp4.1LG03g09280	0	0	0	0	0	0	0	0	-1.19578	-1.33623	4
Cp4.1LG03g09740	0	0	0	0	0	0	0	0	-1.29524	0	4
Cp4.1LG03g10340	-1.38642	0	0	0	-1.6899	0	0	-2.41075	-1.75352	0	4
Cp4.1LG03g10530	0	0	0	0	0	0	0	0	-1.94274	0	4
Cp4.1LG03g11050	0	0	0	0	0	0	0	0	-1.17553	0	4
Cp4.1LG03g11340	0	0	0	-1.42727	-1.04598	0	0	0	-1.41369	0	4
Cp4.1LG03g11940	0	-2.81672	0	0	0	0	0	0	-2.22718	0	4
Cp4.1LG03g12450	0	0	0	0	0	0	0	0	-1.22014	0	4
Cp4.1LG03g12670	0	0	0	0	0	0	0	0	-1.25956	0	4
Cp4.1LG03g12710	0	0	0	0	0.729512	0	0	0	-1.1495	-1.38689	4
Cp4.1LG03g12780	0	0	-1.14295	0	0	0	0	0	-1.34221	0	4
Cp4.1LG03g12900	0	0	0	-1.01943	0	0	0	0	-1.31616	-1.05674	4
Cp4.1LG03g12950	0	0	0	0	0	0	0	0	-1.64576	-1.23655	4
Cp4.1LG03g13060	0	0	0	0	0	0	0	0	-1.2812	0	4
Cp4.1LG03g13320	0	0	0	0	0	0	0	0	-1.20036	-1.44452	4
Cp4.1LG03g13810	0	0	0	0	0	0	0	0	-2.66747	0	4
Cp4.1LG03g13830	0	0	0	0	0	0	-2.92598	0	-2.18266	0	4
Cp4.1LG03g14010	0	0	0	0	0	0	0	-2.71126	-1.92338	0	4
Cp4.1LG03g14180	0	0	-1.3839	-1.08228	0	0	0	0	-1.52185	0	4
Cp4.1LG03g14290	0	0	0	0	0	0	0	0	-6.35662	0	4
Cp4.1LG03g15350	0	0	0	-1.28325	0	0	0	0	-1.40742	0	4
Cp4.1LG03g16050	0	0	0	0	0	0	0	0	-1.10889	0	4
Cp4.1LG03g16890	0	0	0	-1.05073	0	0	0	0	-1.37563	0	4
Cp4.1LG03g17040	0	0	0	-5.03184	0	0	0	0	0	0	4
Cp4.1LG03g18010	0	0	0	0	-0.959743	0	0	0	-1.37291	0	4
Cp4.1LG03g18050	0	0	-1.27887	0	0	0	0	0	-1.19985	0	4
Cp4.1LG03g18090	0	0	0	0	-1.90409	0.971698	0	0	-1.80858	0	4
Cp4.1LG03g18120	0	0	0	0	0	0	0	0	-1.0981	0	4
Cp4.1LG03g18200	0	0	-1.44225	0	0	0	0	-2.29997	-1.54287	0	4
Cp4.1LG03g18300	0	0	0	0	0	0	0	0	-1.38741	-1.50878	4
Cp4.1LG03g18310	0	0	0	0	-1.95766	0	0	-2.58998	-1.8699	0	4
Cp4.1LG03g18360	0	0	-1.35693	0	0	-1.19061	0	-2.35401	-1.54068	0	4
Cp4.1LG04g00060	1.22596	0	0	0	0	0	0	0	-1.1179	0	4
Cp4.1LG04g00480	0	-2.09507	0	0	0	0	0	0	-1.36548	0	4
Cp4.1LG04g00540	0	0	0	0	0	0	0	0	-1.09337	0	4
Cp4.1LG04g02170	0	0	0	0	0	0	0	0	-1.17274	0	4
Cp4.1LG04g02570	0	0	0	0	0	0	0	0	-1.15767	0	4
Cp4.1LG04g02780	1.5812	0	-3.02795	0	0	0	0	0	-3.1861	0	4
Cp4.1LG04g02810	0	0	0	0	0	0	0	0	-1.32611	0	4
Cp4.1LG04g03050	0	0	0	0	0	0	0	0	-1.18527	0	4
Cp4.1LG04g03120	0	0	0	0	0	0	0	0	-3.31326	0	4
Cp4.1LG04g03140	0	0	-1.27337	0	0	0	0	0	-2.38862	-1.75483	4
Cp4.1LG04g03740	0	0	0	-1.77687	0	0	0	0	-1.62913	0	4
Cp4.1LG04g03850	0	0	0	-1.02106	0	0	0	0	-1.13513	0	4
Cp4.1LG04g03900	0	0	0	-1.43362	0	0	0	0	-1.28197	0	4
Cp4.1LG04g04370	0	0	-1.34019	-2.06618	0	0	0	0	-1.24667	-1.30452	4
Cp4.1LG04g04780	0	0	-1.69388	-1.30959	0	0	0	0	0	-1.02965	4
Cp4.1LG04g04810	0	0	0	0	0	3.21903	0	0	-2.01975	0	4
Cp4.1LG04g05150	0	0	0	0	0	0	0	0	-3.02159	0	4
Cp4.1LG04g06040	0	0	0	0	0	0	0	0	-1.04081	0	4
Cp4.1LG04g06090	0	0	0	0	0	0	0	0	-1.38728	0	4
Cp4.1LG04g06360	0	0	-1.83861	0	0	0	0	0	-1.1328	0	4
Cp4.1LG04g06900	0	0	0	0	0	0	0	0	-1.39426	-1.15189	4
Cp4.1LG04g06920	0	0	0	0	0	0	0	0	-2.46296	0	4
Cp4.1LG04g06980	0	0	-1.39259	-1.78401	0	0	0	0	-1.86418	0	4
Cp4.1LG04g07390	0	0	0	0	0	0	-1.01706	0	-1.15569	-1.44232	4
Cp4.1LG04g07670	0	0	0	0	0	0	0	0	-1.64583	0	4
Cp4.1LG04g07820	0	0	0	0	0	0	-1.06796	0	-1.46845	-1.23298	4
Cp4.1LG04g08100	0	-7.33009	-4.55337	0	0	0	0	0	0	0	4
Cp4.1LG04g08240	0	0	-2.20599	-1.5509	0	0	0	0	-2.00684	0	4
Cp4.1LG04g08300	0	0	0	-1.21054	-0.776538	0	0	0	-1.02111	0	4
Cp4.1LG04g08360	0	0	0	0	0	0	-0.831554	-1.09728	-1.42507	-1.00268	4
Cp4.1LG04g08540	0	0	0	-1.84272	0	0	0	0	-2.2137	0	4
Cp4.1LG04g08650	0	0	0	0	0	0	0	0	-1.02375	-1.21023	4
Cp4.1LG04g08850	0	0	0	0	0	0	0	0	-1.2378	0	4
Cp4.1LG04g08920	0	0	0	0	0	0	0	0	-1.84545	0	4
Cp4.1LG04g09000	0	0	0	0	0	0	0	0	-1.74848	0	4
Cp4.1LG04g09300	0	0	0	0	0	0	0	0	-3.57264	0	4
Cp4.1LG04g09320	0	0	0	0	0	0	0	0	-7.88303	0	4
Cp4.1LG04g10080	0	0	0	0	0	0	0	0	-1.45052	0	4
Cp4.1LG04g10460	0	0	0	0	0	0	0	0	-1.11961	-1.04739	4
Cp4.1LG04g10760	0	-3.49194	-3.09513	0	0	0	0	0	-1.95428	0	4
Cp4.1LG04g10850	0	0	0	0	0	0	0	0	-1.68158	0	4
Cp4.1LG04g10910	0	0	0	0	0	0	0	-1.22207	-1.73586	-1.14985	4
Cp4.1LG04g11170	0	-5.88427	0	0	0	0	0	0	-5.37674	0	4
Cp4.1LG04g11420	0	0	0	0	0	0	0	0	-1.18207	0	4
Cp4.1LG04g11450	0	0	0	0	0	0	-0.899808	0	-1.09934	-1.18306	4
Cp4.1LG04g11470	0	0	-1.23852	0	0	0	0	0	-1.0393	0	4
Cp4.1LG04g11520	0	0	0	0	0	0	0	0	-1.67333	-1.70302	4
Cp4.1LG04g11780	0	0	-1.2945	-1.03261	0	0	0	0	-1.28759	-1.05206	4
Cp4.1LG04g11920	0	0	0	0	-0.510819	0	0	0	-1.05941	0	4
Cp4.1LG04g12270	0	0	0	0	1.06036	0	0	0	-1.77727	0	4
Cp4.1LG04g13230	0	0	0	0	0	0	0	0	-1.88834	0	4
Cp4.1LG04g13460	0	0	0	0	0	0	0	0	-1.69774	-1.34027	4
Cp4.1LG04g14710	0	0	-1.21975	-1.1465	0	0	0	0	-1.53039	0	4
Cp4.1LG04g14790	0	0	-1.33619	0	0	0	0	0	-1.53226	-1.59118	4
Cp4.1LG04g14980	0	0	0	0	0.768552	0	0	0	-1.00546	0	4
Cp4.1LG04g15110	0	0	0	-1.23165	0	1.11774	0.960994	0	-1.07805	0	4
Cp4.1LG04g15480	0	0	0	0	0	0	0	0	-1.38902	0	4
Cp4.1LG05g01980	0	0	0	0	0	0	0	0	-1.05179	0	4
Cp4.1LG05g03250	0	0	0	0	0	0	0	0	-1.09877	-1.43886	4
Cp4.1LG05g03420	0	0	0	0	0	0	0	0	-1.0857	0	4
Cp4.1LG05g03660	0	0	0	0	0	0	0	0	-2.08318	-1.62003	4
Cp4.1LG05g03900	0	0	-1.11633	-1.08865	-0.926427	0	0	0	-1.25634	0	4
Cp4.1LG05g04490	0	0	0	0	0	0	0	0	-1.06766	0	4
Cp4.1LG05g05750	0	0	0	0	0	0	0	0	-1.6947	-1.27883	4
Cp4.1LG05g06070	0	0	0	0	0	0	0	0	-1.83184	-1.35513	4
Cp4.1LG05g06440	0	0	0	0	0	0	0	0	-1.14742	-1.31548	4
Cp4.1LG05g07080	0	0	0	-1.19101	0	0	0	0	-1.67776	0	4
Cp4.1LG05g07240	0	0	0	0	0	0	0	0	-1.40935	-1.15663	4
Cp4.1LG05g07430	0	0	0	-2.42647	0	0	0	0	-4.72779	0	4
Cp4.1LG05g07460	0	0	0	-1.14086	0	0	0	0	-1.25774	0	4
Cp4.1LG05g07920	0	0	0	0	0	0	0	0	-1.95754	0	4
Cp4.1LG05g08860	0	0	0	0	0	0	0	0	-1.34059	0	4
Cp4.1LG05g09340	0	0	-7.18321	0	0	0	0	0	0	0	4
Cp4.1LG05g09350	0	0	0	0	0	0	0	0	-1.20917	0	4
Cp4.1LG05g09490	0	0	0	0	0	0	0	0	-1.46832	0	4
Cp4.1LG05g09550	1.82688	0	0	0	1.58761	0	0	0	-1.27363	0	4
Cp4.1LG05g09820	0	0	0	-1.67094	0	0	0	0	-2.1633	-1.7855	4
Cp4.1LG05g09840	0	0	0	-1.98771	0	0	0	0	-1.05608	0	4
Cp4.1LG05g10110	0	0	0	0	0	0	0	0	-1.11328	0	4
Cp4.1LG05g10720	0	0	0	0	0	1.32197	0	0	-1.01028	0	4
Cp4.1LG05g10780	0	0	0	0	0	0	0	0	-1.09671	0	4
Cp4.1LG05g11230	0	0	0	0	0	0	0	0	-1.57003	0	4
Cp4.1LG05g11260	0	0	0	-2.14284	0	0	0	0	-1.06409	-1.78257	4
Cp4.1LG05g11310	0	-1.97651	-2.04286	-1.44989	0	0	0	0	-2.35592	-1.3886	4
Cp4.1LG05g12270	0	0	0	0	0	0	0	0	-1.06798	0	4
Cp4.1LG05g12530	0	0	0	-3.82159	0	0	0	0	-2.23949	0	4
Cp4.1LG05g12610	0	0	0	0	0	0	0	0	-1.21505	0	4
Cp4.1LG05g12970	0	0	0	0	0	0	0	0	-1.53723	0	4
Cp4.1LG05g13140	0	0	0	-1.54429	0	0	0	0	-1.37342	0	4
Cp4.1LG05g13320	0	0	0	0	0	0	0	0	-1.16759	0	4
Cp4.1LG05g13580	0	0	0	-1.39607	0	0	0	0	-1.09459	-1.64652	4
Cp4.1LG05g13760	0	0	0	0	0	0	0	0	-1.51125	-1.04215	4
Cp4.1LG05g13780	0	-2.41863	0	0	0	0	0	0	-1.96693	0	4
Cp4.1LG05g13930	0	0	0	0	0	0	0	0	-1.03888	0	4
Cp4.1LG05g14200	0	0	0	0	0	0	0	0	-1.04379	-1.13447	4
Cp4.1LG05g14640	0	0	0	0	0	0	0	0	-1.00851	0	4
Cp4.1LG05g14660	0	0	0	0	0	0	0	0	-1.349	0	4
Cp4.1LG05g14680	0	0	0	0	0	0	0	0	-1.38396	0	4
Cp4.1LG05g14770	0	0	-1.15099	-1.32981	0	0	0	0	-1.13666	0	4
Cp4.1LG05g14850	0	0	0	0	0	0	0	0	-1.79577	0	4
Cp4.1LG05g14900	0	0	0	0	0	0	0	0	-1.58771	-1.5472	4
Cp4.1LG05g14920	0	0	0	0	0	0	0	0	-1.26169	0	4
Cp4.1LG05g14960	0	0	0	0	0	0	0	0	-1.00639	0	4
Cp4.1LG06g00200	0	-1.55869	-1.53637	0	0	0	0	0	-2.37343	-1.29522	4
Cp4.1LG06g00310	0	0	-1.87314	-1.22531	0	0	0	0	-2.02718	-1.0388	4
Cp4.1LG06g00470	0	0	0	0	0	0	0	0	-1.37561	0	4
Cp4.1LG06g00830	1.41998	0	-1.87091	0	0	0	0	0	-1.92189	-1.4514	4
Cp4.1LG06g01280	0	0	0	0	0	0	0	0	-1.05188	-2.01112	4
Cp4.1LG06g01950	0	0	0	0	0	0	0	0	-1.03881	0	4
Cp4.1LG06g02240	0	-1.65824	0	0	0	1.00278	0	0	-1.74742	-1.15862	4
Cp4.1LG06g02320	0	0	0	0	0	0	0	0	-1.22104	0	4
Cp4.1LG06g02870	0	0	0	0	0	0	-1.38601	0	-1.20451	-1.7037	4
Cp4.1LG06g02900	0	0	0	-1.14931	0	0	0	0	-1.66431	0	4
Cp4.1LG06g02980	0	0	0	0	0	0	0	0	-4.48548	0	4
Cp4.1LG06g04040	0	0	0	0	0	0	0	0	-1.7084	0	4
Cp4.1LG06g04170	0	0	-1.05575	-1.16202	0	0	0	0	-1.3778	0	4
Cp4.1LG06g04240	0	0	0	0	0	0	0	0	-1.26179	-1.31473	4
Cp4.1LG06g04620	0	0	0	0	0	0	0	0	-1.42547	0	4
Cp4.1LG06g04700	0	0	0	0	3.24585	0	0	0	-4.14462	0	4
Cp4.1LG06g04740	0	0	0	0	0	0	0	0	-4.09341	0	4
Cp4.1LG06g04770	0	0	-1.07962	0	0	0	0	0	-1.16292	0	4
Cp4.1LG06g05490	0	0	0	0	0	0	0	0	-1.06846	0	4
Cp4.1LG06g05780	0	0	-1.21852	0	0	0	0	0	-1.71957	-1.11743	4
Cp4.1LG06g06380	0	-2.24493	-1.81306	-1.88545	0	0	0	0	-2.18603	-1.64296	4
Cp4.1LG06g06450	0	0	0	0	0	0	0	0	-1.46771	0	4
Cp4.1LG06g06510	0	0	0	0	0	0	0	0	-1.37829	0	4
Cp4.1LG06g06550	0	0	0	0	1.49184	0	0	0	-1.37079	0	4
Cp4.1LG06g06750	0	0	0	0	0	0	0	0	-1.1936	0	4
Cp4.1LG06g06930	0	0	0	-1.11073	0	0	0	0	-1.54769	0	4
Cp4.1LG06g06950	0	0	0	0	0.825441	0	0	0	-1.61951	0	4
Cp4.1LG06g07250	0	0	-1.63075	-1.99692	0	0	0	0	-1.55732	0	4
Cp4.1LG06g07270	0	0	-1.81753	-1.29855	0	-1.30741	0	0	-1.59982	0	4
Cp4.1LG06g07390	0	0	0	0	0	0	0	0	-1.08551	0	4
Cp4.1LG06g07430	0	-1.84895	-1.83523	-1.42061	0	0	0	0	-1.84751	-1.91222	4
Cp4.1LG06g07460	0	0	0	0	0	0	0	0	-2.19807	0	4
Cp4.1LG06g07500	0	0	0	0	0	0	0	0	-1.4444	0	4
Cp4.1LG06g07510	0	0	0	0	0	0	0	0	-1.0602	0	4
Cp4.1LG06g07690	0	0	0	0	0	0	0	0	-1.25356	0	4
Cp4.1LG06g07700	0	0	0	0	0	0	0	0	-1.24234	0	4
Cp4.1LG06g08160	0	0	0	0	0	0	0	0	-1.17473	0	4
Cp4.1LG06g08170	0	0	-1.55198	-1.68714	0	0	0	0	-1.81372	0	4
Cp4.1LG06g08270	0	0	0	0	0	0	0	0	-1.37585	0	4
Cp4.1LG06g08330	0	0	0	0	0	0	0	0	-1.63339	-1.7251	4
Cp4.1LG06g08450	0	0	0	-1.07459	0	0	0	0	-1.11966	0	4
Cp4.1LG06g08660	0	0	0	-1.0043	0	0	0	0	-1.49359	-1.42693	4
Cp4.1LG06g09060	0	0	0	0	0	0	0	0	-2.0656	0	4
Cp4.1LG06g09090	0	0	0	0	0	0	0	-1.47706	-1.32592	0	4
Cp4.1LG06g09150	0	0	0	0	0	0	0	0	-1.48483	0	4
Cp4.1LG06g09220	0	0	-2.1399	-1.85394	0	0	0	0	0	0	4
Cp4.1LG06g10270	0	0	0	-1.51703	0	0	0	0	-3.03867	0	4
Cp4.1LG07g00090	0	0	0	0	0	0	0	0	-1.12909	0	4
Cp4.1LG07g00150	0	0	0	0	0	0	-0.888972	0	-1.09914	0	4
Cp4.1LG07g00250	0	0	0	-1.44198	0	0	0	0	-1.32661	0	4
Cp4.1LG07g00800	0	0	0	0	0	0	0	0	-1.17725	0	4
Cp4.1LG07g00820	0	0	0	-1.0869	0	0	0	0	-1.71228	0	4
Cp4.1LG07g01190	0	0	-1.27682	0	0	0	0	0	-1.7323	0	4
Cp4.1LG07g01240	0	-3.48479	0	0	0	0	0	0	-2.71661	0	4
Cp4.1LG07g01300	0	0	0	0	0.921068	0	0	0	-1.26473	0	4
Cp4.1LG07g01340	0	0	0	0	0	0	0	0	-1.56263	-1.53053	4
Cp4.1LG07g01850	0	0	0	0	0	0	0	0	-1.19316	0	4
Cp4.1LG07g02750	0	0	0	-1.03673	0	0	0	0	-1.02786	-1.00328	4
Cp4.1LG07g03090	0	0	0	0	0	0	0	0	-1.26986	-1.28734	4
Cp4.1LG07g03490	0	-2.00255	-1.60317	-1.00786	0	0	0	0	-1.29484	0	4
Cp4.1LG07g03900	0	-1.36819	0	0	0	0	0	0	-1.79055	-1.64148	4
Cp4.1LG07g04270	0	0	0	0	0	0	0	0	-1.0287	-1.22068	4
Cp4.1LG07g04980	0	0	0	0	0	0	0	0	-1.44586	0	4
Cp4.1LG07g05060	0	0	0	0	-1.23612	0	0	-1.77229	-1.40959	0	4
Cp4.1LG07g05850	0	0	-1.69625	0	0	0	0	0	-2.04326	0	4
Cp4.1LG07g06030	0	0	0	0	0	0	0	0	-1.24684	-1.19253	4
Cp4.1LG07g06220	0	0	0	0	0	0	0	0	-1.71645	0	4
Cp4.1LG07g06570	0	0	0	0	0	0	0	0	-1.24539	-1.05277	4
Cp4.1LG07g06900	0	0	0	0	0	0	0	0	-1.06339	0	4
Cp4.1LG07g06910	0	0	0	-2.86485	0	-1.62413	0	0	-2.42409	0	4
Cp4.1LG07g07090	0	0	0	0	0	0	0	0	-1.793	0	4
Cp4.1LG07g07280	0	0	0	0	0	0	0	0	-1.02877	0	4
Cp4.1LG07g07320	1.29987	-2.489	-2.65999	-1.36558	-0.893017	-1.66582	0	0	-2.18272	-1.60069	4
Cp4.1LG07g07900	0	0	0	0	0	0	0	0	-1.16781	0	4
Cp4.1LG07g08580	0	0	0	0	0	0	0	0	-1.7768	0	4
Cp4.1LG07g08650	0	0	0	0	0	0	0	0	-1.44542	0	4
Cp4.1LG07g09790	0	0	-1.77776	0	0	0	-0.753024	0	-1.88024	0	4
Cp4.1LG07g10020	0	0	0	0	0	0	0	0	-1.22576	0	4
Cp4.1LG07g10120	0	0	0	-5.00261	0	0	0	0	0	0	4
Cp4.1LG07g11450	0	0	0	0	0	0	0	0	-1.10556	-1.55109	4
Cp4.1LG07g11510	0	0	0	0	0	0	0	-1.97237	-1.22471	0	4
Cp4.1LG08g00490	0	0	0	-1.01456	-1.06031	0	0	0	-1.03248	0	4
Cp4.1LG08g00770	0	0	-1.50897	-1.33982	0	0	0	0	-2.26835	0	4
Cp4.1LG08g00780	0	0	-1.30006	0	0	0	0	0	-2.47051	0	4
Cp4.1LG08g00960	0	0	0	0	0	0	-0.846989	-2.13997	-1.21365	0	4
Cp4.1LG08g01580	0	0	0	0	0	0	-1.46122	0	-1.55948	-1.89181	4
Cp4.1LG08g02370	0	0	0	0	0	0	0	0	-1.64601	0	4
Cp4.1LG08g02770	0	0	0	-1.53109	0	0	0	0	-1.74697	0	4
Cp4.1LG08g02780	0	0	0	-1.82929	0	0	0	0	-1.5878	0	4
Cp4.1LG08g02890	0	0	0	-1.05105	0	0	0	0	-1.36723	-1.14124	4
Cp4.1LG08g03040	0	0	0	0	0	0	0	0	-1.77096	0	4
Cp4.1LG08g03290	0	0	0	0	0	0	0	0	-1.38573	0	4
Cp4.1LG08g03960	0	0	0	0	-1.51057	0	0	-2.24977	-1.85558	0	4
Cp4.1LG08g04070	0	0	0	0	0	0	0	0	-1.04204	0	4
Cp4.1LG08g04360	0	0	0	0	0	0	0	0	-1.35197	0	4
Cp4.1LG08g04610	0	0	-1.32301	-1.07807	1.58707	1.02162	0	0	-1.32409	0	4
Cp4.1LG08g05480	0	0	0	0	0	2.2996	0	0	-1.31793	0	4
Cp4.1LG08g05500	0	0	-1.40718	-1.59436	0	0	0	0	-1.67938	0	4
Cp4.1LG08g05530	0	0	0	0	0	0	0	0	-1.34133	0	4
Cp4.1LG08g06330	0	0	0	0	0	0	0	0	-1.3443	0	4
Cp4.1LG08g07000	0	0	0	-1.55538	0	0	0	0	-1.08385	0	4
Cp4.1LG08g07220	0	0	0	0	1.24291	0	0	0	-2.05431	0	4
Cp4.1LG08g07240	0	0	0	0	2.84737	0	0	0	-2.97732	0	4
Cp4.1LG08g07290	0	0	0	-1.3618	0	0	0	0	-1.31005	0	4
Cp4.1LG08g07560	0	0	0	0	0	0	0	0	-1.02328	0	4
Cp4.1LG08g07930	0	0	0	0	0	0	0	0	-1.52626	0	4
Cp4.1LG08g07940	0	0	0	0	0	0	0	0	-1.05228	0	4
Cp4.1LG08g08320	0	0	0	0	0	0	0	0	-2.15181	0	4
Cp4.1LG08g08350	0	0	0	0	0	0	0	0	-1.55575	0	4
Cp4.1LG08g08680	0	0	-1.45922	-1.44295	0	0	0	0	-1.34252	0	4
Cp4.1LG08g08690	0	0	-1.96305	-1.69485	0	0	0	0	-1.44555	-1.31477	4
Cp4.1LG08g08990	0	-1.58286	-1.50055	0	0	0	0	0	-1.97459	0	4
Cp4.1LG08g10450	0	0	-2.36665	0	0	0	0	0	-1.9557	0	4
Cp4.1LG08g11200	0	0	0	0	-1.99681	0	0	0	-1.25839	0	4
Cp4.1LG08g11330	0	0	0	-5.3184	0	0	0	0	0	0	4
Cp4.1LG08g11500	0	0	0	0	0	0	0	0	-1.42069	0	4
Cp4.1LG08g11640	0	-1.70108	-1.76002	-1.26388	0	0	0	0	-1.3618	-1.32121	4
Cp4.1LG08g11660	0	0	0	0	0	0	0	0	-1.12509	0	4
Cp4.1LG08g11750	0	0	0	0	0	0	0	0	-1.95717	0	4
Cp4.1LG08g12090	0	0	0	0	0	0	0	0	-1.70693	0	4
Cp4.1LG08g12370	1.27738	-1.82183	-1.91112	0	0	-0.966095	0	0	-1.52336	0	4
Cp4.1LG08g13490	0	0	0	0	0	0	0	0	-2.49815	0	4
Cp4.1LG08g13730	0	0	0	0	0	0	0	0	-1.01648	-1.24677	4
Cp4.1LG08g13950	0	0	0	0	0	0	0	0	-2.36808	0	4
Cp4.1LG09g00010	0	0	0	0	0	0	0	0	-1.82936	0	4
Cp4.1LG09g00170	0	0	0	-1.23144	0	0	0	0	-1.41023	-1.35656	4
Cp4.1LG09g00310	0	0	0	0	0	0	0	0	-1.03411	0	4
Cp4.1LG09g00550	0	0	0	0	0	0	0	0	-1.02238	-1.14749	4
Cp4.1LG09g00840	0	0	0	-3.25386	0	0	0	0	-2.86559	0	4
Cp4.1LG09g00900	0	0	0	0	0	-1.17175	0	0	-1.14703	0	4
Cp4.1LG09g01420	0	0	0	0	0	0	0	0	-1.11021	0	4
Cp4.1LG09g01650	0	0	0	-1.15785	0	0	0	0	-1.1762	0	4
Cp4.1LG09g01740	0	0	-4.96503	0	0	0	0	0	0	0	4
Cp4.1LG09g01950	0	-1.29957	-1.35849	-1.32327	0	0	0	0	-2.12147	-1.56347	4
Cp4.1LG09g02030	0	0	0	-1.08371	0	0	0	0	-1.63472	-1.65085	4
Cp4.1LG09g02160	0	0	0	-1.11508	0	0	0	0	-1.66356	-1.62696	4
Cp4.1LG09g02740	0	0	0	0	0	0	0	0	-1.65929	0	4
Cp4.1LG09g02890	0	0	0	0	0	2.46162	0	0	-3.11388	0	4
Cp4.1LG09g02930	0	0	-1.09451	0	0	0	0	0	-1.19674	0	4
Cp4.1LG09g03370	0	0	0	0	0	0	0	0	-1.31993	0	4
Cp4.1LG09g04590	0	0	0	0	0	0	0	0	-1.05488	0	4
Cp4.1LG09g04930	0	0	0	0	1.13482	1.08743	0	0	-1.04712	0	4
Cp4.1LG09g05120	0	0	0	0	0	0	-1.21569	0	-1.60891	-1.64837	4
Cp4.1LG09g05220	0	0	-3.46244	-3.40783	-2.84966	-1.95967	0	0	-4.84679	0	4
Cp4.1LG09g05420	0	0	-1.35867	-1.46973	0	0	0	0	-2.02116	-1.40971	4
Cp4.1LG09g05460	0	0	0	0	0	0	0	0	-2.15079	0	4
Cp4.1LG09g05540	0	0	0	0	0	0	0	0	-1.30497	0	4
Cp4.1LG09g05570	0	-1.81793	-1.69421	0	0	0	0	0	-1.13595	0	4
Cp4.1LG09g06040	0	0	0	0	0	0	0	0	-1.05871	-1.06894	4
Cp4.1LG09g06770	0	0	0	0	0	0	-0.974659	0	-1.15032	-1.0714	4
Cp4.1LG09g07090	0	0	0	0	0	0	0	0	-1.05339	0	4
Cp4.1LG09g08440	0	0	0	-1.54612	0	0	0	0	-2.01971	0	4
Cp4.1LG09g08500	0	0	0	0	1.87481	0	0	0	-1.46262	0	4
Cp4.1LG09g09010	0	0	0	0	0	0	-2.21048	0	-1.55815	0	4
Cp4.1LG09g09610	0	0	-1.65413	-1.90411	0	0	0	0	-2.14333	0	4
Cp4.1LG09g10700	0	0	0	0	0	0	0	0	-1.24958	0	4
Cp4.1LG09g11410	0	0	0	0	0	0	0	0	-1.74533	0	4
Cp4.1LG09g11580	0	0	0	0	0	1.85573	0	0	-1.1333	0	4
Cp4.1LG09g11660	0	0	0	0	0	-0.646535	0	0	-1.19858	0	4
Cp4.1LG10g00350	0	0	0	0	1.01152	0	-1.04956	0	-1.65992	-2.1094	4
Cp4.1LG10g00540	0	0	0	-1.45811	0	0	0	0	-1.34276	0	4
Cp4.1LG10g00690	0	0	0	0	0	0	0	0	-1.93793	0	4
Cp4.1LG10g00980	0	0	0	0	0	0	0	0	-1.52976	0	4
Cp4.1LG10g01030	0	0	0	0	0	0	0	0	-1.17344	0	4
Cp4.1LG10g01890	0	0	0	-3.04143	0	0	0	0	0	0	4
Cp4.1LG10g02200	0	0	0	0	0	1.07074	0	0	-1.66534	0	4
Cp4.1LG10g02440	0	0	0	0	0	-1.52355	-1.94105	0	-1.15719	-1.47227	4
Cp4.1LG10g03160	0	0	-1.15373	0	0	0	0	0	-1.13273	0	4
Cp4.1LG10g03500	0	0	-1.36249	0	0	0	0	0	-1.49533	0	4
Cp4.1LG10g03900	0	0	0	0	0	0	0	0	-1.42613	0	4
Cp4.1LG10g04130	0	0	-1.30973	0	0	0	0	0	-1.83404	-1.59565	4
Cp4.1LG10g04150	0	0	0	0	0	0	0	0	-1.22444	0	4
Cp4.1LG10g04170	0	0	0	0	0	0	0	0	-1.39953	0	4
Cp4.1LG10g05040	1.54322	-2.18401	-2.13205	0	0	0	0	0	-1.27844	0	4
Cp4.1LG10g05550	0	0	0	0	0	0	0	0	-4.04857	0	4
Cp4.1LG10g05800	0	0	0	-1.04637	0	0	0	0	-1.1241	-1.13602	4
Cp4.1LG10g05840	0	0	0	-1.00591	0	0	0	0	-1.09905	-1.0442	4
Cp4.1LG10g06300	0	0	0	0	0	0	-1.54276	0	-1.64549	-1.4714	4
Cp4.1LG10g06680	0	0	0	0	0	0	0	0	-1.04514	0	4
Cp4.1LG10g06930	0	0	0	0	0	0	0	0	-1.7531	-1.40538	4
Cp4.1LG10g07810	0	0	-1.90803	-1.98079	0	0	0	0	-1.73057	0	4
Cp4.1LG10g07830	0	0	0	0	0	0	0	0	-1.82003	0	4
Cp4.1LG10g07980	0	0	0	-1.00424	0	0	0	0	-1.20815	0	4
Cp4.1LG10g08140	0	0	0	0	0	0	0	0	-1.09666	0	4
Cp4.1LG10g08770	0	0	0	0	0	2.22446	0	0	-1.91497	0	4
Cp4.1LG10g09410	0	0	0	0	0	0	0	0	-1.62374	0	4
Cp4.1LG10g10550	0	0	0	0	0	0	0	0	-1.69614	-2.05504	4
Cp4.1LG10g10770	0	0	0	-1.1105	0	0	0	0	-1.32464	0	4
Cp4.1LG10g10950	0	0	0	0	0	0	0	0	-1.96088	0	4
Cp4.1LG10g11000	0	0	0	0	0	0	0	0	-1.06526	0	4
Cp4.1LG10g11100	0	0	0	0	0	0	0	0	-1.04813	0	4
Cp4.1LG10g11890	0	0	0	0	0	0	0	0	-1.38628	0	4
Cp4.1LG10g12020	0	0	0	-2.88821	0	0	0	0	0	0	4
Cp4.1LG11g00010	0	0	0	0	3.15874	2.8909	0	0	-2.78167	-2.50646	4
Cp4.1LG11g00110	0	0	0	-1.73884	-1.02167	0	0	0	-1.4367	-1.45526	4
Cp4.1LG11g00150	0	0	-1.67275	-2.48922	0	0	0	0	0	-1.33876	4
Cp4.1LG11g00160	0	0	0	0	0	0	-1.47298	0	-1.46003	-1.47065	4
Cp4.1LG11g01200	0	0	-1.48708	-1.29262	0	0	0	0	-1.56242	-1.81901	4
Cp4.1LG11g01290	0	0	0	0	-0.994197	0	0	-1.89957	-1.63624	0	4
Cp4.1LG11g01370	0	0	0	0	0	0	0	-1.51642	-1.72977	0	4
Cp4.1LG11g01510	0	0	0	0	0	0	0	-2.0603	-1.40607	0	4
Cp4.1LG11g01710	0	0	-1.886	0	0	0	0	0	-1.68518	0	4
Cp4.1LG11g01980	0	0	0	0	0	0	0	0	-1.62086	-1.23829	4
Cp4.1LG11g02080	0	0	0	0	0	0	0	0	-1.24285	0	4
Cp4.1LG11g02250	0	0	0	-2.76202	-1.1948	0	0	0	-2.84444	0	4
Cp4.1LG11g02280	0	0	0	-2.30322	0	0	0	0	-1.14604	0	4
Cp4.1LG11g02580	0	0	0	0	0	0	0	0	-1.60657	-2.24735	4
Cp4.1LG11g03310	0	-3.60775	-2.83951	-2.03288	0	0	0	0	-3.00773	0	4
Cp4.1LG11g03560	0	0	0	-4.64878	0	0	0	0	0	0	4
Cp4.1LG11g03590	0	0	0	0	0	0	0	0	-1.45653	-1.17003	4
Cp4.1LG11g03790	0	0	-1.52492	-1.40205	0	-1.0953	0	0	-1.23324	-1.77186	4
Cp4.1LG11g04320	0	-2.07689	-1.88745	-1.95177	0	0	0	0	-3.05443	0	4
Cp4.1LG11g04350	0	0	0	-1.42157	0	0	0	0	-1.59783	-1.80262	4
Cp4.1LG11g04990	0	0	0	0	1.23624	1.37759	0	0	-1.32317	-1.16877	4
Cp4.1LG11g05540	0	0	0	0	0	0	0	0	-1.07225	0	4
Cp4.1LG11g06290	0	0	0	0	0	0	0	0	-1.64204	0	4
Cp4.1LG11g06910	0	0	0	-1.56476	0	0	0	0	-1.00871	0	4
Cp4.1LG11g07090	0	0	0	0	0	0	0	0	-1.1532	0	4
Cp4.1LG11g07480	0	0	0	0	0	0	0	0	-1.15019	0	4
Cp4.1LG11g07780	0	0	-3.21142	-4.27039	0	0	0	0	0	0	4
Cp4.1LG11g07970	0	0	0	0	0	0	0	0	-1.4515	0	4
Cp4.1LG11g08180	0	0	0	0	0	0	0	0	-1.97907	0	4
Cp4.1LG11g08200	0	-1.12104	0	0	0	0	0	0	-1.70237	-1.31397	4
Cp4.1LG11g08250	0	0	-2.08615	-2.84035	-1.74213	0	0	0	0	0	4
Cp4.1LG11g08270	0	0	0	-2.3036	0	0	0	0	-1.25389	0	4
Cp4.1LG11g08380	0	0	0	-2.35645	0	0	0	0	-1.9814	0	4
Cp4.1LG11g08590	0	0	0	0	0	0	0	0	-1.27241	0	4
Cp4.1LG11g09060	0	0	0	0	0	0	0	0	-1.35325	0	4
Cp4.1LG11g09090	0	-2.49605	0	0	0	0	0	0	-1.9894	0	4
Cp4.1LG11g09170	0	0	0	-1.12585	0	0	0	0	-2.03079	-1.37528	4
Cp4.1LG11g09180	0	-2.49691	-2.0379	0	0	0	0	0	-1.89692	0	4
Cp4.1LG11g09860	0	0	0	0	0	0	0	0	-1.72822	0	4
Cp4.1LG11g10510	0	0	0	0	0	0	0	0	-1.39138	0	4
Cp4.1LG11g10780	0	0	0	0	0	0	0	0	-2.03873	-1.56116	4
Cp4.1LG11g11120	0	0	0	0	0	0	0	-1.14394	-1.15628	0	4
Cp4.1LG12g00150	0	0	0	-1.54266	0	0	0	0	-1.44417	0	4
Cp4.1LG12g00390	0	0	0	0	0	0	0	0	-1.13655	0	4
Cp4.1LG12g00610	0	0	0	-1.25819	0	0	0	0	-1.73175	0	4
Cp4.1LG12g00680	0	0	0	0	0	0	0	0	-1.21807	0	4
Cp4.1LG12g01060	0	-1.73686	-1.6441	0	0	0	0	0	-1.33382	0	4
Cp4.1LG12g01120	0	0	0	-1.35754	0	0	0	0	-1.35504	-1.26172	4
Cp4.1LG12g01440	0	0	0	0	0	0	0	0	-2.25102	0	4
Cp4.1LG12g01780	0	0	0	0	0	0	0	0	-1.59919	-1.75309	4
Cp4.1LG12g02930	0	0	0	0	0	1.2133	-1.07682	0	-2.21591	-2.05742	4
Cp4.1LG12g03410	0	0	0	0	0	0	0	0	-1.22518	0	4
Cp4.1LG12g03500	0	0	0	0	0	0	0	0	-1.57972	0	4
Cp4.1LG12g03580	0	0	0	0	0	0	0	0	-1.21644	0	4
Cp4.1LG12g03610	0	-1.9048	-2.12693	-2.14568	-1.3484	0	0	0	-1.97662	0	4
Cp4.1LG12g04420	0	0	0	0	0	0	0	0	-1.34778	0	4
Cp4.1LG12g04560	0	0	-5.11355	0	0	0	0	0	0	0	4
Cp4.1LG12g04650	0	0	0	-1.29989	0	0	0	0	-1.42539	0	4
Cp4.1LG12g04780	0	0	0	0	0	0	0	0	-1.11969	0	4
Cp4.1LG12g05040	0	0	0	0	0	0	0	0	-1.78913	-1.21979	4
Cp4.1LG12g05120	0	0	0	0	0	-1.52054	0	0	-1.0872	0	4
Cp4.1LG12g05540	0	0	0	0	0	0	0	0	-2.136	-1.85443	4
Cp4.1LG12g06020	0	0	-3.51178	0	0	0	0	0	-3.57263	0	4
Cp4.1LG12g06180	0	0	0	0	-0.672063	0	-1.37691	0	-1.55532	-1.57279	4
Cp4.1LG12g06230	0	0	0	0	0	0	-1.10796	0	-2.06958	-1.70479	4
Cp4.1LG12g06410	0	0	0	0	0	0	0	0	-2.06631	0	4
Cp4.1LG12g06670	0	0	0	0	0	1.73224	0	0	-2.21075	-2.14233	4
Cp4.1LG12g07370	0	0	0	0	0	0	0	0	-1.16544	0	4
Cp4.1LG12g07510	0	0	0	0	0	0	0	0	-1.03001	0	4
Cp4.1LG12g07610	0	0	0	-1.06347	0	0	0	0	-1.13689	0	4
Cp4.1LG12g07660	0	0	0	0	0	0	0	0	-1.06586	-1.35517	4
Cp4.1LG12g08940	0	0	0	0	0	0	0	0	-2.04397	-1.32744	4
Cp4.1LG12g09340	0	0	0	-1.20022	0	0	0	0	-1.1915	0	4
Cp4.1LG12g09560	0	0	-1.51449	-1.44498	0	0	0	0	-1.32301	0	4
Cp4.1LG12g09600	0	0	0	-6.50139	0	0	0	0	0	0	4
Cp4.1LG12g09640	0	0	-1.46444	-1.54117	0	1.48067	0	0	-2.34774	-1.32474	4
Cp4.1LG12g09670	0	0	0	0	0	0	0	0	-1.1106	-1.0746	4
Cp4.1LG12g10180	0	0	-2.97845	-2.05633	0	0	0	0	0	0	4
Cp4.1LG12g10400	0	0	0	0	0	0	0	0	-1.86442	0	4
Cp4.1LG12g10430	0	0	0	0	0	0	0	0	-1.17787	0	4
Cp4.1LG12g10550	0	0	0	0	0	0	0	0	-1.95999	-1.2783	4
Cp4.1LG12g10590	0	0	0	0	0	0	0	0	-1.02761	0	4
Cp4.1LG12g11200	0	0	-1.7874	-1.74053	0	0	0	0	0	0	4
Cp4.1LG12g11290	0	0	-1.54673	-1.17269	0.771349	0	1.16067	0	-1.02688	0	4
Cp4.1LG13g00340	0	0	0	0	0	0	-1.4769	0	-1.05874	-1.58268	4
Cp4.1LG13g00730	0	0	0	-1.67427	-0.815538	0	0	0	-2.39984	-1.81619	4
Cp4.1LG13g01150	0	0	0	0	0	0	0	0	-1.07668	0	4
Cp4.1LG13g01610	0	0	0	-1.49905	0	0	0	0	-1.22946	0	4
Cp4.1LG13g01710	0	0	0	0	0	0	0	0	-1.16576	0	4
Cp4.1LG13g03510	0	-4.78716	0	0	0	0	0	0	-2.09049	0	4
Cp4.1LG13g03740	0	0	0	0	0	0	0	0	-1.18257	0	4
Cp4.1LG13g03870	0	0	0	-1.1127	0	0	0	0	-1.13356	0	4
Cp4.1LG13g04710	1.97619	0	-1.95885	0	0	0	0	0	-1.77878	0	4
Cp4.1LG13g04720	0	0	0	0	0	0	0	0	-1.50142	0	4
Cp4.1LG13g05090	0	0	0	0	0	0	0	0	-1.22368	0	4
Cp4.1LG13g05220	0	0	0	-1.40713	0	0	0	0	-2.28512	0	4
Cp4.1LG13g05410	0	0	0	0	0	0	0	0	-1.21107	0	4
Cp4.1LG13g05460	0	0	0	0	0.753242	0	0	0	-1.17534	0	4
Cp4.1LG13g05950	0	0	0	0	0	-1.68442	0	0	-2.66964	0	4
Cp4.1LG13g05960	0	0	0	-1.06741	0	0	0	0	-1.45623	-1.24639	4
Cp4.1LG13g06050	0	0	-3.5111	-2.35634	0	0	0	0	-3.02246	0	4
Cp4.1LG13g06240	0	0	-1.21957	-1.68362	-0.804253	0	0	0	0	-1.23313	4
Cp4.1LG13g06810	0	0	0	0	0	0	0	0	-2.52646	0	4
Cp4.1LG13g07130	0	0	0	0	0	0	0	0	-1.1923	0	4
Cp4.1LG13g07330	0	0	-1.0424	0	0	0	0	0	-1.51784	0	4
Cp4.1LG13g07420	0	0	0	0	0	0	0	0	-1.18046	0	4
Cp4.1LG13g07500	0	0	0	0	0	0	0	0	-1.2255	0	4
Cp4.1LG13g07550	0	0	0	-1.42187	0	0	0	0	-1.85734	0	4
Cp4.1LG13g07570	0	0	-2.28751	-1.92154	0	0	0	0	-2.33004	0	4
Cp4.1LG13g07680	0	0	0	-1.15581	0	0.669165	0	0	-1.64582	0	4
Cp4.1LG13g08340	0	0	0	0	0	0	0	0	-1.08816	0	4
Cp4.1LG13g09140	0	0	-2.01801	0	0	-1.03054	0	0	-1.48583	0	4
Cp4.1LG13g09230	-1.84399	0	0	0	0	1.65975	0	0	-1.0556	0	4
Cp4.1LG13g09780	0	0	0	0	0	0	0	0	-1.00826	0	4
Cp4.1LG13g09890	0	0	0	-1.36662	-0.791342	0	0	0	-1.18956	-1.12193	4
Cp4.1LG13g10140	0	0	-1.32605	-1.14101	0	0	0	0	-1.2733	0	4
Cp4.1LG13g10730	0	0	0	-1.20259	0	0	0	-1.17649	-1.48756	-1.57284	4
Cp4.1LG13g10930	0	0	0	-1.37332	0	0	0	0	-2.79275	0	4
Cp4.1LG13g11230	2.58566	0	-3.52686	0	1.86564	0	0	0	-2.99409	0	4
Cp4.1LG13g11370	0	0	0	0	0	0	0	0	-1.06241	0	4
Cp4.1LG13g11480	0	0	0	0	0	0	0	0	-1.41366	-1.02555	4
Cp4.1LG14g00250	0	0	0	0	0	0	0	0	-1.07807	0	4
Cp4.1LG14g00630	0	0	0	-1.01704	0	0	0	0	-1.52687	0	4
Cp4.1LG14g01090	0	0	0	0	0	0	0	-1.99468	-1.25497	0	4
Cp4.1LG14g01950	0	0	0	0	0	0	0	0	-1.303	0	4
Cp4.1LG14g02500	0	0	-3.45819	-2.69477	0	0	0	0	0	0	4
Cp4.1LG14g02570	0	0	-1.34494	-1.1498	0	0	0	0	-1.24924	0	4
Cp4.1LG14g02910	0	0	0	0	0	0	0	0	-1.37297	0	4
Cp4.1LG14g03020	0	0	0	0	0	0	-1.28395	0	-1.14387	0	4
Cp4.1LG14g03220	0	0	0	0	0	0	0	0	-2.46141	0	4
Cp4.1LG14g03400	0	0	0	0	0	0	0	0	-1.29301	0	4
Cp4.1LG14g03590	0	0	0	0	0	0	-1.40609	0	-1.55093	-1.16627	4
Cp4.1LG14g03940	-2.19346	0	0	-1.85722	0	1.54641	0	0	-1.33537	0	4
Cp4.1LG14g04170	0	0	0	-3.0876	0	0	0	0	0	0	4
Cp4.1LG14g04490	0	0	0	0	0	0	0	0	-4.0773	0	4
Cp4.1LG14g04720	0	0	0	0	0	0	0	0	-1.40278	0	4
Cp4.1LG14g04820	0	0	0	0	0	0	0	0	-1.27016	0	4
Cp4.1LG14g05580	0	0	0	0	0	0	0	0	-1.00038	0	4
Cp4.1LG14g05640	0	0	-1.62514	-1.58271	0	0	0	0	-1.21228	0	4
Cp4.1LG14g05750	0	0	-1.68616	-1.1335	0	0	0	0	-1.14468	0	4
Cp4.1LG14g05930	1.44341	0	0	0	0	0	0	0	-1.39714	0	4
Cp4.1LG14g06000	0	0	-1.54563	-1.32571	0	0	0	0	-1.27635	0	4
Cp4.1LG14g06500	0	0	-2.46937	-1.62926	0	-1.64274	0	0	0	-1.92405	4
Cp4.1LG14g06710	0	0	0	0	0	0	0	0	-1.25445	0	4
Cp4.1LG14g06850	0	0	-2.09134	-1.07416	0	0	0	0	-2.31372	-1.0408	4
Cp4.1LG14g06870	0	0	0	0	0	0	0	0	-1.00339	0	4
Cp4.1LG14g06930	0	0	0	-1.26334	0	0	0	0	-1.19435	0	4
Cp4.1LG14g07030	0	0	0	0	0	0	0	0	-1.24535	0	4
Cp4.1LG14g07050	0	0	0	-1.46471	0	0	0	0	-1.57875	-1.29075	4
Cp4.1LG14g07110	0	0	0	0	0	0	0	0	-1.193	-1.05996	4
Cp4.1LG14g07130	0	0	0	0	0	0	0	0	-1.11321	0	4
Cp4.1LG14g07170	0	0	0	0	0	0	0	0	-1.06318	0	4
Cp4.1LG14g07310	4.18535	-3.54442	-3.85305	0	0	0	0	0	0	0	4
Cp4.1LG14g07620	0	0	0	0	0	1.93491	0	0	-1.45257	0	4
Cp4.1LG14g07800	0	0	0	0	0	0	0	0	-2.17214	0	4
Cp4.1LG14g08690	0	0	0	-1.05952	-0.570138	0	0	0	-1.37363	0	4
Cp4.1LG14g08710	0	0	0	0	0	0	0	0	-1.43514	-1.28612	4
Cp4.1LG14g08780	0	0	0	0	0	0	0	0	-1.18687	0	4
Cp4.1LG14g08840	0	0	-1.71338	-1.47095	0	0	0	0	-1.23936	0	4
Cp4.1LG14g08940	0	0	0	0	0	0	0	0	-1.32109	-1.02508	4
Cp4.1LG14g09320	0	-2.27089	0	0	0	0	0	0	-1.59656	0	4
Cp4.1LG14g09500	0	0	0	0	0	0	0	0	-1.15163	0	4
Cp4.1LG14g09600	2.2415	-2.6709	-2.24866	0	0	0	0	0	-2.05727	0	4
Cp4.1LG14g09610	0	0	0	0	0	0	0	0	-1.00757	0	4
Cp4.1LG14g09660	0	0	0	0	0	0	0	0	-1.07355	0	4
Cp4.1LG14g10450	0	0	0	0	0	0	0	0	-1.38297	0	4
Cp4.1LG14g10510	0	0	0	0	0	0	0	0	-2.3501	0	4
Cp4.1LG14g10550	0	0	0	0	0	0	0	0	-1.19199	0	4
Cp4.1LG14g10560	0	0	0	0	0	0	0	0	-1.10552	0	4
Cp4.1LG14g10610	0	0	0	0	0	1.16762	0	0	-2.11123	-1.43904	4
Cp4.1LG14g10720	0	0	-1.12425	0	0	0	-0.71536	0	-1.52589	-1.16729	4
Cp4.1LG15g00220	0	0	0	-1.82082	-0.892492	0	0	0	-1.84044	0	4
Cp4.1LG15g00450	0	0	0	0	1.01016	0	0	0	-1.08472	-1.34854	4
Cp4.1LG15g00460	0	0	0	0	0	0	0	0	-1.23238	0	4
Cp4.1LG15g01010	0	0	-1.65634	0	0	0	0	0	-2.20388	0	4
Cp4.1LG15g01300	0	0	0	0	0	0	0	0	-1.59769	-1.22879	4
Cp4.1LG15g01420	0	0	0	0	0	0	0	0	-2.35184	0	4
Cp4.1LG15g01610	0	0	0	0	0	0	-0.940573	0	-1.38427	0	4
Cp4.1LG15g04550	0	0	0	0	0	0	0	0	-1.56891	-1.5073	4
Cp4.1LG15g05100	0	0	0	0	0	0	0	0	-1.09642	0	4
Cp4.1LG15g05640	-1.77316	0	0	-1.47776	0	1.71103	0	0	-1.72242	-1.74136	4
Cp4.1LG15g06130	0	0	-1.08991	0	0	0	0	0	-1.08533	0	4
Cp4.1LG15g06270	0	0	0	-2.31232	0	0	0	0	-2.19883	-1.61266	4
Cp4.1LG15g06680	0	0	0	0	0	0	0	0	-1.71727	0	4
Cp4.1LG15g06990	0	0	0	0	0	0	0	0	-1.45538	0	4
Cp4.1LG15g07050	0	0	0	0	0	0	0	0	-1.0067	0	4
Cp4.1LG15g07080	0	0	0	-6.03459	0	0	0	0	0	0	4
Cp4.1LG15g07330	0	-1.60809	-1.27387	0	0	0	0	0	-1.01003	-1.19781	4
Cp4.1LG15g07380	0	0	0	0	0	0	0	0	-1.00938	0	4
Cp4.1LG15g07860	0	0	0	0	0	0	0	0	-1.79988	0	4
Cp4.1LG15g07950	0	0	0	0	0	0	0	0	-2.08874	0	4
Cp4.1LG15g08030	0	0	0	0	0	0	0	0	-1.30401	0	4
Cp4.1LG15g08090	0	0	0	0	0	0	0	0	-3.52359	0	4
Cp4.1LG15g08420	0	0	-1.60009	-1.84299	0	0	0	0	-2.26305	-1.55989	4
Cp4.1LG15g08820	0	0	0	0	0	0	0	0	-1.0578	0	4
Cp4.1LG16g00540	0	0	0	-5.8795	0	0	0	0	0	0	4
Cp4.1LG16g00690	0	0	0	0	0	0	0	0	-1.22234	-1.09467	4
Cp4.1LG16g00730	0	0	0	0	0	0	0	0	-1.18333	0	4
Cp4.1LG16g01150	0	0	0	0	0	0	0	0	-1.76918	0	4
Cp4.1LG16g01210	0	0	-1.58921	-1.86794	0	0	0	0	-1.84622	-2.05452	4
Cp4.1LG16g01350	0	0	0	0	0	0	0	0	-1.00969	0	4
Cp4.1LG16g01400	0	0	0	0	0	0	0	0	-2.03355	0	4
Cp4.1LG16g01430	0	0	0	0	0	0	0	0	-1.0102	-1.16742	4
Cp4.1LG16g01620	0	0	0	0	0	0	0	0	-1.16535	-1.25599	4
Cp4.1LG16g01690	0	0	0	-1.15416	-1.08589	0	0	0	-1.29801	0	4
Cp4.1LG16g01970	0	0	0	-1.38368	0	0	0	0	-1.7269	0	4
Cp4.1LG16g02560	0	0	0	-2.00456	0	0	0	0	-4.32492	0	4
Cp4.1LG16g03540	0	0	0	0	0	0	0	0	-1.43489	0	4
Cp4.1LG16g04020	0	0	0	0	0	0	0	0	-2.28285	-1.79275	4
Cp4.1LG16g04190	0	0	-1.58501	-1.75821	0	0	0	0	-1.61991	0	4
Cp4.1LG16g04520	0	0	0	0	0	0	0	0	-1.03406	0	4
Cp4.1LG16g04630	0	0	-1.89329	0	0	0	0	0	-2.35165	0	4
Cp4.1LG16g05280	0	0	0	-1.19454	0	0	0	0	-1.13863	0	4
Cp4.1LG16g05570	0	0	0	0	0	0	0	0	-1.81238	0	4
Cp4.1LG16g05630	0	0	-1.59574	-1.73126	0	0	0	0	-2.7551	0	4
Cp4.1LG16g06120	0	0	0	0	0	0	0	0	-2.89504	0	4
Cp4.1LG16g06200	0	0	0	-1.16196	0	0	0	0	-1.15483	0	4
Cp4.1LG16g06310	0	0	-1.73427	-2.1672	-0.851079	0	1.52315	0	-1.11345	0	4
Cp4.1LG16g06440	0	0	0	0	0	0	-1.30708	0	-1.59346	-1.40447	4
Cp4.1LG16g06500	0	0	0	0	0	0	-1.83274	0	-1.01258	-1.80304	4
Cp4.1LG16g06510	0	0	0	0	0	0	-1.38404	0	-1.00172	-1.44332	4
Cp4.1LG16g06670	0	0	-1.2535	-1.28983	0	0	0	0	-1.08879	0	4
Cp4.1LG16g06770	0	0	0	0	0	0	0	0	-1.21219	0	4
Cp4.1LG16g06920	0	0	0	0	-0.578724	0	-0.745158	-1.42951	-1.36588	-1.12153	4
Cp4.1LG16g07160	0	0	0	0	0	0	0	0	-1.23216	-1.12678	4
Cp4.1LG16g09190	0	0	0	0	-1.32093	0	-1.2412	-2.01621	-1.60187	0	4
Cp4.1LG17g00180	0	0	0	0	0	1.81544	0	0	-1.33987	-1.14222	4
Cp4.1LG17g00190	0	0	-1.14916	-1.08841	0	0	0	0	-1.40227	0	4
Cp4.1LG17g00260	0	0	0	0	0	0	0	0	-2.08833	-1.07893	4
Cp4.1LG17g01160	1.22524	-1.75405	-2.28109	-1.06265	0	0	1.43001	0	-1.14044	0	4
Cp4.1LG17g01330	0	0	0	-1.5476	0	0	0	0	-1.47113	0	4
Cp4.1LG17g01490	1.31614	-2.73747	-2.22987	0	0	0	0	0	-2.17859	0	4
Cp4.1LG17g02230	0	0	0	0	0	0	0	0	-1.19807	0	4
Cp4.1LG17g03420	0	0	0	-1.38168	0	0	0	0	-1.47886	0	4
Cp4.1LG17g03460	0	0	0	-1.42745	0	0	0	0	-1.15249	0	4
Cp4.1LG17g03600	0	0	0	0	0	0	0	0	-1.57017	0	4
Cp4.1LG17g03880	0	0	0	0	0	0	0	0	-1.29334	0	4
Cp4.1LG17g04010	0	0	-1.21859	0	0	0	0	0	-1.18656	0	4
Cp4.1LG17g04210	0	0	0	0	0	0	0	0	-1.21635	-1.11426	4
Cp4.1LG17g04240	0	0	-1.35814	-1.37614	0	0	0	0	-1.91173	0	4
Cp4.1LG17g05230	0	0	0	0	0	0	0	0	-1.18957	0	4
Cp4.1LG17g05410	0	0	0	-2.7745	0	1.34578	0	0	-3.02511	0	4
Cp4.1LG17g05510	0	0	-1.64221	0	0	0	0	0	-2.66558	-2.12683	4
Cp4.1LG17g06010	0	0	0	-1.90303	0	0	0	0	-1.24357	-1.95629	4
Cp4.1LG17g06260	2.20455	0	-2.26265	0	0	0	0	0	-2.14427	-1.60311	4
Cp4.1LG17g07000	0	0	0	0	0	0	-1.34465	0	-1.96048	-1.50559	4
Cp4.1LG17g07200	0	0	-1.78482	0	0	0	0	0	-1.29375	0	4
Cp4.1LG17g07340	0	0	0	0	0	0	0	0	-1.98309	-1.5774	4
Cp4.1LG17g07430	0	-2.3536	-1.27724	0	0	0	0	0	-1.65333	0	4
Cp4.1LG17g07560	0	0	0	0	0	0	0	0	-1.34855	0	4
Cp4.1LG17g07740	0	0	0	0	-1.10319	0	0	0	-2.12336	0	4
Cp4.1LG17g08530	0	0	0	0	0	0	0	0	-1.07742	0	4
Cp4.1LG17g09810	0	0	0	0	0	0	0	0	-2.9712	0	4
Cp4.1LG17g10320	0	0	0	0	0	0	-0.824205	-1.63036	-1.37701	0	4
Cp4.1LG17g10480	0	0	0	0	0	0	0	0	-1.11987	0	4
Cp4.1LG17g10840	0	0	0	0	0	0	0	0	-1.04288	0	4
Cp4.1LG17g11170	0	0	0	0	0	0	-1.08886	0	-1.02106	-1.07242	4
Cp4.1LG17g11270	0	0	-1.11526	-1.03001	0	0	0	-1.60646	-1.46403	0	4
Cp4.1LG18g00580	0	0	0	0	0	0	0	0	-1.8195	0	4
Cp4.1LG18g00760	0	0	0	0	0	0.757367	0	0	-1.23834	-1.19137	4
Cp4.1LG18g01290	0	0	0	0	0	0	0	0	-1.51743	-1.4297	4
Cp4.1LG18g01300	0	0	0	0	0	0	0	0	-1.23115	0	4
Cp4.1LG18g01350	0	0	0	0	0	0	0	0	-1.42398	-1.69102	4
Cp4.1LG18g01660	0	0	0	0	-1.54898	0	0	0	-1.70269	0	4
Cp4.1LG18g02020	0	0	0	0	0	0	0	0	-1.38042	0	4
Cp4.1LG18g02270	0	0	0	0	0	-0.97612	0	-2.07826	-1.19481	0	4
Cp4.1LG18g02370	0	0	0	0	0	0	0	0	-1.21712	0	4
Cp4.1LG18g02800	0	0	0	0	0	0	0	0	-1.63507	-1.82632	4
Cp4.1LG18g02960	0	0	0	0	0	0	0	0	-1.11692	0	4
Cp4.1LG18g03250	0	-1.85731	-1.73098	-1.2893	0	-0.862329	0	0	-1.75645	-1.6831	4
Cp4.1LG18g03280	0	-1.41148	0	0	0	0	0	0	-1.58919	0	4
Cp4.1LG18g03410	0	-6.94458	0	0	0	0	0	0	-5.09391	0	4
Cp4.1LG18g03770	0	0	-1.45245	-1.70205	0	0	0	0	-2.07316	0	4
Cp4.1LG18g03810	0	0	0	-1.19538	0.797676	0	0	0	-1.74577	-1.3624	4
Cp4.1LG18g03950	0	0	0	0	0.855222	0	0	0	-1.62946	-1.23849	4
Cp4.1LG18g04040	0	0	0	0	0	0	0	0	-1.33968	0	4
Cp4.1LG18g04080	0	0	0	0	0.804501	0	0	0	-1.06043	0	4
Cp4.1LG18g04100	0	0	0	0	0	0	0	0	-1.54223	0	4
Cp4.1LG18g04320	0	0	0	0	0	0	0	0	-1.23698	-1.10092	4
Cp4.1LG18g04340	0	0	0	0	0.755312	1.21168	0	0	-1.15811	-1.97452	4
Cp4.1LG18g04600	0	0	0	0	0.747962	1.19433	0	0	-1.11777	-1.78711	4
Cp4.1LG18g04760	0	0	-1.09782	-1.47448	0	0	0	0	-1.05913	0	4
Cp4.1LG18g05980	0	0	0	0	0	0	0	0	-1.04536	0	4
Cp4.1LG18g06410	0	0	0	0	0	0	0	-1.50217	-1.33039	-1.12021	4
Cp4.1LG18g06680	0	0	0	-1.65334	0	0	0	0	-1.62036	0	4
Cp4.1LG18g06900	0	0	0	0	1.09018	1.21727	0	0	-1.11832	0	4
Cp4.1LG18g06960	0	0	-1.03067	0	0	0	0	0	-1.11024	0	4
Cp4.1LG18g07870	0	0	0	-1.01478	0	0	0	0	-1.01469	0	4
Cp4.1LG18g07990	0	0	0	0	0	0	0	0	-1.79878	0	4
Cp4.1LG18g08810	0	-6.81443	0	0	0	0	0	0	-6.6987	0	4
Cp4.1LG18g08850	0	0	-1.64533	-1.27022	0	0	0	0	-1.48535	0	4
Cp4.1LG18g08860	0	0	0	0	0	0	0	0	-1.16193	0	4
Cp4.1LG18g08900	1.36164	0	-2.4562	0	0	-1.37548	0	0	-1.78108	0	4
Cp4.1LG18g08950	0	0	0	-1.02652	0	0	0	0	-1.18219	0	4
Cp4.1LG18g09130	0	0	0	0	0	0	0	0	-1.15728	-1.03349	4
Cp4.1LG18g09210	0	0	0	0	0	-1.13896	0	0	-1.31994	0	4
Cp4.1LG19g00170	0	0	0	0	0	0	0	0	-1.55124	0	4
Cp4.1LG19g00880	0	0	0	0	0	0	0	0	-2.63049	0	4
Cp4.1LG19g00950	0	0	0	0	0	0	0	0	-1.00095	0	4
Cp4.1LG19g01190	0	0	0	0	0	0	0	0	-1.13089	0	4
Cp4.1LG19g02000	1.51724	-2.34525	0	0	0	0	0	0	-2.0382	-1.34467	4
Cp4.1LG19g02310	0	0	0	0	0	0	0	0	-1.1493	-1.5199	4
Cp4.1LG19g02990	-1.05798	0	0	-1.60073	-1.07673	0	0	0	-1.41412	-1.3164	4
Cp4.1LG19g03490	0	0	0	0	0	0	0	-1.63592	-1.59491	0	4
Cp4.1LG19g03930	0	0	0	0	0	0	0	0	-1.15904	0	4
Cp4.1LG19g04390	0	0	0	0	0	0	0	0	-1.78126	-1.283	4
Cp4.1LG19g04470	0	0	0	0	0	0	0	0	-1.2913	0	4
Cp4.1LG19g04620	0	0	0	0	0	-1.57468	0	0	-1.74265	0	4
Cp4.1LG19g04700	0	0	0	-3.20297	0	0	0	0	-2.3454	0	4
Cp4.1LG19g05420	0	0	0	0	0	0	0	0	-2.51936	0	4
Cp4.1LG19g05940	0	0	0	0	0	0	0	0	-1.92166	0	4
Cp4.1LG19g06040	0	0	0	0	0	0	0	0	-1.0432	-1.02035	4
Cp4.1LG19g07150	0	-1.6754	-1.51744	0	0	0	0	0	-1.17925	0	4
Cp4.1LG19g07790	0	0	-1.60169	-1.13337	0	0	0	0	-1.98856	-1.7857	4
Cp4.1LG19g08180	0	0	-2.39228	0	0	0	0	0	-1.26169	0	4
Cp4.1LG19g08190	0	0	0	0	0	0	0	0	-1.02882	0	4
Cp4.1LG19g08460	0	0	-1.27224	-1.3601	0	0	0	0	-1.54302	0	4
Cp4.1LG19g08810	0	0	0	0	0	0	0	0	-2.71231	0	4
Cp4.1LG19g09190	0	0	0	0	0	0	0	0	-1.22522	0	4
Cp4.1LG19g09370	0	0	0	0	0	0	0	0	-1.07157	0	4
Cp4.1LG19g09710	0	0	0	0	0	0	0	0	-1.26203	0	4
Cp4.1LG19g09770	0	0	0	0	0	0	0	0	-1.07479	-1.10558	4
Cp4.1LG19g10670	0	0	0	-1.88709	0	0	0	0	-1.74254	0	4
Cp4.1LG19g11480	0	0	0	0	0	0	0	0	-1.29782	-1.15604	4
Cp4.1LG19g11760	0	0	0	0	0	0	0	0	-1.04467	0	4
Cp4.1LG19g11830	0	0	0	0	0	0	0	0	-2.18567	0	4
Cp4.1LG19g11880	0	0	0	0	0	0	0	0	-1.48398	0	4
Cp4.1LG19g12120	0	0	0	0	0	0	0	0	-1.05023	0	4
Cp4.1LG20g00980	0	0	0	0	0	0	0	0	-1.82904	0	4
Cp4.1LG20g02110	0	0	0	0	0	0	0	0	-2.28372	-1.63832	4
Cp4.1LG20g02210	0	0	-1.24594	0	0	0	0	0	-1.56067	-1.38224	4
Cp4.1LG20g02590	0	0	0	0	0	0	0	0	-1.75198	0	4
Cp4.1LG20g02630	0	0	0	-1.32215	0	0	0	0	-1.56252	0	4
Cp4.1LG20g02830	0	0	0	0	0	0	0	0	-1.25553	0	4
Cp4.1LG20g03150	0	0	0	-3.73203	0	0	0	0	0	0	4
Cp4.1LG20g03330	0	0	-1.42152	-1.97576	0	0	0	0	-1.36713	0	4
Cp4.1LG20g03690	0	0	0	-1.42574	0	1.73946	0	0	-2.24965	-1.20259	4
Cp4.1LG20g04380	0	0	-3.45855	-3.87182	0	0	0	0	-3.83745	0	4
Cp4.1LG20g04430	0	0	0	0	0	0	0	0	-2.42443	0	4
Cp4.1LG20g04730	0	0	0	0	0	0	0	0	-1.45425	-2.16796	4
Cp4.1LG20g05600	0	0	0	0	0	0	0	0	-1.60143	0	4
Cp4.1LG20g05700	0	0	0	0	0	0	0	0	-2.45542	0	4
Cp4.1LG20g05750	0	0	0	0	1.36689	0	0	0	-1.53882	0	4
Cp4.1LG20g05770	0	0	0	0	3.36975	0	0	0	-2.14348	-2.88594	4
Cp4.1LG20g06140	0	0	0	0	0	0	0	0	-1.00996	0	4
Cp4.1LG20g06830	0	0	-1.48021	-1.36508	0	0	0	0	-2.12322	-1.41753	4
Cp4.1LG20g06880	0	0	0	0	0	0	0	0	-1.12791	-1.33907	4
Cp4.1LG20g07480	0	0	0	-1.12211	0	0	0	0	-1.42162	0	4
Cp4.1LG20g07840	0	0	0	-1.18164	0	0	0	0	-1.14689	0	4
Cp4.1LG20g08050	0	0	-2.34039	-1.79856	0	0	0	0	-2.10301	-1.55598	4
Cp4.1LG20g08930	0	0	-2.03374	-2.38401	0	0	0	0	-2.03754	0	4
Cp4.1LG00g00430	1.05903	0	0	1.57756	1.37763	0	0	0	0	0	5	350 genes	KWXW	KRW	CoKW
Cp4.1LG10g10330	7.4806	0	0	8.35909	6.98459	0	0	0	0	0	5		250 genes	55 genes	262 genes
Cp4.1LG10g09730	8.16322	0	0	8.22613	9.10589	0	1.434	0	0	0	5
Cp4.1LG10g00010	7.68753	0	0	7.8127	7.8908	0	0	0	0	0	5
Cp4.1LG00g09790	6.61112	0	0	7.3727	7.0504	0	0	0	0	0	5
Cp4.1LG00g10030	0	0	4.55681	6.98182	6.18579	3.55444	0	0	0	0	5
Cp4.1LG00g14530	6.21549	0	0	6.26782	6.00357	0	0	0	0	0	5
Cp4.1LG00g13010	6.74841	0	0	6.13988	6.04395	0	0	0	0	0	5
Cp4.1LG01g25900	0	0	0	6.02417	0	0	0	0	0	0	5
Cp4.1LG01g06900	0	0	0	5.94178	6.12592	0	0	0	0	0	5
Cp4.1LG00g03200	0	0	0	5.78008	6.59878	0	0	0	0	0	5
Cp4.1LG18g05800	0	0	0	5.63511	0	0	0	0	0	0	5
Cp4.1LG00g06930	0	0	0	5.60829	5.21494	0	0	0	0	0	5
Cp4.1LG08g10000	0	0	0	5.5558	0	0	0	0	0	0	5
Cp4.1LG02g02900	0	0	0	5.42875	0	0	0	0	0	0	5
Cp4.1LG11g01350	0	0	0	5.40591	0	0	0	0	0	0	5
Cp4.1LG03g16360	0	0	0	5.40579	0	0	0	0	0	0	5
Cp4.1LG00g14790	0	0	0	5.32137	4.87401	0	0	0	0	0	5
Cp4.1LG12g03590	0	0	0	5.19351	0	0	0	0	0	0	5
Cp4.1LG09g01270	0	0	0	5.10138	0	0	-2.52775	0	0	0	5
Cp4.1LG08g10050	0	0	0	5.03427	0	0	0	0	0	0	5
Cp4.1LG03g14960	0	0	0	5.02232	0	0	0	0	0	0	5
Cp4.1LG07g01100	0	0	0	4.98505	5.34513	0	0	0	0	0	5
Cp4.1LG13g02620	0	0	0	4.83858	0	0	0	0	0	0	5
Cp4.1LG14g03910	0	0	0	4.75896	0	0	0	0	0	0	5
Cp4.1LG11g10970	0	0	0	4.75888	0	0	0	0	0	0	5
Cp4.1LG02g14480	0	0	4.19741	4.71439	3.68394	2.83236	-1.74158	0	0	0	5
Cp4.1LG00g10040	0	0	0	4.38785	0	0	0	0	0	0	5
Cp4.1LG08g11230	0	0	0	4.32287	0	0	0	0	0	0	5
Cp4.1LG04g06600	5.14845	0	0	4.25524	2.96625	-1.51932	0	0	0	0	5
Cp4.1LG01g12260	0	0	0	4.24159	0	0	0	0	0	0	5
Cp4.1LG10g06170	0	0	0	4.19222	0	0	0	0	0	0	5
Cp4.1LG03g00750	4.74902	0	0	4.14506	4.15968	0	0	0	0	0	5
Cp4.1LG00g06030	0	0	0	3.90852	0	0	0	-3.75935	0	0	5
Cp4.1LG05g00820	0	0	0	3.73706	0	0	0	0	0	0	5
Cp4.1LG19g00700	0	0	0	3.70668	0	0	0	0	0	0	5
Cp4.1LG05g12370	0	0	2.93148	3.69277	1.98635	0	0	0	2.651	0	5
Cp4.1LG19g10240	3.8004	0	0	3.68657	2.94709	0	-3.6554	0	0	0	5
Cp4.1LG15g07580	2.78142	0	0	3.6068	0	-2.04462	0	0	1.93094	0	5
Cp4.1LG16g07360	0	0	0	3.56802	0	0	0	0	0	0	5
Cp4.1LG16g08660	0	0	0	3.55468	0	0	0	0	0	0	5
Cp4.1LG13g08370	0	0	0	3.50177	0	0	0	0	0	0	5
Cp4.1LG20g03470	0	0	0	3.49074	0	0	-3.47696	0	0	0	5
Cp4.1LG08g03360	0	0	0	3.49012	0	0	0	0	2.91924	0	5
Cp4.1LG08g13570	0	0	2.67649	3.46514	2.29206	0	0	0	2.60084	0	5
Cp4.1LG06g07550	0	0	2.84239	3.42476	2.85492	0	0	0	0	0	5
Cp4.1LG00g12890	0	0	0	3.4168	0	0	0	0	0	0	5
Cp4.1LG20g03140	0	0	0	3.29533	0	0	0	0	0	0	5
Cp4.1LG09g05300	0	0	0	3.28967	0	0	0	0	0	0	5
Cp4.1LG16g04450	1.46336	0	1.76419	3.22108	1.15832	-1.19183	-1.66256	0	1.92956	0	5
Cp4.1LG15g00630	3.49164	0	0	3.20708	0.930266	-2.51532	0	0	0	0	5
Cp4.1LG15g06500	0	0	0	3.1955	0	0	0	0	0	0	5
Cp4.1LG10g00630	0	0	0	3.18516	0	0	0	0	0	0	5
Cp4.1LG05g00250	0	0	0	3.09894	0	0	0	0	0	0	5
Cp4.1LG19g02090	2.35967	0	0	3.07043	2.41075	0	0	0	0	0	5
Cp4.1LG02g17370	0	0	0	2.96963	0	0	-2.81196	0	0	0	5
Cp4.1LG20g00110	0	0	0	2.95952	2.13798	0	0	0	1.28317	0	5
Cp4.1LG14g06810	0	0	0	2.93942	0	0	0	0	0	0	5
Cp4.1LG01g23050	0	0	0	2.90291	2.55868	0	0	0	0	0	5
Cp4.1LG18g09440	0	0	0	2.89853	0	0	0	2.04351	2.02955	0	5
Cp4.1LG19g00590	2.25585	0	0	2.86746	0	-2.02662	0	0	1.91229	0	5
Cp4.1LG00g13480	0	0	2.94037	2.86128	3.22539	0	0	0	0	0	5
Cp4.1LG14g07920	0	0	0	2.8297	0	0	0	0	0	0	5
Cp4.1LG01g12450	0	0	0	2.81963	2.30681	0	0	0	2.14704	0	5
Cp4.1LG06g04670	0	1.78582	2.11204	2.79983	1.98912	0	0	0	1.35775	0	5
Cp4.1LG15g04710	0	0	0	2.79139	0	0	-7.70452	0	0	0	5
Cp4.1LG09g08950	0	0	0	2.74765	0	0	-1.89526	0	1.23668	0	5
Cp4.1LG11g11050	1.99143	0	0	2.73656	1.73107	0	0	0	1.55685	0	5
Cp4.1LG08g10200	0	0	0	2.71156	0	0	0	0	0	0	5
Cp4.1LG03g16220	0	0	0	2.64383	0	0	0	0	0	0	5
Cp4.1LG04g01300	0	0	1.98697	2.62312	1.62155	0	0	1.66831	2.41313	0	5
Cp4.1LG09g09710	0	0	0	2.61077	0	0	-2.11924	0	1.23582	0	5
Cp4.1LG06g00490	0	0	0	2.59033	0	0	-1.94274	0	0	0	5
Cp4.1LG07g10240	0	0	0	2.58318	0	0	0	0	0	0	5
Cp4.1LG05g08080	0	0	0	2.58129	1.91902	0	0	0	0	0	5
Cp4.1LG19g07720	0	0	0	2.51725	0	0	-2.66146	0	1.52491	0	5
Cp4.1LG10g11660	1.08057	0	1.44417	2.51714	0.902165	0	0	1.29013	1.6573	1.29769	5
Cp4.1LG08g01060	0	0	0	2.51684	0	0	0	0	1.52979	0	5
Cp4.1LG07g07620	0	0	0	2.50723	2.72182	0	0	0	0	0	5
Cp4.1LG07g11160	0	0	1.542	2.45552	2.91574	1.76098	0	0	0	0	5
Cp4.1LG02g00750	0	0	0	2.4386	0	0	-2.87496	0	0	0	5
Cp4.1LG12g11430	0	0	1.46687	2.43061	1.05585	0	0	0	1.62152	0	5
Cp4.1LG06g08090	2.26839	0	0	2.42846	0.845748	-2.02382	-2.48143	0	0	0	5
Cp4.1LG18g04450	0	0	0	2.42102	2.24191	0	0	0	0	0	5
Cp4.1LG14g10480	0	0	0	2.40871	0	0	0	0	0	0	5
Cp4.1LG01g19480	0	0	0	2.38807	0	0	0	0	0	0	5
Cp4.1LG08g03880	0	0	0	2.37377	2.7545	1.85082	0	0	1.57515	0	5
Cp4.1LG00g06350	0	0	0	2.34801	0	0	0	0	0	0	5
Cp4.1LG18g03680	1.60534	0	0	2.33636	1.56161	0	0	0	0	0	5
Cp4.1LG02g06600	0	0	0	2.32253	0	0	0	0	0	0	5
Cp4.1LG02g01650	3.56303	0	0	2.3161	2.75601	0	0	0	0	0	5
Cp4.1LG18g02440	0	0	0	2.30764	0	0	0	0	0	0	5
Cp4.1LG01g04170	0	0	0	2.30477	0	0	-2.15322	0	0	0	5
Cp4.1LG06g07530	0	0	0	2.26919	0	0	0	0	1.80565	0	5
Cp4.1LG11g08810	0	0	1.55879	2.23842	1.14601	0	0	0	1.11657	0	5
Cp4.1LG04g03440	0	0	0	2.22702	0	0	0	0	1.40585	0	5
Cp4.1LG19g08170	0	0	0	2.21915	0	0	0	0	0	0	5
Cp4.1LG12g10740	0	0	0	2.21788	0	0	0	0	0	0	5
Cp4.1LG06g04490	1.70233	0	0	2.20783	0	-1.62797	0	0	0	0	5
Cp4.1LG05g03480	0	0	0	2.20112	0	0	-3.89796	0	0	0	5
Cp4.1LG05g07410	0	0	0	2.19365	0	0	-1.5593	0	1.02111	0	5
Cp4.1LG05g10590	0	0	0	2.13898	0	0	0	0	0	0	5
Cp4.1LG01g08280	0	0	0	2.12845	0	0	0	0	0	0	5
Cp4.1LG13g11000	1.47348	0	0	2.11868	0.992947	0	0	0	0	0	5
Cp4.1LG11g02690	0	0	0	2.11477	0	0	-1.89422	0	0	0	5
Cp4.1LG10g01310	0	0	0	2.10294	0	0	0	0	0	0	5
Cp4.1LG13g03480	0	0	0	2.09451	0	0	0	0	0	0	5
Cp4.1LG01g23110	0	0	0	2.09159	1.50616	0	0	0	0	0	5
Cp4.1LG02g01440	0	0	0	2.08721	0	0	0	0	1.55058	0	5
Cp4.1LG10g04850	0	0	0	2.0755	1.30663	0	0	0	1.47487	0	5
Cp4.1LG02g03740	0	0	1.89562	2.07267	1.28298	0	0	0	0	0	5
Cp4.1LG13g11100	1.27388	0	0	2.06175	0.832545	0	0	0	0	0	5
Cp4.1LG11g09720	0	0	0	2.05606	0	0	0	0	0	0	5
Cp4.1LG04g14150	0	0	0	2.05415	0	0	0	0	0	0	5
Cp4.1LG11g06060	0	0	0	2.04905	1.48903	0	0	0	0	0	5
Cp4.1LG13g02440	0	0	0	2.04218	0	0	-1.94894	0	0	0	5
Cp4.1LG01g06220	0	0	0	2.03919	1.73068	0	0	0	0	0	5
Cp4.1LG18g04400	0	0	0	2.02441	0	0	-2.51415	0	0	0	5
Cp4.1LG03g03790	0	0	0	1.98446	0	0	0	0	0	0	5
Cp4.1LG06g00330	0	0	0	1.98432	0.671794	0	-1.12526	0	0	0	5
Cp4.1LG06g09470	0	0	0	1.97162	0	0	0	0	0	0	5
Cp4.1LG18g08140	0	0	1.77837	1.94656	1.26694	0	0	0	0	0	5
Cp4.1LG12g01650	0	0	0	1.94624	0	0	0	0	0	0	5
Cp4.1LG04g03550	0	0	0	1.94319	0	0	0	0	0	0	5
Cp4.1LG12g06210	0	0	0	1.92573	0	0	0	0	0	0	5
Cp4.1LG20g01580	0	0	0	1.9243	1.73999	0	0	0	0	0	5
Cp4.1LG03g16210	0	0	0	1.92171	0	0	-2.50182	0	0	0	5
Cp4.1LG04g15030	0	0	0	1.90984	0	0	0	0	2.38728	0	5
Cp4.1LG05g15220	0	0	0	1.90672	0	0	0	0	0	0	5
Cp4.1LG04g02870	0	0	1.46612	1.88871	0.935873	0	0	0	0	0	5
Cp4.1LG00g15650	0	0	0	1.87598	0	0	-1.82618	0	0	0	5
Cp4.1LG00g11280	0	0	0	1.87461	0	0	0	0	0	0	5
Cp4.1LG18g00210	1.27545	0	0	1.87159	1.27871	0	0	0	0	0	5
Cp4.1LG12g05330	0	0	0	1.86635	0	0	0	0	0	0	5
Cp4.1LG04g05130	0	0	0	1.86268	0	0	0	0	0	0	5
Cp4.1LG05g14440	0	0	0	1.8558	0	0	0	0	0	0	5
Cp4.1LG01g21890	0	0	0	1.85144	1.82627	0	0	0	0	0	5
Cp4.1LG13g10950	0	0	0	1.84967	0	0	0	0	1.79605	0	5
Cp4.1LG08g10100	0	0	1.41843	1.84454	1.49808	1.76255	0	0	0	0	5
Cp4.1LG00g02540	0	0	0	1.83794	0	0	-2.64583	0	0	0	5
Cp4.1LG14g00360	2.28063	0	0	1.83667	1.25717	0	0	0	0	0	5
Cp4.1LG16g04080	1.24289	0	0	1.83419	1.77809	0	0	1.67596	1.34611	0	5
Cp4.1LG11g01940	0	0	0	1.83391	1.30922	0	0	0	0	0	5
Cp4.1LG13g04950	0	0	1.23468	1.81967	1.09551	0	0	0	0	0	5
Cp4.1LG16g03970	1.14535	0	0	1.79728	1.71862	0	0	1.61288	1.33041	0	5
Cp4.1LG03g09730	1.83332	0	0	1.79122	1.73394	0	0	0	0	0	5
Cp4.1LG15g08760	0	0	0	1.78089	0	0	-4.15754	0	0	0	5
Cp4.1LG03g13300	0	0	0	1.77233	2.28898	0	0	0	0	0	5
Cp4.1LG17g00910	0	0	0	1.74482	1.41636	0	0	0	1.59059	1.13043	5
Cp4.1LG05g05190	0	0	0	1.73648	1.96325	1.28763	0	1.66052	0	0	5
Cp4.1LG09g07970	0	0	1.33835	1.72347	1.02976	0	0	0	1.27373	0	5
Cp4.1LG04g09240	1.29733	0	0	1.70608	0.965891	0	-1.06909	0	0	0	5
Cp4.1LG04g10250	0	0	1.45889	1.70186	1.70888	1.46881	0	0	0	0	5
Cp4.1LG17g00990	0	0	0	1.66436	1.64315	0	0	0	1.56798	0	5
Cp4.1LG18g05780	0	0	1.07445	1.66192	0.910654	0	0	0	1.71777	0	5
Cp4.1LG13g00370	0	0	0	1.63436	1.0257	0	0	0	1.05324	0	5
Cp4.1LG02g10580	0	0	0	1.5986	1.05416	0	-1.36567	0	0	0	5
Cp4.1LG05g04920	1.15539	0	0	1.58702	0.925986	0	0	0	0	0	5
Cp4.1LG19g03040	1.68165	0	0	1.57126	1.54323	0	0	0	0	0	5
Cp4.1LG05g12210	1.24573	0	0	1.57095	0.842627	0	0	0	0	0	5
Cp4.1LG00g08920	0	0	0	1.56068	1.79965	1.55194	0	2.44928	0	0	5
Cp4.1LG01g05260	0	0	0	1.55294	1.65795	0	0	0	0	0	5
Cp4.1LG07g07240	0	0	0	1.55217	1.41566	0	0	1.05792	1.0747	0	5
Cp4.1LG15g02910	0	0	0	1.53986	1.52189	0	0	0	0	0	5
Cp4.1LG20g06410	0	0	0	1.52729	0.916463	0	0	0	0	0	5
Cp4.1LG12g07600	0	0	0	1.52612	0.963526	0	0	0	0	0	5
Cp4.1LG01g22190	0	0	0	1.51755	1.26008	0	0	0	0	0	5
Cp4.1LG19g05650	0	0	0	1.51698	1.02941	0	-1.49054	0	0	0	5
Cp4.1LG18g05110	0	0	0	1.51632	1.07074	0	0	0	0	0	5
Cp4.1LG05g10140	0	0	0	1.51354	0.827296	0	0	0	0	0	5
Cp4.1LG10g10640	0	0	0	1.51252	1.7938	1.36701	0	0	0	0	5
Cp4.1LG01g25350	0	0	0	1.51065	1.20418	1.429	0	0	0	0	5
Cp4.1LG05g06830	0	0	0	1.5069	1.28991	0.594837	0	0	0	0	5
Cp4.1LG05g05000	0	0	0	1.50485	1.24999	0	0	0	0	0	5
Cp4.1LG08g10370	0	0	1.46012	1.50054	1.24721	0	0	0	0	0	5
Cp4.1LG19g04100	0	0	1.2605	1.49574	1.67421	1.37257	0	0	0	0	5
Cp4.1LG04g09150	0	0	0	1.45779	1.21014	0	0	0	0	0	5
Cp4.1LG13g00490	0	0	0	1.45739	1.2803	0.658296	0	0	0	0	5
Cp4.1LG02g06890	0	0	1.2379	1.45529	1.14129	0	0	1.17794	1.26001	0	5
Cp4.1LG02g03940	0	0	0	1.44922	0.817256	0	0	1.62374	0	0	5
Cp4.1LG05g09060	0	0	0	1.44842	1.11046	0	0	0	0	0	5
Cp4.1LG13g05530	0	0	0	1.4343	0.845793	0	0	0	1.83368	0	5
Cp4.1LG08g03660	2.37465	0	0	1.43225	0	0	0	0	0	0	5
Cp4.1LG18g05340	0	0	0	1.43091	0.906691	0	0	0	0	0	5
Cp4.1LG01g25650	0	0	1.5634	1.42917	1.63287	1.63554	0	0	0	0	5
Cp4.1LG05g11200	1.17878	0	0	1.42884	1.85644	1.2036	0	0	0	0	5
Cp4.1LG20g04000	0	0	0	1.42046	1.00271	0	0	0	0	0	5
Cp4.1LG02g16020	1.25685	0	0	1.41598	1.17841	0	0	0	0	0	5
Cp4.1LG15g02640	0	0	0	1.40492	0.969714	0	0	1.70005	1.69897	1.14998	5
Cp4.1LG16g02820	0	0	0	1.39381	0.497369	0	0	0	0	0	5
Cp4.1LG19g01500	0	0	0	1.37666	1.99333	0	0	0	0	0	5
Cp4.1LG17g01200	0	0	0	1.37646	1.37572	1.33762	0	0	0	0	5
Cp4.1LG05g08870	0	0	0	1.36889	1.25018	0	0	0	0	0	5
Cp4.1LG15g09060	0	0	0	1.35928	1.29095	0	-1.49833	0	0	0	5
Cp4.1LG03g09620	0	0	1.0725	1.35525	1.17569	0	0	0	0	0	5
Cp4.1LG07g00140	0	0	1.20274	1.34625	1.27822	0	0	0	1.13913	0	5
Cp4.1LG15g01850	0	0	0	1.34286	1.05789	0	0	0	0	0	5
Cp4.1LG08g06650	0	0	0	1.33616	0.728748	0	0	0	0	0	5
Cp4.1LG03g00320	0	0	0	1.33552	0.945482	0	0	1.28818	0	0	5
Cp4.1LG05g08140	0	0	0	1.3323	1.19743	0.781339	0	0	0	0	5
Cp4.1LG11g01560	0	0	0	1.32785	0.737331	0	0	0	0	0	5
Cp4.1LG01g07600	1.61305	0	0	1.32308	1.41019	0	0	0	0	0	5
Cp4.1LG01g11200	0	0	0	1.30747	0.815714	0	0	0	0	0	5
Cp4.1LG19g04020	0	0	0	1.30366	1.28325	0	0	0	1.22733	0	5
Cp4.1LG01g25070	1.58286	0	0	1.3003	1.41823	0	0	0	0	0	5
Cp4.1LG12g03800	0	0	0	1.28554	0.574718	0	0	0	1.28329	0	5
Cp4.1LG11g05640	0	0	0	1.28418	0.843956	0	0	0	0	0	5
Cp4.1LG17g09820	0	0	0	1.28374	0.884525	0	-1.02559	0	0	0	5
Cp4.1LG18g08580	2.26213	0	0	1.27987	0	0	0	0	0	0	5
Cp4.1LG08g07200	0	0	0	1.25818	1.26445	0	0	0	0	0	5
Cp4.1LG07g03230	0	0	0	1.25534	1.56342	1.49169	0	0	0	0	5
[truncated: 3,790 more rows]
