# Supplementary material for: Phospholipid production and signaling by a plant defense inducer against Podosphaera xanthii is genotype-dependent
Source: Hortic Res. 2024 Jul 12;11(9):uhae190. doi: 10.1093/hr/uhae190 (PMC11377184; doi:10.1093/hr/uhae190)
Supplement: Web_Material_uhae190 [file web_material_uhae190.zip › Supplementary_Data_Set_S4.xlsx]

## Sheet: Negative_mode
Metabolite annotation
Negative ionization mode
Lipid Maps Database
Annotation	Class	RT (min)	m/z	Adduct type	S/N	Anova P-value	Fold change	Comparison
LPA 16:4	LPA	4.15728	401.168	[M-H]-	135.798	0.0183624	31.2879	S_Rs vs S_W
LPA 16:4	LPA	4.099	401.168	[M-H]-	126.152	0.0239105	18.7149	S_Rs vs S_W
LPG 6:0	LPG	2.25225	343.125	[M+FA-H]-	30.5969	0.0329902	2.54463	S_Rs vs S_W
LPA 4:0	LPA	1.72727	241.047	[M-H2O-H]-	19.116	0.0386447	-1.79161	S_Rs vs S_W
LPA 16:4	LPA	4.15733	401.168	[M-H]-	133.232	0.0183624	31.2879	S_Rs vs S_W
LPA 16:4	LPA	4.09927	401.168	[M-H]-	130.119	0.0238958	18.7561	S_Rs vs S_W
LPA 16:4	LPA	4.099	401.168	[M-H]-	126.152	0.000102923	16.567	S_RsPx vs S_W
LPA 6:0	LPA	1.7106	269.088	[M-H]-	41.2557	0.00120672	-2.88171	S_RsPx vs S_W
LPA 16:4	LPA	4.15728	401.168	[M-H]-	135.798	0.0170541	18.8855	S_RsPx vs S_W
LPG 6:0	LPG	2.25225	343.125	[M+FA-H]-	30.5969	0.0221006	4.76697	S_RsPx vs S_W
LPA 7:0	LPA	1.72869	283.104	[M-H]-	1578.72	0.0430669	-1.50748	S_RsPx vs S_W
LPA 16:4	LPA	4.09927	401.168	[M-H]-	130.119	0.000102743	16.6034	S_RsPx vs S_W
LPA 7:0	LPA	2.25698	283.104	[M+FA-H]-	4322.7	0.00165827	3.50737	S_RsPx vs S_W
LPA 16:4	LPA	4.15733	401.168	[M-H]-	133.232	0.0176818	18.8152	S_RsPx vs S_W
LPE O-2:0	LPE	1.60847	242.076	[M-H]-	44.2823	0.0260836	2.56252	S_RsPx vs S_W
LPA 7:0	LPA	1.72869	283.104	[M-H]-	1578.72	0.0430669	-1.50748	S_RsPx vs S_W
LPA 6:0	LPA	1.7106	269.088	[M-H]-	41.2557	0.000688383	-2.59317	IR_W vs S_W
LPS 6:0	LPS	1.61279	356.12	[M-H2O-H]-	179.179	0.0143513	-2.29407	IR_W vs S_W
LPA 4:0	LPA	1.72727	241.047	[M-H2O-H]-	19.116	0.0361438	-2.28223	IR_W vs S_W
PG 4:0_4:0	PG	2.58471	385.136	[M-H]-	134.873	0.0485363	1.8246	IR_W vs S_W
LPA 4:0	LPA	1.72727	241.047	[M-H2O-H]-	19.116	0.00116244	-2.23966	IR_RsPx vs S_W
LPS 6:0	LPS	1.61279	356.12	[M-H2O-H]-	179.179	0.00235351	-2.8215	IR_RsPx vs S_W
PG 4:0_4:0	PG	2.62206	385.136	[M-H]-	158.41	0.0152771	-2.04129	IR_RsPx vs S_W
LPG 4:0	LPG	1.60784	315.082	[M-H]-	87.6809	0.016809	-1.84693	IR_RsPx vs S_W
PG 4:0_4:0	PG	2.59162	385.136	[M-H]-	157.436	0.0355029	-2.00896	IR_RsPx vs S_W
LPE O-5:0	LPE	1.59633	284.125	[M-H2O-H]-	187.771	0.0409084	-2.10732	IR_RsPx vs S_W
LPA 16:4	LPA	4.15728	401.168	[M-H]-	135.798	6.55628e-09	17.2799	IR_Rs vs S_W
LPA 16:4	LPA	4.099	401.168	[M-H]-	126.152	9.30855e-05	-8.94428	IR_Rs vs S_W
LPS 6:0	LPS	1.61279	356.12	[M-H2O-H]-	179.179	0.00132995	-2.82621	IR_Rs vs S_W
LPA 6:0	LPA	1.7106	269.088	[M-H]-	41.2557	0.00160651	-2.46386	IR_Rs vs S_W
LPG 6:0	LPG	2.25225	343.125	[M+FA-H]-	30.5969	0.0016307	3.12757	IR_Rs vs S_W
LPE O-5:0	LPE	1.59633	284.125	[M-H2O-H]-	187.771	0.00207579	-2.31914	IR_Rs vs S_W
LPA 6:0	LPA	1.59882	269.089	[M-H]-	26.6043	0.010818	-4.09947	IR_Rs vs S_W
LPA 7:0	LPA	1.72869	283.104	[M-H]-	1578.72	0.0116958	-1.70031	IR_Rs vs S_W
LPS 5:0	LPS	1.47786	342.088	[M-H]-	34.2907	0.0134359	2.5317	IR_Rs vs S_W
LPA 4:0	LPA	1.72727	241.047	[M-H2O-H]-	19.116	0.014193	-1.96302	IR_Rs vs S_W
LPA 16:4	LPA	4.15733	401.168	[M-H]-	133.232	6.55628e-09	-17.2799	IR_Rs vs S_W
LPA 16:4	LPA	4.09927	401.168	[M-H]-	130.119	9.26544e-05	8.96396	IR_Rs vs S_W
LPA 7:0	LPA	2.25698	283.104	[M+FA-H]-	4322.7	0.000291853	3.22891	IR_Rs vs S_W
LPA 7:0	LPA	1.72869	283.104	[M-H]-	1578.72	0.0116958	1.70031	IR_Rs vs S_W
LPA 16:4	LPA	4.099	401.168	[M-H]-	126.152	2.6891e-05	-10.8896	IR_RsPx vs S_W
LPA 16:4	LPA	4.15728	401.168	[M-H]-	135.798	0.000102968	17.1338	IR_RsPx vs S_W
LPS 6:0	LPS	1.61279	356.12	[M-H2O-H]-	179.179	0.000244187	-4.76077	IR_RsPx vs S_W
LPA 6:0	LPA	1.7106	269.088	[M-H]-	41.2557	0.000328956	-3.62008	IR_RsPx vs S_W
LPE O-5:0	LPE	1.59633	284.125	[M-H2O-H]-	187.771	0.00164635	-2.1332	IR_RsPx vs S_W
LPG 6:0	LPG	2.25225	343.125	[M+FA-H]-	30.5969	0.00259472	2.59933	IR_RsPx vs S_W
LPA 7:0	LPA	1.72869	283.104	[M-H]-	1578.72	0.00340732	-1.84719	IR_RsPx vs S_W
LPA 4:0	LPA	1.72727	241.047	[M-H2O-H]-	19.116	0.00392588	-2.17051	IR_RsPx vs S_W
LPA 5:0	LPA	1.60249	255.073	[M-H]-	24.9674	0.0103482	-4.00191	IR_RsPx vs S_W
LPA 6:0	LPA	1.59882	269.089	[M-H]-	26.6043	0.0212135	-3.00139	IR_RsPx vs S_W
LPG 4:0	LPG	1.60784	315.082	[M-H]-	87.6809	0.0376282	-2.8838	IR_RsPx vs S_W
LPA 16:4	LPA	4.09927	401.168	[M-H]-	130.119	2.67815e-05	-10.9136	IR_RsPx vs S_W
LPA 16:4	LPA	4.15733	401.168	[M-H]-	133.232	0.000102968	17.1338	IR_RsPx vs S_W
LPA 7:0	LPA	2.25698	283.104	[M+FA-H]-	4322.7	0.000517367	-3.09378	IR_RsPx vs S_W
LPA 7:0	LPA	1.72869	283.104	[M-H]-	1578.72	0.00340732	-1.84719	IR_RsPx vs S_W
PG 4:0_4:0	PG	2.61478	385.135	[M-H]-	165.285	0.0152771	2.04129	IR_Px vs W_S
PG 4:0_4:0	PG	2.58471	385.136	[M-H]-	134.873	0.0337223	2.02968	IR_Px vs W_S

## Sheet: Positive_mode
Metabolite annotation
Positive ionization mode
Lipid Maps Database
Annotation	Class	RT (min)	m/z	Adduct type	S/N	Anova P-value	Fold change	Comparison
PS 41:7	PS	9.84304	870.525	[M+H]+	58.4272	8.06974e-05	547303	Regalia_S vs W_S
PE 38:8	PE	9.54665	782.476	[M+H]+	29.7249	0.00241572	563.797	Regalia_S vs W_S
PE 38:8	PE	9.50642	782.475	[M-C6H10O4+H]+	30.7686	0.00304733	293499	Regalia_S vs W_S
LPE 8:0	LPE	2.95594	342.176	[M+H]+	18.6506	0.00330996	4.02118	Regalia_S vs W_S
PE 48:12	PE	9.92212	914.556	[M+H]+	198.443	0.00341417	654.594	Regalia_S vs W_S
PS 41:7	PS	9.79479	870.532	[M+H]+	110.355	0.00485962	661429	Regalia_S vs W_S
LPE 8:0	LPE	2.91513	342.176	[M+H]+	16.0922	0.0265085	3.42784	Regalia_S vs W_S
PS 41:7	PS	9.79479	870.532	[M+H]+	110.355	2.80896e-08	706999	Regalia_S_Px vs W_S
PE 38:8	PE	9.54665	782.476	[M+H]+	29.7249	2.91048e-07	535.588	Regalia_S_Px vs W_S
PE 48:12	PE	9.92212	914.556	[M+H]+	198.443	7.15747e-07	749.174	Regalia_S_Px vs W_S
PE 38:8	PE	9.50642	782.475	[M-C6H10O4+H]+	30.7686	3.67955e-06	259763	Regalia_S_Px vs W_S
PS 41:7	PS	9.84304	870.525	[M+H]+	58.4272	7.03949e-06	603307	Regalia_S_Px vs W_S
LPE O-4:0	LPE	1.72067	272.124	[M+H]+	21.5587	4.49638e-05	2.25148	Regalia_S_Px vs W_S
LPE 8:0	LPE	2.95594	342.176	[M+H]+	18.6506	0.00424971	5.99207	Regalia_S_Px vs W_S
LPE 8:0	LPE	2.91513	342.176	[M+H]+	16.0922	0.0139273	5.75047	Regalia_S_Px vs W_S
LPE O-2:0	LPE	1.64669	244.093	[M+H]+	47.8805	0.0149978	1.77412	Regalia_S_Px vs W_S
PS 2:0_22:0	PS	8.39541	624.382	[M+H]+	7.76842	0.0158878	16832.9	Regalia_S_Px vs W_S
LPE 8:0	LPE	2.99429	342.176	[M+DMSO+H]+	21.43	0.0270945	5.71104	Regalia_S_Px vs W_S
LPE O-8:0	LPE	3.23984	328.197	[M+2ACN+2H]+	37.9532	0.0380972	1.47312	Regalia_S_Px vs W_S
LPE O-6:0	LPE	1.67106	300.165	[M+H]+	18.1287	0.00488116	-2.73641	W_IR vs W_S
LPE O-7:0	LPE	2.25305	314.181	[M+IsoProp+H]+	206	0.0210409	-1.85587	W_IR vs W_S
LPE O-5:0	LPE	2.25339	286.15	[M+IsoProp+Na+H]+	69.7078	0.0235549	-2.26739	W_IR vs W_S
LPE 9:0	LPE	2.70274	356.192	[M+H]+	10.1769	0.0461233	-2.60001	W_IR vs W_S
PS 41:7	PS	9.79479	870.532	[M+H]+	110.355	2.80367e-08	780944	W_IR vs W_S
PE 38:8	PE	9.54665	782.476	[M+H]+	29.7249	1.22284e-07	578.205	W_IR vs W_S
PE 48:12	PE	9.92212	914.556	[M+H]+	198.443	3.53601e-06	841.792	W_IR vs W_S
PS 41:7	PS	9.84304	870.525	[M+H]+	58.4272	5.45757e-06	659804	W_IR vs W_S
PE 38:8	PE	9.50642	782.475	[M-C6H10O4+H]+	30.7686	1.1933e-05	266891	W_IR vs W_S
PS 2:0_22:0	PS	8.39541	624.382	[M+H]+	7.76842	8.88228e-05	18523.5	W_IR vs W_S
LPE 8:0	LPE	2.95594	342.176	[M+H]+	18.6506	0.000826779	3.79164	W_IR vs W_S
LPE 8:0	LPE	2.91513	342.176	[M+H]+	16.0922	0.00349125	3.12442	W_IR vs W_S
LPE O-5:0	LPE	2.91305	286.141	[M+H]+	56.0189	0.00355953	2.78074	W_IR vs W_S
LPE O-5:0	LPE	2.97443	286.141	[M+Na]+	57.5145	0.00625812	2.78815	W_IR vs W_S
LPE 8:0	LPE	2.99429	342.176	[M+DMSO+H]+	21.43	0.00841727	3.92792	W_IR vs W_S
LPE O-7:0	LPE	2.25305	314.181	[M+IsoProp+H]+	206	0.0456822	1.59246	W_IR vs W_S
LPE O-6:0	LPE	1.7081	300.165	[2M+ACN+H]+	12.0627	0.00149795	-4.27355	W_IR vs W_S
LPE O-3:0	LPE	1.63542	258.11	[M+H]+	272.061	0.00925093	-2.9197	W_IR vs W_S
LPE 8:0	LPE	2.91513	342.176	[M+H]+	16.0922	0.0171435	2.40943	W_IR vs W_S
LPE 8:0	LPE	2.95594	342.176	[M+H]+	18.6506	0.0178531	-2.31598	W_IR vs W_S
PE 40:7	PE	10.4589	812.525	[2M+NH4]+	57.196	3.83411e-08	165.806	Regalia_IR_Px vs W_S
PE 48:12	PE	9.92212	914.556	[M+H]+	198.443	2.20995e-07	908.257	Regalia_IR_Px vs W_S
PS 41:7	PS	9.84304	870.525	[M+H]+	58.4272	7.98666e-06	750197	Regalia_IR_Px vs W_S
PS 41:7	PS	9.79479	870.532	[M+H]+	110.355	1.89487e-05	724629	Regalia_IR_Px vs W_S
LPE 8:0	LPE	2.95594	342.176	[M+H]+	18.6506	7.42169e-05	-4.3749	Regalia_IR_Px vs W_S
LPE 8:0	LPE	2.99429	342.176	[M+DMSO+H]+	21.43	0.00183505	-4.49409	Regalia_IR_Px vs W_S
PS 2:0_22:0	PS	8.39541	624.382	[M+H]+	7.76842	0.0066281	21915.5	Regalia_IR_Px vs W_S
LPE 8:0	LPE	2.91513	342.176	[M+H]+	16.0922	0.00701423	3.18539	Regalia_IR_Px vs W_S
LPE 9:0	LPE	2.70274	356.192	[M+H]+	10.1769	0.00966547	-4.63077	Regalia_IR_Px vs W_S
PE 36:7	PE	9.04193	756.461	[M+H]+	7.87956	0.0123414	22851.9	Regalia_IR_Px vs W_S
LPE O-2:0	LPE	1.64669	244.093	[M+H]+	47.8805	0.0208434	1.51256	Regalia_IR_Px vs W_S
LPE O-7:0	LPE	2.25305	314.181	[M+IsoProp+H]+	206	0.0436016	-1.61674	Regalia_IR_Px vs W_S
