# Supplementary material for: Phospholipid production and signaling by a plant defense inducer against Podosphaera xanthii is genotype-dependent
Source: Hortic Res. 2024 Jul 12;11(9):uhae190. doi: 10.1093/hr/uhae190 (PMC11377184; doi:10.1093/hr/uhae190)
Supplement: Web_Material_uhae190 [file web_material_uhae190.zip › Supplementary_Data_Table _S2.xls]

## Sheet: Supplementary_Data_Table_S2
ID	Term	Ontology Source	Term PValue	Term PValue Corrected with Bonferroni step down	GOLevels	% Associated Genes	Nr. Genes	Associated Genes Found
GO:0006631	fatty acid metabolic process	GO_BiologicalProcess-Custom-GOA-ACAP-ARAP_11.07.2022_00h00	0.000114782	0.00367302	[4, 5, 7]	4.24528	9	[Cp4.1LG01g13640, Cp4.1LG03g03090, Cp4.1LG03g10200, Cp4.1LG03g18400, Cp4.1LG05g03430, Cp4.1LG08g03660, Cp4.1LG08g04330, Cp4.1LG11g11060, Cp4.1LG16g09120]
GO:0015294	solute:cation symporter activity	GO_BiologicalProcess-Custom-GOA-ACAP-ARAP_11.07.2022_00h00	0.00118662	0.0332254	[6, 7, 8, 9]	12.5	3	[Cp4.1LG04g08430, Cp4.1LG06g01360, Cp4.1LG09g07510]
GO:0102756	very-long-chain 3-ketoacyl-CoA synthase activity	GO_MolecularFunction-Custom-GOA-ACAP-ARAP_11.07.2022_00h00	0.000914633	0.0265244	[5]	13.6364	3	[Cp4.1LG01g13640, Cp4.1LG03g10200, Cp4.1LG08g03660]
GO:0043177	organic acid binding	GO_MolecularFunction-Custom-GOA-ACAP-ARAP_11.07.2022_00h00	0.00011319	0.00373527	[3]	6.97674	6	[Cp4.1LG00g14530, Cp4.1LG02g16020, Cp4.1LG10g09730, Cp4.1LG10g10330, Cp4.1LG14g00240, Cp4.1LG17g06730]
GO:0031418	L-ascorbic acid binding	GO_MolecularFunction-Custom-GOA-ACAP-ARAP_11.07.2022_00h00	0.00150472	0.0406274	[3, 4, 5]	11.5385	3	[Cp4.1LG00g14530, Cp4.1LG10g09730, Cp4.1LG10g10330]
GO:0044282	small molecule catabolic process	GO_BiologicalProcess-Custom-GOA-ACAP-ARAP_11.07.2022_00h00	0.00041004	0.0127112	[3]	4	8	[Cp4.1LG02g00070, Cp4.1LG03g03090, Cp4.1LG03g07520, Cp4.1LG03g18400, Cp4.1LG05g08320, Cp4.1LG11g11060, Cp4.1LG18g03840, Cp4.1LG20g01920]
GO:0016054	organic acid catabolic process	GO_BiologicalProcess-Custom-GOA-ACAP-ARAP_11.07.2022_00h00	8.09041e-05	0.00275074	[4]	5.98291	7	[Cp4.1LG02g00070, Cp4.1LG03g03090, Cp4.1LG03g07520, Cp4.1LG03g18400, Cp4.1LG05g08320, Cp4.1LG11g11060, Cp4.1LG20g01920]
GO:0046395	carboxylic acid catabolic process	GO_BiologicalProcess-Custom-GOA-ACAP-ARAP_11.07.2022_00h00	5.15716e-05	0.00180501	[5, 6]	6.42202	7	[Cp4.1LG02g00070, Cp4.1LG03g03090, Cp4.1LG03g07520, Cp4.1LG03g18400, Cp4.1LG05g08320, Cp4.1LG11g11060, Cp4.1LG20g01920]
GO:0072329	monocarboxylic acid catabolic process	GO_BiologicalProcess-Custom-GOA-ACAP-ARAP_11.07.2022_00h00	0.000549807	0.0164942	[6, 7]	9.30233	4	[Cp4.1LG03g03090, Cp4.1LG03g07520, Cp4.1LG03g18400, Cp4.1LG11g11060]
