# Supplementary material for: Phospholipid production and signaling by a plant defense inducer against Podosphaera xanthii is genotype-dependent
Source: Hortic Res. 2024 Jul 12;11(9):uhae190. doi: 10.1093/hr/uhae190 (PMC11377184; doi:10.1093/hr/uhae190)
Supplement: Web_Material_uhae190 [file web_material_uhae190.zip › Supplementary_Data_Table _S3.xls]

## Sheet: ClueGO Results
ID	Term	Ontology Source	Term PValue	Term PValue Corrected with Bonferroni step down	GOLevels	% Associated Genes	Nr. Genes	Associated Genes Found
GO:0005509	calcium ion binding	GO_MolecularFunction-Custom-GOA-ACAP-ARAP_11.07.2022_00h00	0.000515178	0.0453357	[5]	4.5045	15	[Cp4.1LG00g00210, Cp4.1LG01g20800, Cp4.1LG03g10260, Cp4.1LG04g08070, Cp4.1LG06g01250, Cp4.1LG08g03720, Cp4.1LG08g06540, Cp4.1LG08g07820, Cp4.1LG10g00280, Cp4.1LG13g11120, Cp4.1LG14g07140, Cp4.1LG15g05760, Cp4.1LG18g01650, Cp4.1LG19g11410, Cp4.1LG20g00290]
GO:0035556	intracellular signal transduction	GO_BiologicalProcess-Custom-GOA-ACAP-ARAP_11.07.2022_00h00	0.000367349	0.0330614	[3, 4, 5]	4.17633	18	[Cp4.1LG00g06980, Cp4.1LG01g00260, Cp4.1LG01g04000, Cp4.1LG01g18980, Cp4.1LG02g00100, Cp4.1LG02g11050, Cp4.1LG03g09920, Cp4.1LG03g10030, Cp4.1LG03g10330, Cp4.1LG08g03550, Cp4.1LG08g06540, Cp4.1LG10g00280, Cp4.1LG12g03850, Cp4.1LG13g06060, Cp4.1LG14g10340, Cp4.1LG18g01650, Cp4.1LG19g03980, Cp4.1LG19g11410]
GO:0047274	galactinol-sucrose galactosyltransferase activity	GO_MolecularFunction-Custom-GOA-ACAP-ARAP_11.07.2022_00h00	0.000153015	0.0142304	[6]	42.8571	3	[Cp4.1LG03g07400, Cp4.1LG04g05470, Cp4.1LG10g11660]
GO:0005516	calmodulin binding	GO_MolecularFunction-Custom-GOA-ACAP-ARAP_11.07.2022_00h00	4.28761e-08	4.33049e-06	[3]	9.14286	16	[Cp4.1LG03g09920, Cp4.1LG04g13250, Cp4.1LG05g03910, Cp4.1LG07g08820, Cp4.1LG09g04350, Cp4.1LG09g11380, Cp4.1LG10g00280, Cp4.1LG11g08870, Cp4.1LG16g05390, Cp4.1LG17g02980, Cp4.1LG17g08460, Cp4.1LG18g01650, Cp4.1LG19g08380, Cp4.1LG19g10780, Cp4.1LG19g11410, Cp4.1LG20g01250]
GO:0006952	defense response	GO_BiologicalProcess-Custom-GOA-ACAP-ARAP_11.07.2022_00h00	6.98307e-05	0.00663392	[3]	4.47427	20	[Cp4.1LG00g06980, Cp4.1LG02g13980, Cp4.1LG03g10410, Cp4.1LG03g14930, Cp4.1LG03g16870, Cp4.1LG04g13300, Cp4.1LG06g01400, Cp4.1LG08g06540, Cp4.1LG08g09780, Cp4.1LG09g03020, Cp4.1LG09g04350, Cp4.1LG09g08210, Cp4.1LG12g06270, Cp4.1LG16g05390, Cp4.1LG17g02980, Cp4.1LG19g07980, Cp4.1LG19g08380, Cp4.1LG20g01140, Cp4.1LG20g05350, Cp4.1LG20g09140]
GO:0016160	amylase activity	GO_MolecularFunction-Custom-GOA-ACAP-ARAP_11.07.2022_00h00	0.000438251	0.0390043	[5]	18.1818	4	[Cp4.1LG08g07020, Cp4.1LG12g02630, Cp4.1LG14g09000, Cp4.1LG17g00910]
GO:0102229	amylopectin maltohydrolase activity	GO_MolecularFunction-Custom-GOA-ACAP-ARAP_11.07.2022_00h00	8.96879e-05	0.00843066	[5]	26.6667	4	[Cp4.1LG08g07020, Cp4.1LG12g02630, Cp4.1LG14g09000, Cp4.1LG17g00910]
GO:0016161	beta-amylase activity	GO_MolecularFunction-Custom-GOA-ACAP-ARAP_11.07.2022_00h00	8.96879e-05	0.00843066	[6]	26.6667	4	[Cp4.1LG08g07020, Cp4.1LG12g02630, Cp4.1LG14g09000, Cp4.1LG17g00910]
GO:0016772	transferase activity, transferring phosphorus-containing groups	GO_MolecularFunction-Custom-GOA-ACAP-ARAP_11.07.2022_00h00	1.33595e-06	0.000129587	[3]	3.03301	68	[Cp4.1LG00g00530, Cp4.1LG00g06980, Cp4.1LG01g03630, Cp4.1LG01g04000, Cp4.1LG01g05560, Cp4.1LG01g18980, Cp4.1LG01g20800, Cp4.1LG02g00100, Cp4.1LG02g01410, Cp4.1LG02g09280, Cp4.1LG02g14350, Cp4.1LG03g03180, Cp4.1LG03g09920, Cp4.1LG03g10030, Cp4.1LG03g10330, Cp4.1LG03g10840, Cp4.1LG03g18390, Cp4.1LG04g13820, Cp4.1LG04g14240, Cp4.1LG05g03040, Cp4.1LG05g05450, Cp4.1LG05g09140, Cp4.1LG06g04790, Cp4.1LG…
GO:0004672	protein kinase activity	GO_MolecularFunction-Custom-GOA-ACAP-ARAP_11.07.2022_00h00	2.25521e-09	2.32287e-07	[3, 5]	3.94922	56	[Cp4.1LG00g06980, Cp4.1LG01g03630, Cp4.1LG01g05560, Cp4.1LG01g20800, Cp4.1LG02g00100, Cp4.1LG02g01410, Cp4.1LG02g09280, Cp4.1LG02g14350, Cp4.1LG03g03180, Cp4.1LG03g09920, Cp4.1LG03g10030, Cp4.1LG03g10330, Cp4.1LG03g10840, Cp4.1LG03g18390, Cp4.1LG04g13820, Cp4.1LG05g03040, Cp4.1LG05g05450, Cp4.1LG05g09140, Cp4.1LG06g04790, Cp4.1LG06g07310, Cp4.1LG07g04990, Cp4.1LG08g03550, Cp4.1LG08g12400, Cp4.1LG…
GO:0016301	kinase activity	GO_MolecularFunction-Custom-GOA-ACAP-ARAP_11.07.2022_00h00	1.26594e-07	1.26594e-05	[4]	3.28032	66	[Cp4.1LG00g00530, Cp4.1LG00g06980, Cp4.1LG01g03630, Cp4.1LG01g04000, Cp4.1LG01g05560, Cp4.1LG01g18980, Cp4.1LG01g20800, Cp4.1LG02g00100, Cp4.1LG02g01410, Cp4.1LG02g09280, Cp4.1LG02g14350, Cp4.1LG03g03180, Cp4.1LG03g09920, Cp4.1LG03g10030, Cp4.1LG03g10330, Cp4.1LG03g10840, Cp4.1LG03g18390, Cp4.1LG04g13820, Cp4.1LG04g14240, Cp4.1LG05g03040, Cp4.1LG05g05450, Cp4.1LG05g09140, Cp4.1LG06g04790, Cp4.1LG…
GO:0016773	phosphotransferase activity, alcohol group as acceptor	GO_MolecularFunction-Custom-GOA-ACAP-ARAP_11.07.2022_00h00	1.71277e-07	1.69564e-05	[4]	3.46749	56	[Cp4.1LG00g06980, Cp4.1LG01g03630, Cp4.1LG01g05560, Cp4.1LG01g20800, Cp4.1LG02g00100, Cp4.1LG02g01410, Cp4.1LG02g09280, Cp4.1LG02g14350, Cp4.1LG03g03180, Cp4.1LG03g09920, Cp4.1LG03g10030, Cp4.1LG03g10330, Cp4.1LG03g10840, Cp4.1LG03g18390, Cp4.1LG04g13820, Cp4.1LG05g03040, Cp4.1LG05g05450, Cp4.1LG05g09140, Cp4.1LG06g04790, Cp4.1LG06g07310, Cp4.1LG07g04990, Cp4.1LG08g03550, Cp4.1LG08g12400, Cp4.1LG…
GO:0016310	phosphorylation	GO_BiologicalProcess-Custom-GOA-ACAP-ARAP_11.07.2022_00h00	2.51338e-07	2.46311e-05	[5]	3.21464	65	[Cp4.1LG00g00530, Cp4.1LG00g06980, Cp4.1LG01g03630, Cp4.1LG01g04000, Cp4.1LG01g05560, Cp4.1LG01g18980, Cp4.1LG01g20800, Cp4.1LG02g01410, Cp4.1LG02g09280, Cp4.1LG02g14350, Cp4.1LG03g03180, Cp4.1LG03g09920, Cp4.1LG03g10030, Cp4.1LG03g10330, Cp4.1LG03g10840, Cp4.1LG03g18390, Cp4.1LG04g13820, Cp4.1LG04g14240, Cp4.1LG05g03040, Cp4.1LG05g05450, Cp4.1LG05g09140, Cp4.1LG06g04790, Cp4.1LG06g07310, Cp4.1LG…
GO:0006468	protein phosphorylation	GO_BiologicalProcess-Custom-GOA-ACAP-ARAP_11.07.2022_00h00	1.61696e-08	1.6493e-06	[5, 6]	3.81844	53	[Cp4.1LG00g06980, Cp4.1LG01g03630, Cp4.1LG01g05560, Cp4.1LG01g20800, Cp4.1LG02g01410, Cp4.1LG02g09280, Cp4.1LG02g14350, Cp4.1LG03g09920, Cp4.1LG03g10030, Cp4.1LG03g10330, Cp4.1LG03g10840, Cp4.1LG03g18390, Cp4.1LG04g13820, Cp4.1LG05g03040, Cp4.1LG05g05450, Cp4.1LG05g09140, Cp4.1LG06g04790, Cp4.1LG06g07310, Cp4.1LG07g04990, Cp4.1LG08g03550, Cp4.1LG08g12400, Cp4.1LG09g07990, Cp4.1LG09g08490, Cp4.1LG…
GO:0008272	sulfate transport	GO_BiologicalProcess-Custom-GOA-ACAP-ARAP_11.07.2022_00h00	0.000241577	0.0222251	[5, 7]	21.0526	4	[Cp4.1LG01g24030, Cp4.1LG07g01530, Cp4.1LG07g01580, Cp4.1LG10g01430]
GO:0015709	thiosulfate transport	GO_BiologicalProcess-Custom-GOA-ACAP-ARAP_11.07.2022_00h00	4.48216e-05	0.00430287	[5, 7]	60	3	[Cp4.1LG07g01530, Cp4.1LG07g01580, Cp4.1LG10g01430]
GO:0015117	thiosulfate transmembrane transporter activity	GO_BiologicalProcess-Custom-GOA-ACAP-ARAP_11.07.2022_00h00	4.48216e-05	0.00430287	[5, 6, 7, 8]	60	3	[Cp4.1LG07g01530, Cp4.1LG07g01580, Cp4.1LG10g01430]
GO:0015116	sulfate transmembrane transporter activity	GO_BiologicalProcess-Custom-GOA-ACAP-ARAP_11.07.2022_00h00	0.000241577	0.0222251	[5, 6, 7, 8, 9]	21.0526	4	[Cp4.1LG01g24030, Cp4.1LG07g01530, Cp4.1LG07g01580, Cp4.1LG10g01430]
GO:1902358	sulfate transmembrane transport	GO_BiologicalProcess-Custom-GOA-ACAP-ARAP_11.07.2022_00h00	0.000241577	0.0222251	[6, 8]	21.0526	4	[Cp4.1LG01g24030, Cp4.1LG07g01530, Cp4.1LG07g01580, Cp4.1LG10g01430]
GO:0005310	dicarboxylic acid transmembrane transporter activity	GO_BiologicalProcess-Custom-GOA-ACAP-ARAP_11.07.2022_00h00	0.000241796	0.0220035	[6, 8, 9]	37.5	3	[Cp4.1LG07g01530, Cp4.1LG07g01580, Cp4.1LG10g01430]
GO:0071422	succinate transmembrane transport	GO_BiologicalProcess-Custom-GOA-ACAP-ARAP_11.07.2022_00h00	4.48216e-05	0.00430287	[5, 7, 8, 10, 11]	60	3	[Cp4.1LG07g01530, Cp4.1LG07g01580, Cp4.1LG10g01430]
GO:0071423	malate transmembrane transport	GO_BiologicalProcess-Custom-GOA-ACAP-ARAP_11.07.2022_00h00	0.000241796	0.0220035	[5, 7, 8, 10, 11]	37.5	3	[Cp4.1LG07g01530, Cp4.1LG07g01580, Cp4.1LG10g01430]
GO:1902356	oxaloacetate(2-) transmembrane transport	GO_BiologicalProcess-Custom-GOA-ACAP-ARAP_11.07.2022_00h00	4.48216e-05	0.00430287	[5, 7, 8, 10, 11]	60	3	[Cp4.1LG07g01530, Cp4.1LG07g01580, Cp4.1LG10g01430]
GO:0015729	oxaloacetate transport	GO_BiologicalProcess-Custom-GOA-ACAP-ARAP_11.07.2022_00h00	4.48216e-05	0.00430287	[6, 9, 10]	60	3	[Cp4.1LG07g01530, Cp4.1LG07g01580, Cp4.1LG10g01430]
GO:0015744	succinate transport	GO_BiologicalProcess-Custom-GOA-ACAP-ARAP_11.07.2022_00h00	0.000153015	0.0142304	[6, 9, 10]	42.8571	3	[Cp4.1LG07g01530, Cp4.1LG07g01580, Cp4.1LG10g01430]
GO:0015556	C4-dicarboxylate transmembrane transporter activity	GO_BiologicalProcess-Custom-GOA-ACAP-ARAP_11.07.2022_00h00	0.000241796	0.0220035	[7, 8, 9, 10]	37.5	3	[Cp4.1LG07g01530, Cp4.1LG07g01580, Cp4.1LG10g01430]
GO:0015131	oxaloacetate transmembrane transporter activity	GO_BiologicalProcess-Custom-GOA-ACAP-ARAP_11.07.2022_00h00	4.48216e-05	0.00430287	[6, 7, 8, 9, 10, 11, 12]	60	3	[Cp4.1LG07g01530, Cp4.1LG07g01580, Cp4.1LG10g01430]
GO:0015140	malate transmembrane transporter activity	GO_BiologicalProcess-Custom-GOA-ACAP-ARAP_11.07.2022_00h00	0.000241796	0.0220035	[6, 7, 8, 9, 10, 11, 12]	37.5	3	[Cp4.1LG07g01530, Cp4.1LG07g01580, Cp4.1LG10g01430]
GO:0015141	succinate transmembrane transporter activity	GO_BiologicalProcess-Custom-GOA-ACAP-ARAP_11.07.2022_00h00	4.48216e-05	0.00430287	[6, 7, 8, 9, 10, 11, 12]	60	3	[Cp4.1LG07g01530, Cp4.1LG07g01580, Cp4.1LG10g01430]
