# Supplementary material for: Phospholipid production and signaling by a plant defense inducer against Podosphaera xanthii is genotype-dependent
Source: Hortic Res. 2024 Jul 12;11(9):uhae190. doi: 10.1093/hr/uhae190 (PMC11377184; doi:10.1093/hr/uhae190)
Supplement: Web_Material_uhae190 [file web_material_uhae190.zip › Supplementary_Data_Table_S1.xls]

## Sheet: Supplementary_Table_S1
ID	Term	Ontology Source	Term PValue	Term PValue Corrected with Bonferroni step down	GOLevels	% Associated Genes	Nr. Genes	Associated Genes Found
GO:0005886	plasma membrane	GO_CellularComponent-Custom-GOA-ACAP-ARAP_11.07.2022_00h00	1.47136e-06	0.000478191	[3]	5.04018	69	[Cp4.1LG00g02900, Cp4.1LG00g09790, Cp4.1LG00g11280, Cp4.1LG00g13330, Cp4.1LG00g14790, Cp4.1LG01g05260, Cp4.1LG01g08770, Cp4.1LG01g11200, Cp4.1LG01g13410, Cp4.1LG01g16110, Cp4.1LG01g20430, Cp4.1LG01g20670, Cp4.1LG01g23110, Cp4.1LG02g02290, Cp4.1LG02g02380, Cp4.1LG02g03220, Cp4.1LG02g05680, Cp4.1LG02g12840, Cp4.1LG02g17370, Cp4.1LG03g03990, Cp4.1LG03g09230, Cp4.1LG03g09620, Cp4.1LG04g04870, Cp4.1LG…
GO:0005254	chloride channel activity	GO_BiologicalProcess-Custom-GOA-ACAP-ARAP_11.07.2022_00h00	0.000163386	0.0498327	[7, 8, 9, 10]	36.3636	4	[Cp4.1LG01g08670, Cp4.1LG01g25620, Cp4.1LG07g11160, Cp4.1LG14g00600]
GO:0005247	voltage-gated chloride channel activity	GO_BiologicalProcess-Custom-GOA-ACAP-ARAP_11.07.2022_00h00	6.52043e-05	0.0202133	[7, 8, 9, 10, 11, 12]	44.4444	4	[Cp4.1LG01g08670, Cp4.1LG01g25620, Cp4.1LG07g11160, Cp4.1LG14g00600]
GO:0031224	intrinsic component of membrane	GO_CellularComponent-Custom-GOA-ACAP-ARAP_11.07.2022_00h00	1.24666e-06	0.000408905	[2, 3]	3.58269	250	[Cp4.1LG00g02900, Cp4.1LG00g04260, Cp4.1LG00g09450, Cp4.1LG00g09790, Cp4.1LG00g11280, Cp4.1LG00g13330, Cp4.1LG00g13380, Cp4.1LG00g14530, Cp4.1LG00g14790, Cp4.1LG00g14910, Cp4.1LG00g15890, Cp4.1LG01g00170, Cp4.1LG01g04170, Cp4.1LG01g05260, Cp4.1LG01g05630, Cp4.1LG01g06220, Cp4.1LG01g08160, Cp4.1LG01g08670, Cp4.1LG01g08690, Cp4.1LG01g08770, Cp4.1LG01g08820, Cp4.1LG01g11200, Cp4.1LG01g13090, Cp4.1LG…
GO:0016021	integral component of membrane	GO_CellularComponent-Custom-GOA-ACAP-ARAP_11.07.2022_00h00	9.37328e-07	0.000308381	[3, 4]	3.59827	249	[Cp4.1LG00g02900, Cp4.1LG00g04260, Cp4.1LG00g09450, Cp4.1LG00g09790, Cp4.1LG00g11280, Cp4.1LG00g13330, Cp4.1LG00g13380, Cp4.1LG00g14530, Cp4.1LG00g14790, Cp4.1LG00g14910, Cp4.1LG00g15890, Cp4.1LG01g00170, Cp4.1LG01g04170, Cp4.1LG01g05260, Cp4.1LG01g05630, Cp4.1LG01g06220, Cp4.1LG01g08160, Cp4.1LG01g08670, Cp4.1LG01g08690, Cp4.1LG01g08770, Cp4.1LG01g08820, Cp4.1LG01g11200, Cp4.1LG01g13090, Cp4.1LG…
GO:0005975	carbohydrate metabolic process	GO_BiologicalProcess-Custom-GOA-ACAP-ARAP_11.07.2022_00h00	2.05661e-06	0.000664283	[3]	5.24506	61	[Cp4.1LG00g00770, Cp4.1LG00g03200, Cp4.1LG01g03870, Cp4.1LG01g18020, Cp4.1LG01g18420, Cp4.1LG02g02290, Cp4.1LG02g03310, Cp4.1LG02g07720, Cp4.1LG02g08080, Cp4.1LG02g10890, Cp4.1LG02g14440, Cp4.1LG03g07400, Cp4.1LG03g07800, Cp4.1LG03g09230, Cp4.1LG03g14410, Cp4.1LG03g16360, Cp4.1LG03g16590, Cp4.1LG03g18320, Cp4.1LG04g03510, Cp4.1LG04g05130, Cp4.1LG04g09240, Cp4.1LG04g10410, Cp4.1LG04g11840, Cp4.1LG…
GO:0016798	hydrolase activity, acting on glycosyl bonds	GO_MolecularFunction-Custom-GOA-ACAP-ARAP_11.07.2022_00h00	6.79906e-07	0.000225049	[3]	6.94444	35	[Cp4.1LG01g08820, Cp4.1LG01g12260, Cp4.1LG02g07720, Cp4.1LG02g08080, Cp4.1LG02g10890, Cp4.1LG03g03990, Cp4.1LG03g07800, Cp4.1LG03g09230, Cp4.1LG03g14410, Cp4.1LG03g16360, Cp4.1LG03g16590, Cp4.1LG03g18320, Cp4.1LG04g03510, Cp4.1LG04g05130, Cp4.1LG04g13480, Cp4.1LG05g14980, Cp4.1LG06g01060, Cp4.1LG08g03200, Cp4.1LG08g06670, Cp4.1LG08g10100, Cp4.1LG08g10370, Cp4.1LG09g05300, Cp4.1LG10g04750, Cp4.1LG…
GO:0004553	hydrolase activity, hydrolyzing O-glycosyl compounds	GO_MolecularFunction-Custom-GOA-ACAP-ARAP_11.07.2022_00h00	1.84848e-07	6.19242e-05	[4]	7.60369	33	[Cp4.1LG01g08820, Cp4.1LG01g12260, Cp4.1LG02g07720, Cp4.1LG02g08080, Cp4.1LG02g10890, Cp4.1LG03g07800, Cp4.1LG03g09230, Cp4.1LG03g14410, Cp4.1LG03g16360, Cp4.1LG03g16590, Cp4.1LG03g18320, Cp4.1LG04g03510, Cp4.1LG04g05130, Cp4.1LG04g13480, Cp4.1LG05g14980, Cp4.1LG06g01060, Cp4.1LG08g03200, Cp4.1LG08g06670, Cp4.1LG08g10100, Cp4.1LG08g10370, Cp4.1LG09g05300, Cp4.1LG10g11660, Cp4.1LG12g01090, Cp4.1LG…
GO:0016052	carbohydrate catabolic process	GO_BiologicalProcess-Custom-GOA-ACAP-ARAP_11.07.2022_00h00	1.36214e-05	0.00431798	[4]	7.80142	22	[Cp4.1LG00g03200, Cp4.1LG01g03870, Cp4.1LG02g08080, Cp4.1LG02g14440, Cp4.1LG03g18320, Cp4.1LG04g03510, Cp4.1LG04g05130, Cp4.1LG04g10410, Cp4.1LG08g03200, Cp4.1LG10g11660, Cp4.1LG11g00400, Cp4.1LG11g11640, Cp4.1LG12g01090, Cp4.1LG12g02630, Cp4.1LG14g04760, Cp4.1LG14g06720, Cp4.1LG14g09000, Cp4.1LG15g09080, Cp4.1LG17g00910, Cp4.1LG19g00590, Cp4.1LG19g03640, Cp4.1LG19g08170]
GO:0005975	carbohydrate metabolic process	GO_BiologicalProcess-Custom-GOA-ACAP-ARAP_11.07.2022_00h00	2.05661e-06	0.000664283	[3]	5.24506	61	[Cp4.1LG00g00770, Cp4.1LG00g03200, Cp4.1LG01g03870, Cp4.1LG01g18020, Cp4.1LG01g18420, Cp4.1LG02g02290, Cp4.1LG02g03310, Cp4.1LG02g07720, Cp4.1LG02g08080, Cp4.1LG02g10890, Cp4.1LG02g14440, Cp4.1LG03g07400, Cp4.1LG03g07800, Cp4.1LG03g09230, Cp4.1LG03g14410, Cp4.1LG03g16360, Cp4.1LG03g16590, Cp4.1LG03g18320, Cp4.1LG04g03510, Cp4.1LG04g05130, Cp4.1LG04g09240, Cp4.1LG04g10410, Cp4.1LG04g11840, Cp4.1LG…
GO:0016052	carbohydrate catabolic process	GO_BiologicalProcess-Custom-GOA-ACAP-ARAP_11.07.2022_00h00	1.36214e-05	0.00431798	[4]	7.80142	22	[Cp4.1LG00g03200, Cp4.1LG01g03870, Cp4.1LG02g08080, Cp4.1LG02g14440, Cp4.1LG03g18320, Cp4.1LG04g03510, Cp4.1LG04g05130, Cp4.1LG04g10410, Cp4.1LG08g03200, Cp4.1LG10g11660, Cp4.1LG11g00400, Cp4.1LG11g11640, Cp4.1LG12g01090, Cp4.1LG12g02630, Cp4.1LG14g04760, Cp4.1LG14g06720, Cp4.1LG14g09000, Cp4.1LG15g09080, Cp4.1LG17g00910, Cp4.1LG19g00590, Cp4.1LG19g03640, Cp4.1LG19g08170]
GO:0016160	amylase activity	GO_MolecularFunction-Custom-GOA-ACAP-ARAP_11.07.2022_00h00	1.41654e-06	0.000463208	[5]	31.8182	7	[Cp4.1LG03g18320, Cp4.1LG04g03510, Cp4.1LG08g03200, Cp4.1LG12g01090, Cp4.1LG12g02630, Cp4.1LG14g09000, Cp4.1LG17g00910]
GO:0102229	amylopectin maltohydrolase activity	GO_MolecularFunction-Custom-GOA-ACAP-ARAP_11.07.2022_00h00	6.32814e-08	2.13891e-05	[5]	46.6667	7	[Cp4.1LG03g18320, Cp4.1LG04g03510, Cp4.1LG08g03200, Cp4.1LG12g01090, Cp4.1LG12g02630, Cp4.1LG14g09000, Cp4.1LG17g00910]
GO:0016161	beta-amylase activity	GO_MolecularFunction-Custom-GOA-ACAP-ARAP_11.07.2022_00h00	6.32814e-08	2.13891e-05	[6]	46.6667	7	[Cp4.1LG03g18320, Cp4.1LG04g03510, Cp4.1LG08g03200, Cp4.1LG12g01090, Cp4.1LG12g02630, Cp4.1LG14g09000, Cp4.1LG17g00910]
GO:0022804	active transmembrane transporter activity	GO_BiologicalProcess-Custom-GOA-ACAP-ARAP_11.07.2022_00h00	1.14561e-09	3.91799e-07	[4, 6]	7.80399	43	[Cp4.1LG00g02900, Cp4.1LG00g03210, Cp4.1LG01g00170, Cp4.1LG01g20670, Cp4.1LG01g23110, Cp4.1LG01g23200, Cp4.1LG01g25620, Cp4.1LG02g03800, Cp4.1LG02g09100, Cp4.1LG02g11310, Cp4.1LG02g15390, Cp4.1LG03g00230, Cp4.1LG04g08390, Cp4.1LG05g04920, Cp4.1LG05g06830, Cp4.1LG05g10140, Cp4.1LG05g12370, Cp4.1LG06g07530, Cp4.1LG07g00440, Cp4.1LG07g07430, Cp4.1LG07g07660, Cp4.1LG07g09910, Cp4.1LG07g11300, Cp4.1LG…
GO:0015399	primary active transmembrane transporter activity	GO_BiologicalProcess-Custom-GOA-ACAP-ARAP_11.07.2022_00h00	4.89005e-06	0.00156971	[5, 7]	8.88889	20	[Cp4.1LG00g03210, Cp4.1LG01g23110, Cp4.1LG01g23200, Cp4.1LG02g09100, Cp4.1LG02g15390, Cp4.1LG03g00230, Cp4.1LG05g04920, Cp4.1LG05g10140, Cp4.1LG06g07530, Cp4.1LG07g00440, Cp4.1LG07g07430, Cp4.1LG07g07660, Cp4.1LG07g09910, Cp4.1LG11g06440, Cp4.1LG13g00290, Cp4.1LG13g08370, Cp4.1LG14g06430, Cp4.1LG18g06320, Cp4.1LG18g08140, Cp4.1LG20g02060]
GO:0120029	proton export across plasma membrane	GO_BiologicalProcess-Custom-GOA-ACAP-ARAP_11.07.2022_00h00	1.69973e-05	0.00537114	[4, 6, 7, 9]	38.4615	5	[Cp4.1LG01g23110, Cp4.1LG07g07430, Cp4.1LG11g06440, Cp4.1LG18g08140, Cp4.1LG20g02060]
GO:0042626	ATPase-coupled transmembrane transporter activity	GO_BiologicalProcess-Custom-GOA-ACAP-ARAP_11.07.2022_00h00	2.95575e-06	0.000951752	[6, 8]	9.54774	19	[Cp4.1LG00g03210, Cp4.1LG01g23110, Cp4.1LG01g23200, Cp4.1LG02g09100, Cp4.1LG02g15390, Cp4.1LG03g00230, Cp4.1LG05g04920, Cp4.1LG05g10140, Cp4.1LG06g07530, Cp4.1LG07g07430, Cp4.1LG07g07660, Cp4.1LG07g09910, Cp4.1LG11g06440, Cp4.1LG13g00290, Cp4.1LG13g08370, Cp4.1LG14g06430, Cp4.1LG18g06320, Cp4.1LG18g08140, Cp4.1LG20g02060]
GO:0008553	P-type proton-exporting transporter activity	GO_BiologicalProcess-Custom-GOA-ACAP-ARAP_11.07.2022_00h00	1.69973e-05	0.00537114	[7, 8, 9, 10, 11]	38.4615	5	[Cp4.1LG01g23110, Cp4.1LG07g07430, Cp4.1LG11g06440, Cp4.1LG18g08140, Cp4.1LG20g02060]
GO:0006082	organic acid metabolic process	GO_BiologicalProcess-Custom-GOA-ACAP-ARAP_11.07.2022_00h00	2.9386e-05	0.00919782	[3]	5.14706	49	[Cp4.1LG00g03200, Cp4.1LG00g05970, Cp4.1LG00g06350, Cp4.1LG00g07860, Cp4.1LG00g11220, Cp4.1LG01g03870, Cp4.1LG01g08160, Cp4.1LG01g14070, Cp4.1LG02g05460, Cp4.1LG02g07600, Cp4.1LG02g14440, Cp4.1LG02g14460, Cp4.1LG02g16020, Cp4.1LG03g10200, Cp4.1LG03g16930, Cp4.1LG04g08090, Cp4.1LG04g10410, Cp4.1LG05g03260, Cp4.1LG05g03430, Cp4.1LG05g04260, Cp4.1LG05g05560, Cp4.1LG06g05500, Cp4.1LG06g08530, Cp4.1LG…
GO:0016053	organic acid biosynthetic process	GO_BiologicalProcess-Custom-GOA-ACAP-ARAP_11.07.2022_00h00	0.000121221	0.0372149	[4]	6.10022	28	[Cp4.1LG00g05970, Cp4.1LG00g06350, Cp4.1LG00g07860, Cp4.1LG01g14070, Cp4.1LG02g05460, Cp4.1LG02g07600, Cp4.1LG03g10200, Cp4.1LG04g08090, Cp4.1LG05g04260, Cp4.1LG06g08530, Cp4.1LG07g01410, Cp4.1LG07g11210, Cp4.1LG08g02860, Cp4.1LG08g03660, Cp4.1LG08g06790, Cp4.1LG08g06800, Cp4.1LG09g02860, Cp4.1LG09g10030, Cp4.1LG11g04730, Cp4.1LG11g08810, Cp4.1LG11g11640, Cp4.1LG12g03760, Cp4.1LG13g08150, Cp4.1LG…
GO:0043436	oxoacid metabolic process	GO_BiologicalProcess-Custom-GOA-ACAP-ARAP_11.07.2022_00h00	1.30046e-05	0.00413547	[4]	5.31453	49	[Cp4.1LG00g03200, Cp4.1LG00g05970, Cp4.1LG00g06350, Cp4.1LG00g07860, Cp4.1LG00g11220, Cp4.1LG01g03870, Cp4.1LG01g08160, Cp4.1LG01g14070, Cp4.1LG02g05460, Cp4.1LG02g07600, Cp4.1LG02g14440, Cp4.1LG02g14460, Cp4.1LG02g16020, Cp4.1LG03g10200, Cp4.1LG03g16930, Cp4.1LG04g08090, Cp4.1LG04g10410, Cp4.1LG05g03260, Cp4.1LG05g03430, Cp4.1LG05g04260, Cp4.1LG05g05560, Cp4.1LG06g05500, Cp4.1LG06g08530, Cp4.1LG…
GO:0019752	carboxylic acid metabolic process	GO_BiologicalProcess-Custom-GOA-ACAP-ARAP_11.07.2022_00h00	6.68521e-05	0.0206573	[5]	5.11111	46	[Cp4.1LG00g03200, Cp4.1LG00g05970, Cp4.1LG00g06350, Cp4.1LG00g07860, Cp4.1LG00g11220, Cp4.1LG01g03870, Cp4.1LG01g08160, Cp4.1LG01g14070, Cp4.1LG02g05460, Cp4.1LG02g07600, Cp4.1LG02g14440, Cp4.1LG02g14460, Cp4.1LG02g16020, Cp4.1LG03g10200, Cp4.1LG03g16930, Cp4.1LG04g08090, Cp4.1LG04g10410, Cp4.1LG05g03260, Cp4.1LG05g03430, Cp4.1LG05g04260, Cp4.1LG05g05560, Cp4.1LG06g05500, Cp4.1LG06g08530, Cp4.1LG…
GO:0008652	cellular amino acid biosynthetic process	GO_BiologicalProcess-Custom-GOA-ACAP-ARAP_11.07.2022_00h00	9.18089e-05	0.0282772	[4, 5, 6, 7]	7.72532	18	[Cp4.1LG00g05970, Cp4.1LG00g06350, Cp4.1LG00g07860, Cp4.1LG02g05460, Cp4.1LG02g07600, Cp4.1LG05g04260, Cp4.1LG06g08530, Cp4.1LG07g01410, Cp4.1LG07g11210, Cp4.1LG08g02860, Cp4.1LG08g06790, Cp4.1LG08g06800, Cp4.1LG11g04730, Cp4.1LG12g03760, Cp4.1LG13g08150, Cp4.1LG14g06640, Cp4.1LG15g08490, Cp4.1LG18g02440]
GO:0046394	carboxylic acid biosynthetic process	GO_BiologicalProcess-Custom-GOA-ACAP-ARAP_11.07.2022_00h00	4.50609e-05	0.0140139	[5, 6]	6.37813	28	[Cp4.1LG00g05970, Cp4.1LG00g06350, Cp4.1LG00g07860, Cp4.1LG01g14070, Cp4.1LG02g05460, Cp4.1LG02g07600, Cp4.1LG03g10200, Cp4.1LG04g08090, Cp4.1LG05g04260, Cp4.1LG06g08530, Cp4.1LG07g01410, Cp4.1LG07g11210, Cp4.1LG08g02860, Cp4.1LG08g03660, Cp4.1LG08g06790, Cp4.1LG08g06800, Cp4.1LG09g02860, Cp4.1LG09g10030, Cp4.1LG11g04730, Cp4.1LG11g08810, Cp4.1LG11g11640, Cp4.1LG12g03760, Cp4.1LG13g08150, Cp4.1LG…
GO:0006810	transport	GO_BiologicalProcess-Custom-GOA-ACAP-ARAP_11.07.2022_00h00	4.05763e-08	1.37554e-05	[3]	4.50091	124	[Cp4.1LG00g02900, Cp4.1LG00g03210, Cp4.1LG00g08920, Cp4.1LG00g09790, Cp4.1LG00g13330, Cp4.1LG00g14910, Cp4.1LG01g00170, Cp4.1LG01g00730, Cp4.1LG01g04170, Cp4.1LG01g05260, Cp4.1LG01g08080, Cp4.1LG01g08670, Cp4.1LG01g08690, Cp4.1LG01g10240, Cp4.1LG01g11200, Cp4.1LG01g13090, Cp4.1LG01g13410, Cp4.1LG01g14910, Cp4.1LG01g15890, Cp4.1LG01g16110, Cp4.1LG01g20280, Cp4.1LG01g20430, Cp4.1LG01g20670, Cp4.1LG…
GO:0055085	transmembrane transport	GO_BiologicalProcess-Custom-GOA-ACAP-ARAP_11.07.2022_00h00	1.66942e-17	5.75949e-15	[2, 4]	6.70927	105	[Cp4.1LG00g02900, Cp4.1LG00g03210, Cp4.1LG00g08920, Cp4.1LG00g09790, Cp4.1LG00g13330, Cp4.1LG01g00170, Cp4.1LG01g00730, Cp4.1LG01g04170, Cp4.1LG01g05260, Cp4.1LG01g08670, Cp4.1LG01g08690, Cp4.1LG01g11200, Cp4.1LG01g13090, Cp4.1LG01g14910, Cp4.1LG01g20430, Cp4.1LG01g20670, Cp4.1LG01g23110, Cp4.1LG01g23200, Cp4.1LG01g25620, Cp4.1LG01g25940, Cp4.1LG02g02380, Cp4.1LG02g03220, Cp4.1LG02g03800, Cp4.1LG…
GO:0006811	ion transport	GO_BiologicalProcess-Custom-GOA-ACAP-ARAP_11.07.2022_00h00	9.69511e-06	0.00309274	[4]	5.65553	44	[Cp4.1LG00g03210, Cp4.1LG01g00170, Cp4.1LG01g08670, Cp4.1LG01g14910, Cp4.1LG01g23110, Cp4.1LG01g25620, Cp4.1LG02g02380, Cp4.1LG02g11310, Cp4.1LG03g09620, Cp4.1LG04g08390, Cp4.1LG04g09500, Cp4.1LG05g06830, Cp4.1LG05g12370, Cp4.1LG05g14260, Cp4.1LG07g07430, Cp4.1LG07g07660, Cp4.1LG07g08140, Cp4.1LG07g11160, Cp4.1LG07g11300, Cp4.1LG08g03560, Cp4.1LG08g03880, Cp4.1LG09g00460, Cp4.1LG10g00010, Cp4.1LG…
GO:0010167	response to nitrate	GO_BiologicalProcess-Custom-GOA-ACAP-ARAP_11.07.2022_00h00	2.58389e-05	0.00811342	[4]	35.7143	5	[Cp4.1LG05g14260, Cp4.1LG14g08830, Cp4.1LG14g08930, Cp4.1LG16g03970, Cp4.1LG20g03470]
GO:0022857	transmembrane transporter activity	GO_BiologicalProcess-Custom-GOA-ACAP-ARAP_11.07.2022_00h00	9.48976e-19	3.28346e-16	[3, 5]	7.14791	101	[Cp4.1LG00g02900, Cp4.1LG00g03210, Cp4.1LG00g09790, Cp4.1LG00g13330, Cp4.1LG01g00170, Cp4.1LG01g04170, Cp4.1LG01g05260, Cp4.1LG01g08670, Cp4.1LG01g08690, Cp4.1LG01g11200, Cp4.1LG01g13090, Cp4.1LG01g14910, Cp4.1LG01g20430, Cp4.1LG01g20670, Cp4.1LG01g23110, Cp4.1LG01g23200, Cp4.1LG01g25620, Cp4.1LG01g25940, Cp4.1LG02g02380, Cp4.1LG02g03220, Cp4.1LG02g03800, Cp4.1LG02g09100, Cp4.1LG02g11310, Cp4.1LG…
GO:0034220	ion transmembrane transport	GO_BiologicalProcess-Custom-GOA-ACAP-ARAP_11.07.2022_00h00	1.45512e-06	0.00047437	[3, 5]	6.17816	43	[Cp4.1LG00g03210, Cp4.1LG01g00170, Cp4.1LG01g08670, Cp4.1LG01g14910, Cp4.1LG01g23110, Cp4.1LG01g25620, Cp4.1LG02g02380, Cp4.1LG02g11310, Cp4.1LG03g09620, Cp4.1LG04g08390, Cp4.1LG04g09500, Cp4.1LG05g06830, Cp4.1LG05g12370, Cp4.1LG05g14260, Cp4.1LG07g07430, Cp4.1LG07g07660, Cp4.1LG07g08140, Cp4.1LG07g11160, Cp4.1LG07g11300, Cp4.1LG08g03880, Cp4.1LG09g00460, Cp4.1LG10g00010, Cp4.1LG10g05830, Cp4.1LG…
GO:0006820	anion transport	GO_BiologicalProcess-Custom-GOA-ACAP-ARAP_11.07.2022_00h00	9.17669e-06	0.00293654	[5]	8	22	[Cp4.1LG01g08670, Cp4.1LG01g25620, Cp4.1LG02g11310, Cp4.1LG04g08390, Cp4.1LG05g06830, Cp4.1LG05g14260, Cp4.1LG07g11160, Cp4.1LG07g11300, Cp4.1LG08g03560, Cp4.1LG08g03880, Cp4.1LG12g11430, Cp4.1LG13g00370, Cp4.1LG14g00600, Cp4.1LG14g07760, Cp4.1LG14g08830, Cp4.1LG14g08930, Cp4.1LG16g03970, Cp4.1LG17g05800, Cp4.1LG17g06280, Cp4.1LG18g04400, Cp4.1LG20g03470, Cp4.1LG20g06410]
GO:0015075	ion transmembrane transporter activity	GO_BiologicalProcess-Custom-GOA-ACAP-ARAP_11.07.2022_00h00	2.27628e-07	7.60278e-05	[4, 6]	6.59341	42	[Cp4.1LG00g03210, Cp4.1LG01g00170, Cp4.1LG01g08670, Cp4.1LG01g14910, Cp4.1LG01g23110, Cp4.1LG01g25620, Cp4.1LG02g02380, Cp4.1LG02g11310, Cp4.1LG03g09620, Cp4.1LG04g08390, Cp4.1LG04g09500, Cp4.1LG05g06830, Cp4.1LG05g12370, Cp4.1LG05g14260, Cp4.1LG07g07430, Cp4.1LG07g07660, Cp4.1LG07g08140, Cp4.1LG07g11160, Cp4.1LG07g11300, Cp4.1LG08g03880, Cp4.1LG09g00460, Cp4.1LG10g00010, Cp4.1LG10g05830, Cp4.1LG…
GO:0015318	inorganic molecular entity transmembrane transporter activity	GO_BiologicalProcess-Custom-GOA-ACAP-ARAP_11.07.2022_00h00	6.59655e-10	2.26262e-07	[4, 6]	7.7187	45	[Cp4.1LG00g03210, Cp4.1LG01g00170, Cp4.1LG01g05260, Cp4.1LG01g08670, Cp4.1LG01g11200, Cp4.1LG01g23110, Cp4.1LG01g25620, Cp4.1LG02g02380, Cp4.1LG03g09620, Cp4.1LG04g04870, Cp4.1LG04g08390, Cp4.1LG04g09500, Cp4.1LG05g06830, Cp4.1LG05g08140, Cp4.1LG05g12370, Cp4.1LG05g14260, Cp4.1LG07g07430, Cp4.1LG07g07660, Cp4.1LG07g08140, Cp4.1LG07g11160, Cp4.1LG08g03560, Cp4.1LG08g03880, Cp4.1LG09g00460, Cp4.1LG…
GO:0022803	passive transmembrane transporter activity	GO_BiologicalProcess-Custom-GOA-ACAP-ARAP_11.07.2022_00h00	9.03887e-07	0.000298283	[4, 6]	9.54545	21	[Cp4.1LG00g03210, Cp4.1LG01g05260, Cp4.1LG01g08670, Cp4.1LG01g11200, Cp4.1LG01g25620, Cp4.1LG03g08070, Cp4.1LG03g09620, Cp4.1LG04g01550, Cp4.1LG04g04870, Cp4.1LG04g09500, Cp4.1LG05g07410, Cp4.1LG05g08140, Cp4.1LG07g08140, Cp4.1LG07g11160, Cp4.1LG09g00460, Cp4.1LG10g00010, Cp4.1LG10g04850, Cp4.1LG10g05830, Cp4.1LG14g00600, Cp4.1LG19g04020, Cp4.1LG19g04100]
GO:0022804	active transmembrane transporter activity	GO_BiologicalProcess-Custom-GOA-ACAP-ARAP_11.07.2022_00h00	1.14561e-09	3.91799e-07	[4, 6]	7.80399	43	[Cp4.1LG00g02900, Cp4.1LG00g03210, Cp4.1LG01g00170, Cp4.1LG01g20670, Cp4.1LG01g23110, Cp4.1LG01g23200, Cp4.1LG01g25620, Cp4.1LG02g03800, Cp4.1LG02g09100, Cp4.1LG02g11310, Cp4.1LG02g15390, Cp4.1LG03g00230, Cp4.1LG04g08390, Cp4.1LG05g04920, Cp4.1LG05g06830, Cp4.1LG05g10140, Cp4.1LG05g12370, Cp4.1LG06g07530, Cp4.1LG07g00440, Cp4.1LG07g07430, Cp4.1LG07g07660, Cp4.1LG07g09910, Cp4.1LG07g11300, Cp4.1LG…
GO:0098656	anion transmembrane transport	GO_BiologicalProcess-Custom-GOA-ACAP-ARAP_11.07.2022_00h00	4.84208e-07	0.000161241	[4, 6]	10.3093	20	[Cp4.1LG01g08670, Cp4.1LG01g25620, Cp4.1LG02g11310, Cp4.1LG05g06830, Cp4.1LG05g14260, Cp4.1LG07g11160, Cp4.1LG07g11300, Cp4.1LG08g03880, Cp4.1LG12g11430, Cp4.1LG13g00370, Cp4.1LG14g00600, Cp4.1LG14g07760, Cp4.1LG14g08830, Cp4.1LG14g08930, Cp4.1LG16g03970, Cp4.1LG17g05800, Cp4.1LG17g06280, Cp4.1LG18g04400, Cp4.1LG20g03470, Cp4.1LG20g06410]
GO:0098660	inorganic ion transmembrane transport	GO_BiologicalProcess-Custom-GOA-ACAP-ARAP_11.07.2022_00h00	3.60693e-08	1.22636e-05	[4, 6]	7.84753	35	[Cp4.1LG00g03210, Cp4.1LG01g00170, Cp4.1LG01g08670, Cp4.1LG01g23110, Cp4.1LG01g25620, Cp4.1LG02g02380, Cp4.1LG03g09620, Cp4.1LG04g08390, Cp4.1LG04g09500, Cp4.1LG05g06830, Cp4.1LG05g12370, Cp4.1LG05g14260, Cp4.1LG07g07430, Cp4.1LG07g07660, Cp4.1LG07g08140, Cp4.1LG07g11160, Cp4.1LG08g03880, Cp4.1LG10g05830, Cp4.1LG11g06440, Cp4.1LG12g11430, Cp4.1LG13g00370, Cp4.1LG14g00600, Cp4.1LG14g03960, Cp4.1LG…
GO:0008272	sulfate transport	GO_BiologicalProcess-Custom-GOA-ACAP-ARAP_11.07.2022_00h00	0.000133803	0.0409436	[5, 7]	26.3158	5	[Cp4.1LG08g03880, Cp4.1LG12g11430, Cp4.1LG17g05800, Cp4.1LG17g06280, Cp4.1LG18g04400]
GO:0008509	anion transmembrane transporter activity	GO_BiologicalProcess-Custom-GOA-ACAP-ARAP_11.07.2022_00h00	1.83096e-07	6.15201e-05	[5, 7]	11.4458	19	[Cp4.1LG01g08670, Cp4.1LG01g25620, Cp4.1LG02g11310, Cp4.1LG05g06830, Cp4.1LG05g14260, Cp4.1LG07g11160, Cp4.1LG07g11300, Cp4.1LG08g03880, Cp4.1LG12g11430, Cp4.1LG13g00370, Cp4.1LG14g00600, Cp4.1LG14g07760, Cp4.1LG14g08830, Cp4.1LG14g08930, Cp4.1LG16g03970, Cp4.1LG17g05800, Cp4.1LG17g06280, Cp4.1LG18g04400, Cp4.1LG20g03470]
GO:0015267	channel activity	GO_BiologicalProcess-Custom-GOA-ACAP-ARAP_11.07.2022_00h00	9.03887e-07	0.000298283	[5, 7]	9.54545	21	[Cp4.1LG00g03210, Cp4.1LG01g05260, Cp4.1LG01g08670, Cp4.1LG01g11200, Cp4.1LG01g25620, Cp4.1LG03g08070, Cp4.1LG03g09620, Cp4.1LG04g01550, Cp4.1LG04g04870, Cp4.1LG04g09500, Cp4.1LG05g07410, Cp4.1LG05g08140, Cp4.1LG07g08140, Cp4.1LG07g11160, Cp4.1LG09g00460, Cp4.1LG10g00010, Cp4.1LG10g04850, Cp4.1LG10g05830, Cp4.1LG14g00600, Cp4.1LG19g04020, Cp4.1LG19g04100]
GO:0015291	secondary active transmembrane transporter activity	GO_BiologicalProcess-Custom-GOA-ACAP-ARAP_11.07.2022_00h00	4.10854e-05	0.0128186	[5, 7]	7.07692	23	[Cp4.1LG00g02900, Cp4.1LG01g00170, Cp4.1LG01g20670, Cp4.1LG01g25620, Cp4.1LG02g03800, Cp4.1LG02g11310, Cp4.1LG04g08390, Cp4.1LG05g06830, Cp4.1LG05g12370, Cp4.1LG07g11300, Cp4.1LG08g03560, Cp4.1LG08g03880, Cp4.1LG09g05080, Cp4.1LG11g04550, Cp4.1LG12g06830, Cp4.1LG12g11430, Cp4.1LG13g00370, Cp4.1LG13g00460, Cp4.1LG14g07760, Cp4.1LG14g08930, Cp4.1LG17g05800, Cp4.1LG17g06280, Cp4.1LG18g04400]
GO:0015399	primary active transmembrane transporter activity	GO_BiologicalProcess-Custom-GOA-ACAP-ARAP_11.07.2022_00h00	4.89005e-06	0.00156971	[5, 7]	8.88889	20	[Cp4.1LG00g03210, Cp4.1LG01g23110, Cp4.1LG01g23200, Cp4.1LG02g09100, Cp4.1LG02g15390, Cp4.1LG03g00230, Cp4.1LG05g04920, Cp4.1LG05g10140, Cp4.1LG06g07530, Cp4.1LG07g00440, Cp4.1LG07g07430, Cp4.1LG07g07660, Cp4.1LG07g09910, Cp4.1LG11g06440, Cp4.1LG13g00290, Cp4.1LG13g08370, Cp4.1LG14g06430, Cp4.1LG18g06320, Cp4.1LG18g08140, Cp4.1LG20g02060]
GO:0015698	inorganic anion transport	GO_BiologicalProcess-Custom-GOA-ACAP-ARAP_11.07.2022_00h00	6.46874e-08	2.17996e-05	[6]	12.8571	18	[Cp4.1LG01g08670, Cp4.1LG01g25620, Cp4.1LG04g08390, Cp4.1LG05g06830, Cp4.1LG05g14260, Cp4.1LG07g11160, Cp4.1LG08g03560, Cp4.1LG08g03880, Cp4.1LG12g11430, Cp4.1LG13g00370, Cp4.1LG14g00600, Cp4.1LG14g08830, Cp4.1LG14g08930, Cp4.1LG16g03970, Cp4.1LG17g05800, Cp4.1LG17g06280, Cp4.1LG18g04400, Cp4.1LG20g03470]
GO:0022853	active ion transmembrane transporter activity	GO_BiologicalProcess-Custom-GOA-ACAP-ARAP_11.07.2022_00h00	5.70741e-07	0.000189486	[5, 7]	10.2041	20	[Cp4.1LG00g03210, Cp4.1LG01g00170, Cp4.1LG01g23110, Cp4.1LG01g25620, Cp4.1LG04g08390, Cp4.1LG05g06830, Cp4.1LG05g12370, Cp4.1LG07g07430, Cp4.1LG07g07660, Cp4.1LG08g03880, Cp4.1LG11g06440, Cp4.1LG12g11430, Cp4.1LG13g00370, Cp4.1LG14g08930, Cp4.1LG17g05800, Cp4.1LG17g06280, Cp4.1LG18g04400, Cp4.1LG18g06320, Cp4.1LG18g08140, Cp4.1LG20g02060]
GO:0098661	inorganic anion transmembrane transport	GO_BiologicalProcess-Custom-GOA-ACAP-ARAP_11.07.2022_00h00	2.93215e-11	1.00866e-08	[5, 7]	23.8806	16	[Cp4.1LG01g08670, Cp4.1LG01g25620, Cp4.1LG05g06830, Cp4.1LG05g14260, Cp4.1LG07g11160, Cp4.1LG08g03880, Cp4.1LG12g11430, Cp4.1LG13g00370, Cp4.1LG14g00600, Cp4.1LG14g08830, Cp4.1LG14g08930, Cp4.1LG16g03970, Cp4.1LG17g05800, Cp4.1LG17g06280, Cp4.1LG18g04400, Cp4.1LG20g03470]
GO:1902025	nitrate import	GO_BiologicalProcess-Custom-GOA-ACAP-ARAP_11.07.2022_00h00	2.22601e-05	0.00701193	[5, 7]	27.2727	6	[Cp4.1LG01g25620, Cp4.1LG05g14260, Cp4.1LG14g08830, Cp4.1LG14g08930, Cp4.1LG16g03970, Cp4.1LG20g03470]
GO:0015103	inorganic anion transmembrane transporter activity	GO_BiologicalProcess-Custom-GOA-ACAP-ARAP_11.07.2022_00h00	2.20546e-09	7.52062e-07	[5, 6, 7, 8]	18.1818	16	[Cp4.1LG01g08670, Cp4.1LG01g25620, Cp4.1LG05g06830, Cp4.1LG05g14260, Cp4.1LG07g11160, Cp4.1LG08g03880, Cp4.1LG12g11430, Cp4.1LG13g00370, Cp4.1LG14g00600, Cp4.1LG14g08830, Cp4.1LG14g08930, Cp4.1LG16g03970, Cp4.1LG17g05800, Cp4.1LG17g06280, Cp4.1LG18g04400, Cp4.1LG20g03470]
GO:0015116	sulfate transmembrane transporter activity	GO_BiologicalProcess-Custom-GOA-ACAP-ARAP_11.07.2022_00h00	0.000133803	0.0409436	[5, 6, 7, 8, 9]	26.3158	5	[Cp4.1LG08g03880, Cp4.1LG12g11430, Cp4.1LG17g05800, Cp4.1LG17g06280, Cp4.1LG18g04400]
GO:0015706	nitrate transmembrane transport	GO_BiologicalProcess-Custom-GOA-ACAP-ARAP_11.07.2022_00h00	1.76165e-06	0.000570773	[6, 8]	40	6	[Cp4.1LG01g25620, Cp4.1LG05g14260, Cp4.1LG14g08830, Cp4.1LG14g08930, Cp4.1LG16g03970, Cp4.1LG20g03470]
GO:0042626	ATPase-coupled transmembrane transporter activity	GO_BiologicalProcess-Custom-GOA-ACAP-ARAP_11.07.2022_00h00	2.95575e-06	0.000951752	[6, 8]	9.54774	19	[Cp4.1LG00g03210, Cp4.1LG01g23110, Cp4.1LG01g23200, Cp4.1LG02g09100, Cp4.1LG02g15390, Cp4.1LG03g00230, Cp4.1LG05g04920, Cp4.1LG05g10140, Cp4.1LG06g07530, Cp4.1LG07g07430, Cp4.1LG07g07660, Cp4.1LG07g09910, Cp4.1LG11g06440, Cp4.1LG13g00290, Cp4.1LG13g08370, Cp4.1LG14g06430, Cp4.1LG18g06320, Cp4.1LG18g08140, Cp4.1LG20g02060]
GO:1902358	sulfate transmembrane transport	GO_BiologicalProcess-Custom-GOA-ACAP-ARAP_11.07.2022_00h00	0.000133803	0.0409436	[6, 8]	26.3158	5	[Cp4.1LG08g03880, Cp4.1LG12g11430, Cp4.1LG17g05800, Cp4.1LG17g06280, Cp4.1LG18g04400]
GO:0015112	nitrate transmembrane transporter activity	GO_BiologicalProcess-Custom-GOA-ACAP-ARAP_11.07.2022_00h00	1.76165e-06	0.000570773	[6, 7, 8, 9]	40	6	[Cp4.1LG01g25620, Cp4.1LG05g14260, Cp4.1LG14g08830, Cp4.1LG14g08930, Cp4.1LG16g03970, Cp4.1LG20g03470]
GO:0008271	secondary active sulfate transmembrane transporter activity	GO_BiologicalProcess-Custom-GOA-ACAP-ARAP_11.07.2022_00h00	2.58389e-05	0.00811342	[6, 7, 8, 9, 10]	35.7143	5	[Cp4.1LG08g03880, Cp4.1LG12g11430, Cp4.1LG17g05800, Cp4.1LG17g06280, Cp4.1LG18g04400]
