# Supplementary material for: Phospholipid production and signaling by a plant defense inducer against Podosphaera xanthii is genotype-dependent
Source: Hortic Res. 2024 Jul 12;11(9):uhae190. doi: 10.1093/hr/uhae190 (PMC11377184; doi:10.1093/hr/uhae190)
Supplement: Web_Material_uhae190 [file web_material_uhae190.zip › Supplementary_Data_Table_S5.xlsx]

## Sheet: Sheet1
cluster_1	C.pepo	A.thaliana	Name	Fatty acid pathway related
	Cp4.1LG17g05270	AT4G29990	Leucine-rich repeat transmembrane protein kinase protein
	Cp4.1LG03g07900	At2g18190	P-loop containing nucleoside triphosphate hydrolases superfamily protein
	Cp4.1LG01g25940	AT1G65730	YELLOW STRIPE LIKE 7
	Cp4.1LG01g08620	AT4G27410	RESPONSIVE TO DESICCATION 26
	Cp4.1LG09g00610	AT5G24080	Protein kinase superfamily protein
	Cp4.1LG03g15880	AT1G17650	Glyoxylate reductase
	Cp4.1LG03g01280	AT3G52970	CYTOCHROME P450	yes
	Cp4.1LG01g20260	At1g37140	MEI2 C-TERMINAL RRM ONLY LIKE 1
	Cp4.1LG03g14700	AT3G14280	LL-diaminopimelate aminotransferase
	Cp4.1LG18g00140	AT1G56600	GALACTINOL SYNTHASE 2	yes
	Cp4.1LG16g05030	AT5G22920	CHY ZINC-FINGER AND RING PROTEIN 1
	Cp4.1LG05g03890	AT4G22910	CELL CYCLE SWITCH PROTEIN 52 A1
	Cp4.1LG05g03690	AT4G26600	TRNA METHYLTRANSFERASE 4D	yes
	Cp4.1LG03g10200	AT2G26640	3-KETOACYL-COA SYNTHASE 11- KCS11	yes
	Cp4.1LG05g03430	AT3G48990	ACYL-ACTIVATING ENZYME 3
	Cp4.1LG18g08610	AT1G57560	MYB DOMAIN PROTEIN 50
	Cp4.1LG01g13640	AT1G68530	3-KETOACYL-COA SYNTHASE 6-CUT1	yes
	Cp4.1LG12g05050	AT3G59480	FRUCTOKINASE 4
	Cp4.1LG19g08760	AT1G75900	GDSL-motif esterase/acyltransferase/lipase- EXL3	yes
	Cp4.1LG07g08420	At1g73050	Glucose-methanol-choline (GMC) oxidoreductase family protein	yes
	Cp4.1LG19g02840	AT2G38170	CATION EXCHANGER 1
	Cp4.1LG06g06180	AT1G01720	ARABIDOPSIS NAC DOMAIN CONTAINING PROTEIN 2
	Cp4.1LG13g01380	AT4G25700	BETA CAROTENOID HYDROXYLASE 1
	Cp4.1LG02g02880	AT4G19390	Uncharacterized protein family
	Cp4.1LG03g10310	AT3G22990	LEAF AND FLOWER RELATED
	Cp4.1LG17g06730	AT3G57290	EUKARYOTIC TRANSLATION INITIATION FACTOR 3E
	Cp4.1LG06g05070	AT1G78070	Transducin/WD40 repeat-like superfamily protein
	Cp4.1LG07g02420	AT3G16360	HPT PHOSPHOTRANSMITTER 4
	Cp4.1LG01g11230	AT5G59720	HEAT SHOCK PROTEIN 18.2
	Cp4.1LG06g03640	AT5G25560	CHY ZINC FINGER AND RING PROTEIN 2
	Cp4.1LG19g06030	AT1G30260	galactosyltransferase family protein	yes
	Cp4.1LG02g00370	AT1G55760	STRESS-INDUCED BTB PROTEIN1
	Cp4.1LG02g00070	AT1G21400	Branched chain alpha-keto acid dehydrogenase E1 alpha
	Cp4.1LG17g03760	AT2G46240	ARABIDOPSIS THALIANA BCL-2-ASSOCIATED ATHANOGENE 6
	Cp4.1LG13g11320	AT3G27250	SEED DORMANCY FOUR-LIKE 6
	Cp4.1LG05g00440	AT1G32890	transposable_element_gene
	Cp4.1LG02g02980	AT1G01720	ARABIDOPSIS NAC DOMAIN CONTAINING PROTEIN 2
	Cp4.1LG17g02820	AT1G02205	ECERIFERUM 1-CER1	yes
	Cp4.1LG16g05610	AT1G07900	LOB DOMAIN-CONTAINING PROTEIN 1
	Cp4.1LG16g08810	AT3G57980	DNA-binding bromodomain-containing protein
	Cp4.1LG09g07510	AT1G30620	UDP-D-XYLOSE 4-EPIMERASE 1
