# Supplementary material for: Phospholipid production and signaling by a plant defense inducer against Podosphaera xanthii is genotype-dependent
Source: Hortic Res. 2024 Jul 12;11(9):uhae190. doi: 10.1093/hr/uhae190 (PMC11377184; doi:10.1093/hr/uhae190)
Supplement: Web_Material_uhae190 [file web_material_uhae190.zip › Supplementary_Data_Table_S6.xls]

## Sheet: ClueGO Results
ID	Term	Ontology Source	Term PValue	Term PValue Corrected with Bonferroni step down	GOLevels	% Associated Genes	Nr. Genes	Associated Genes Found
GO:0016661	oxidoreductase activity, acting on other nitrogenous compounds as donors	GO_MolecularFunction-Custom-GOA-ACAP-ARAP_11.07.2022_00h00	0.000431454	0.0258872	[3]	25	3	[Cp4.1LG13g04950, Cp4.1LG14g04230, Cp4.1LG18g01130]
GO:0048029	monosaccharide binding	GO_MolecularFunction-Custom-GOA-ACAP-ARAP_11.07.2022_00h00	0.000140204	0.00869266	[3]	12.8205	5	[Cp4.1LG00g14530, Cp4.1LG10g01750, Cp4.1LG10g09730, Cp4.1LG10g10330, Cp4.1LG16g08700]
GO:0009266	response to temperature stimulus	GO_BiologicalProcess-Custom-GOA-ACAP-ARAP_11.07.2022_00h00	0.00065442	0.0379564	[3]	4.91803	9	[Cp4.1LG00g11520, Cp4.1LG01g06900, Cp4.1LG01g07600, Cp4.1LG03g14960, Cp4.1LG10g01750, Cp4.1LG11g11050, Cp4.1LG16g02820, Cp4.1LG18g04450, Cp4.1LG19g04020]
GO:0055085	transmembrane transport	GO_BiologicalProcess-Custom-GOA-ACAP-ARAP_11.07.2022_00h00	9.96526e-11	7.37429e-09	[2, 4]	3.38658	53	[Cp4.1LG00g06420, Cp4.1LG00g08920, Cp4.1LG00g09790, Cp4.1LG01g04170, Cp4.1LG01g05260, Cp4.1LG01g11200, Cp4.1LG01g20430, Cp4.1LG01g20670, Cp4.1LG01g23110, Cp4.1LG02g00760, Cp4.1LG02g12600, Cp4.1LG02g15390, Cp4.1LG02g15640, Cp4.1LG03g00230, Cp4.1LG03g09620, Cp4.1LG05g04920, Cp4.1LG05g06830, Cp4.1LG05g07410, Cp4.1LG05g08140, Cp4.1LG05g10140, Cp4.1LG05g12370, Cp4.1LG06g04490, Cp4.1LG06g07530, Cp4.1LG…
GO:0022857	transmembrane transporter activity	GO_BiologicalProcess-Custom-GOA-ACAP-ARAP_11.07.2022_00h00	2.48397e-11	1.86298e-09	[3, 5]	3.60934	51	[Cp4.1LG00g06420, Cp4.1LG00g09790, Cp4.1LG01g04170, Cp4.1LG01g05260, Cp4.1LG01g11200, Cp4.1LG01g20430, Cp4.1LG01g20670, Cp4.1LG01g23110, Cp4.1LG02g00760, Cp4.1LG02g12600, Cp4.1LG02g15390, Cp4.1LG02g15640, Cp4.1LG03g00230, Cp4.1LG03g09620, Cp4.1LG05g04920, Cp4.1LG05g06830, Cp4.1LG05g07410, Cp4.1LG05g08140, Cp4.1LG05g10140, Cp4.1LG05g12370, Cp4.1LG06g04490, Cp4.1LG06g07530, Cp4.1LG07g07870, Cp4.1LG…
GO:0009313	oligosaccharide catabolic process	GO_BiologicalProcess-Custom-GOA-ACAP-ARAP_11.07.2022_00h00	0.000431454	0.0258872	[5]	25	3	[Cp4.1LG04g05130, Cp4.1LG10g11660, Cp4.1LG19g00590]
GO:0004557	alpha-galactosidase activity	GO_MolecularFunction-Custom-GOA-ACAP-ARAP_11.07.2022_00h00	0.000114127	0.00719002	[6]	37.5	3	[Cp4.1LG10g11660, Cp4.1LG18g05110, Cp4.1LG19g00590]
GO:0052692	raffinose alpha-galactosidase activity	GO_MolecularFunction-Custom-GOA-ACAP-ARAP_11.07.2022_00h00	0.000114127	0.00719002	[7]	37.5	3	[Cp4.1LG10g11660, Cp4.1LG18g05110, Cp4.1LG19g00590]
GO:0055081	anion homeostasis	GO_BiologicalProcess-Custom-GOA-ACAP-ARAP_11.07.2022_00h00	0.000114127	0.00719002	[6]	37.5	3	[Cp4.1LG05g06830, Cp4.1LG13g00370, Cp4.1LG18g05340]
GO:0072506	trivalent inorganic anion homeostasis	GO_BiologicalProcess-Custom-GOA-ACAP-ARAP_11.07.2022_00h00	4.1552e-05	0.00274243	[7]	50	3	[Cp4.1LG05g06830, Cp4.1LG13g00370, Cp4.1LG18g05340]
GO:0055062	phosphate ion homeostasis	GO_BiologicalProcess-Custom-GOA-ACAP-ARAP_11.07.2022_00h00	4.1552e-05	0.00274243	[8]	50	3	[Cp4.1LG05g06830, Cp4.1LG13g00370, Cp4.1LG18g05340]
GO:0022804	active transmembrane transporter activity	GO_BiologicalProcess-Custom-GOA-ACAP-ARAP_11.07.2022_00h00	3.6745e-05	0.00246191	[4, 6]	3.62976	20	[Cp4.1LG01g20670, Cp4.1LG01g23110, Cp4.1LG02g00760, Cp4.1LG02g12600, Cp4.1LG02g15390, Cp4.1LG02g15640, Cp4.1LG03g00230, Cp4.1LG05g04920, Cp4.1LG05g06830, Cp4.1LG05g10140, Cp4.1LG05g12370, Cp4.1LG06g07530, Cp4.1LG08g03880, Cp4.1LG12g11430, Cp4.1LG13g00370, Cp4.1LG13g08370, Cp4.1LG14g00300, Cp4.1LG16g01760, Cp4.1LG18g04400, Cp4.1LG18g08140]
GO:0015399	primary active transmembrane transporter activity	GO_BiologicalProcess-Custom-GOA-ACAP-ARAP_11.07.2022_00h00	0.000178054	0.0108613	[5, 7]	4.88889	11	[Cp4.1LG01g23110, Cp4.1LG02g12600, Cp4.1LG02g15390, Cp4.1LG03g00230, Cp4.1LG05g04920, Cp4.1LG05g10140, Cp4.1LG06g07530, Cp4.1LG13g08370, Cp4.1LG14g00300, Cp4.1LG16g01760, Cp4.1LG18g08140]
GO:0042626	ATPase-coupled transmembrane transporter activity	GO_BiologicalProcess-Custom-GOA-ACAP-ARAP_11.07.2022_00h00	5.99563e-05	0.00389716	[6, 8]	5.52764	11	[Cp4.1LG01g23110, Cp4.1LG02g12600, Cp4.1LG02g15390, Cp4.1LG03g00230, Cp4.1LG05g04920, Cp4.1LG05g10140, Cp4.1LG06g07530, Cp4.1LG13g08370, Cp4.1LG14g00300, Cp4.1LG16g01760, Cp4.1LG18g08140]
GO:0140359	ABC-type transporter activity	GO_BiologicalProcess-Custom-GOA-ACAP-ARAP_11.07.2022_00h00	2.33381e-05	0.00158699	[7, 9]	7.62712	9	[Cp4.1LG02g12600, Cp4.1LG02g15390, Cp4.1LG03g00230, Cp4.1LG05g04920, Cp4.1LG05g10140, Cp4.1LG06g07530, Cp4.1LG13g08370, Cp4.1LG14g00300, Cp4.1LG16g01760]
GO:0015318	inorganic molecular entity transmembrane transporter activity	GO_BiologicalProcess-Custom-GOA-ACAP-ARAP_11.07.2022_00h00	1.89076e-07	1.36135e-05	[4, 6]	4.28816	25	[Cp4.1LG01g05260, Cp4.1LG01g11200, Cp4.1LG01g23110, Cp4.1LG02g00760, Cp4.1LG03g09620, Cp4.1LG05g06830, Cp4.1LG05g08140, Cp4.1LG05g12370, Cp4.1LG07g11160, Cp4.1LG08g03880, Cp4.1LG10g00010, Cp4.1LG10g04860, Cp4.1LG10g04870, Cp4.1LG10g05830, Cp4.1LG12g11430, Cp4.1LG13g00370, Cp4.1LG14g10480, Cp4.1LG15g09060, Cp4.1LG16g03970, Cp4.1LG18g04400, Cp4.1LG18g08140, Cp4.1LG19g01500, Cp4.1LG19g04020, Cp4.1LG…
GO:0022803	passive transmembrane transporter activity	GO_BiologicalProcess-Custom-GOA-ACAP-ARAP_11.07.2022_00h00	6.32496e-06	0.000442747	[4, 6]	5.90909	13	[Cp4.1LG01g05260, Cp4.1LG01g11200, Cp4.1LG03g09620, Cp4.1LG05g07410, Cp4.1LG05g08140, Cp4.1LG07g11160, Cp4.1LG10g00010, Cp4.1LG10g04850, Cp4.1LG10g04860, Cp4.1LG10g04870, Cp4.1LG10g05830, Cp4.1LG19g04020, Cp4.1LG19g04100]
GO:0098660	inorganic ion transmembrane transport	GO_BiologicalProcess-Custom-GOA-ACAP-ARAP_11.07.2022_00h00	7.82083e-05	0.00500533	[4, 6]	3.81166	17	[Cp4.1LG01g23110, Cp4.1LG02g00760, Cp4.1LG03g09620, Cp4.1LG05g06830, Cp4.1LG05g12370, Cp4.1LG07g11160, Cp4.1LG08g03880, Cp4.1LG10g05830, Cp4.1LG12g11430, Cp4.1LG13g00370, Cp4.1LG14g10480, Cp4.1LG15g09060, Cp4.1LG16g03970, Cp4.1LG18g04400, Cp4.1LG18g08140, Cp4.1LG19g01500, Cp4.1LG20g03470]
GO:0015267	channel activity	GO_BiologicalProcess-Custom-GOA-ACAP-ARAP_11.07.2022_00h00	6.32496e-06	0.000442747	[5, 7]	5.90909	13	[Cp4.1LG01g05260, Cp4.1LG01g11200, Cp4.1LG03g09620, Cp4.1LG05g07410, Cp4.1LG05g08140, Cp4.1LG07g11160, Cp4.1LG10g00010, Cp4.1LG10g04850, Cp4.1LG10g04860, Cp4.1LG10g04870, Cp4.1LG10g05830, Cp4.1LG19g04020, Cp4.1LG19g04100]
GO:0015318	inorganic molecular entity transmembrane transporter activity	GO_BiologicalProcess-Custom-GOA-ACAP-ARAP_11.07.2022_00h00	1.89076e-07	1.36135e-05	[4, 6]	4.28816	25	[Cp4.1LG01g05260, Cp4.1LG01g11200, Cp4.1LG01g23110, Cp4.1LG02g00760, Cp4.1LG03g09620, Cp4.1LG05g06830, Cp4.1LG05g08140, Cp4.1LG05g12370, Cp4.1LG07g11160, Cp4.1LG08g03880, Cp4.1LG10g00010, Cp4.1LG10g04860, Cp4.1LG10g04870, Cp4.1LG10g05830, Cp4.1LG12g11430, Cp4.1LG13g00370, Cp4.1LG14g10480, Cp4.1LG15g09060, Cp4.1LG16g03970, Cp4.1LG18g04400, Cp4.1LG18g08140, Cp4.1LG19g01500, Cp4.1LG19g04020, Cp4.1LG…
GO:0098660	inorganic ion transmembrane transport	GO_BiologicalProcess-Custom-GOA-ACAP-ARAP_11.07.2022_00h00	7.82083e-05	0.00500533	[4, 6]	3.81166	17	[Cp4.1LG01g23110, Cp4.1LG02g00760, Cp4.1LG03g09620, Cp4.1LG05g06830, Cp4.1LG05g12370, Cp4.1LG07g11160, Cp4.1LG08g03880, Cp4.1LG10g05830, Cp4.1LG12g11430, Cp4.1LG13g00370, Cp4.1LG14g10480, Cp4.1LG15g09060, Cp4.1LG16g03970, Cp4.1LG18g04400, Cp4.1LG18g08140, Cp4.1LG19g01500, Cp4.1LG20g03470]
GO:0015698	inorganic anion transport	GO_BiologicalProcess-Custom-GOA-ACAP-ARAP_11.07.2022_00h00	0.000486021	0.0286752	[6]	5.71429	8	[Cp4.1LG05g06830, Cp4.1LG07g11160, Cp4.1LG08g03880, Cp4.1LG12g11430, Cp4.1LG13g00370, Cp4.1LG16g03970, Cp4.1LG18g04400, Cp4.1LG20g03470]
GO:0098661	inorganic anion transmembrane transport	GO_BiologicalProcess-Custom-GOA-ACAP-ARAP_11.07.2022_00h00	2.39207e-06	0.000169837	[5, 7]	11.9403	8	[Cp4.1LG05g06830, Cp4.1LG07g11160, Cp4.1LG08g03880, Cp4.1LG12g11430, Cp4.1LG13g00370, Cp4.1LG16g03970, Cp4.1LG18g04400, Cp4.1LG20g03470]
GO:0015103	inorganic anion transmembrane transporter activity	GO_BiologicalProcess-Custom-GOA-ACAP-ARAP_11.07.2022_00h00	1.86463e-05	0.00128659	[5, 6, 7, 8]	9.09091	8	[Cp4.1LG05g06830, Cp4.1LG07g11160, Cp4.1LG08g03880, Cp4.1LG12g11430, Cp4.1LG13g00370, Cp4.1LG16g03970, Cp4.1LG18g04400, Cp4.1LG20g03470]
GO:0008271	secondary active sulfate transmembrane transporter activity	GO_BiologicalProcess-Custom-GOA-ACAP-ARAP_11.07.2022_00h00	0.0007003	0.0399171	[6, 7, 8, 9, 10]	21.4286	3	[Cp4.1LG08g03880, Cp4.1LG12g11430, Cp4.1LG18g04400]
GO:0042044	fluid transport	GO_BiologicalProcess-Custom-GOA-ACAP-ARAP_11.07.2022_00h00	1.43544e-07	1.04787e-05	[4]	21.875	7	[Cp4.1LG01g05260, Cp4.1LG01g11200, Cp4.1LG05g08140, Cp4.1LG10g04860, Cp4.1LG10g04870, Cp4.1LG19g04020, Cp4.1LG19g04100]
GO:0006833	water transport	GO_BiologicalProcess-Custom-GOA-ACAP-ARAP_11.07.2022_00h00	1.43544e-07	1.04787e-05	[5]	21.875	7	[Cp4.1LG01g05260, Cp4.1LG01g11200, Cp4.1LG05g08140, Cp4.1LG10g04860, Cp4.1LG10g04870, Cp4.1LG19g04020, Cp4.1LG19g04100]
GO:0015318	inorganic molecular entity transmembrane transporter activity	GO_BiologicalProcess-Custom-GOA-ACAP-ARAP_11.07.2022_00h00	1.89076e-07	1.36135e-05	[4, 6]	4.28816	25	[Cp4.1LG01g05260, Cp4.1LG01g11200, Cp4.1LG01g23110, Cp4.1LG02g00760, Cp4.1LG03g09620, Cp4.1LG05g06830, Cp4.1LG05g08140, Cp4.1LG05g12370, Cp4.1LG07g11160, Cp4.1LG08g03880, Cp4.1LG10g00010, Cp4.1LG10g04860, Cp4.1LG10g04870, Cp4.1LG10g05830, Cp4.1LG12g11430, Cp4.1LG13g00370, Cp4.1LG14g10480, Cp4.1LG15g09060, Cp4.1LG16g03970, Cp4.1LG18g04400, Cp4.1LG18g08140, Cp4.1LG19g01500, Cp4.1LG19g04020, Cp4.1LG…
GO:0022803	passive transmembrane transporter activity	GO_BiologicalProcess-Custom-GOA-ACAP-ARAP_11.07.2022_00h00	6.32496e-06	0.000442747	[4, 6]	5.90909	13	[Cp4.1LG01g05260, Cp4.1LG01g11200, Cp4.1LG03g09620, Cp4.1LG05g07410, Cp4.1LG05g08140, Cp4.1LG07g11160, Cp4.1LG10g00010, Cp4.1LG10g04850, Cp4.1LG10g04860, Cp4.1LG10g04870, Cp4.1LG10g05830, Cp4.1LG19g04020, Cp4.1LG19g04100]
GO:0005372	water transmembrane transporter activity	GO_BiologicalProcess-Custom-GOA-ACAP-ARAP_11.07.2022_00h00	1.43544e-07	1.04787e-05	[5, 6, 7]	21.875	7	[Cp4.1LG01g05260, Cp4.1LG01g11200, Cp4.1LG05g08140, Cp4.1LG10g04860, Cp4.1LG10g04870, Cp4.1LG19g04020, Cp4.1LG19g04100]
GO:0015267	channel activity	GO_BiologicalProcess-Custom-GOA-ACAP-ARAP_11.07.2022_00h00	6.32496e-06	0.000442747	[5, 7]	5.90909	13	[Cp4.1LG01g05260, Cp4.1LG01g11200, Cp4.1LG03g09620, Cp4.1LG05g07410, Cp4.1LG05g08140, Cp4.1LG07g11160, Cp4.1LG10g00010, Cp4.1LG10g04850, Cp4.1LG10g04860, Cp4.1LG10g04870, Cp4.1LG10g05830, Cp4.1LG19g04020, Cp4.1LG19g04100]
GO:0015250	water channel activity	GO_BiologicalProcess-Custom-GOA-ACAP-ARAP_11.07.2022_00h00	1.43544e-07	1.04787e-05	[6, 7, 8]	21.875	7	[Cp4.1LG01g05260, Cp4.1LG01g11200, Cp4.1LG05g08140, Cp4.1LG10g04860, Cp4.1LG10g04870, Cp4.1LG19g04020, Cp4.1LG19g04100]
